# Supplementary material for: Nutrient-dependent cross-kingdom interactions in the hyphosphere of an arbuscular mycorrhizal fungus
Source: Front Microbiol. 2024 Jan 4;14:1284648. doi: 10.3389/fmicb.2023.1284648 (PMC10794670; doi:10.3389/fmicb.2023.1284648)
Supplement: Supplementary file 1 [file Data_Sheet_1.zip]

Archive with 6 entries (6 files):
- Supplementary Material 1.XLSX
- Supplementary Material 2.XLSX
- Supplementary Material 3.DOCX
- Supplementary Material 4.XLSX
- Supplementary Material 5.DOCX
- Supplementary Tables and Figures 1.docx
