# Supplementary material for: Nutrient-dependent cross-kingdom interactions in the hyphosphere of an arbuscular mycorrhizal fungus
Source: Front Microbiol. 2024 Jan 4;14:1284648. doi: 10.3389/fmicb.2023.1284648 (PMC10794670; doi:10.3389/fmicb.2023.1284648)
Supplement: Supplementary file 1 [file Data_Sheet_1.zip › Supplementary Material 1.XLSX]

## Sheet: Plant biomass, P and N
harvest date:		8.-9.6.2021
Pot ID	Mycorrhizal treatment	Nutrient supplement	15N labeled	DW shoot (g)	DW roots (g)	total DW (g)	root-to-shoot DW	FW shoot (g)	P conc shoots (mg/g)	P conc roots (mg/g	shoot biomass (g)	root biomass (g)	P shoots (mg)	P roots (mg)	P total (mg)	SHOOTS	N (umol)	15N excess (umol)	15N transfer (%)	ROOTS	N (umol)	15N excess (umol)	15N transfer (%)	PLANTS	N (umol)	15N transfer (%)
1	NM control	none		1.911	1.20991	3.12091	0.633132	5.488	0.543544	0.517876	1.911	1.20991	1.03871	0.626586	1.6653	S1	979.697	-0.0101497	-0.0120861	R1	425.018	0.00438619	0.00522302		1404.72	-0.00686308
2	NM control	none		2.539	2.8447	5.3837	1.1204	6.334	0.51127	0.464914	2.539	2.8447	1.29812	1.32254	2.62066	S2	764.919	0.0117262	0.0139634	R2	616.8	0.0180106	0.0214468		1381.72	0.0354102
3	NM control	none		2.649	3.06655	5.71555	1.15762	7.233	0.434843	0.632886	2.649	3.06655	1.1519	1.94077	3.09267	S3	1029.98	-0.00358434	-0.00426819	R3	945.058	-0.0192792	-0.0229574		1975.04	-0.0272256
4	NM control	none		2.658	1.9641	4.6221	0.73894	7.234	0.441366	0.527033	2.658	1.9641	1.17315	1.03515	2.2083	S4	1293.55	-0.00191445	-0.00227971	R4	606.605	-0.0116043	-0.0138183		1900.15	-0.016098
5	NM control	chitin	15N labeled	2.604	3.22959	5.83359	1.24024	7	0.444923	0.521084	2.604	3.22959	1.15858	1.68289	2.84147	S5	835.694	27.754	33.0491	R5	522.32	10.0261	11.939		1358.01	44.9881
6	NM control	chitin	15N labeled	1.831	1.67502	3.50602	0.914809	6.106	0.533019	0.460721	1.831	1.67502	0.975958	0.771715	1.74767	S6	611.543	23.0033	27.392	R6	380.984	7.72324	9.19674		992.527	36.5888
7	NM control	chitin	15N labeled	2.502	3.01901	5.52101	1.20664	6.5	0.446916	0.256927	2.502	3.01901	1.11818	0.775666	1.89385	S7	928.682	31.7733	37.8352	R7	874.901	13.9455	16.6062		1803.58	54.4414
8	NM control	chitin	15N labeled	2.937	1.98892	4.92592	0.677194	7.702	0.447361	0.552214	2.937	1.98892	1.3139	1.09831	2.41221	S8	1114.3	30.4168	36.2199	R8	565.999	11.2289	13.3712		1680.3	49.5912
9	NM control	phytate + NH4Cl	15N labeled	2.571	2.26323	4.83423	0.880293	6.84	0.451266	0.443383	2.571	2.26323	1.16021	1.00348	2.16368	S9	933.763	40.5564	48.247	R9	618.818	13.9231	16.5633		1552.58	64.8103
10	NM control	phytate + NH4Cl	15N labeled	2.492	1.99224	4.48424	0.799454	6.509	0.513854	0.557733	2.492	1.99224	1.28052	1.11114	2.39166	S10	885.279	24.834	29.5431	R10	535.041	11.3291	13.4773		1420.32	43.0205
11	NM control	phytate + NH4Cl	15N labeled	2.606	1.82486	4.43086	0.700253	6.756	0.501007	0.485408	2.606	1.82486	1.30562	0.885802	2.19143	S11	1119.1	40.3076	47.9509	R11	571.106	11.4595	13.6325		1690.2	61.5834
12	NM control	phytate + NH4Cl	15N labeled	2.555	1.93002	4.48502	0.75539	7.111	0.43917	0.483154	2.555	1.93002	1.12208	0.932497	2.05458	S12	940.044	36.5697	43.5043	R12	482.317	19.0475	22.6594		1422.36	66.1637
13	NM control	mineral NP	15N labeled	2.541	2.22069	4.76169	0.873944	7.363	0.471452	0.465134	2.541	2.22069	1.19796	1.03292	2.23088	S13	1299.07	49.6242	59.0342	R13	825.749	16.5272	19.6612		2124.82	78.6954
14	NM control	mineral NP	15N labeled	2.466	1.95641	4.42241	0.793352	6.79	0.357139	0.589406	2.466	1.95641	0.880705	1.15312	2.03382	S14	1239.28	44.3247	52.7298	R14	578.177	12.1013	14.3961		1817.46	67.1259
15	NM control	mineral NP	15N labeled	2.737	2.68928	5.42628	0.982564	7.37	0.445367	0.478216	2.737	2.68928	1.21897	1.28606	2.50503	S15	1059.23	49.0888	58.3973	R15	712.768	17.4771	20.7912		1771.99	79.1886
16	NM control	mineral NP	15N labeled	2.623	2.32402	4.94702	0.886017	7.266	0.457274	0.469333	2.623	2.32402	1.19943	1.09074	2.29017	S16	790.574	35.0868	41.7402	R16	485.767	13.8621	16.4907		1276.34	58.2309
17	LPA9	none		2.349	2.41283	4.76183	1.02717	6.336	1.2629	0.919159	2.349	2.41283	2.96655	2.21777	5.18432	S17	667.203	0.0125834	0.0149842	R17	540.069	0.0152623	0.0181742		1207.27	0.0331584
18	LPA9	none		2.371	2.35192	4.72292	0.991951	6.542	1.01999	1.01597	2.371	2.35192	2.41839	2.38947	4.80786	S18	832.936	-0.00503926	-0.00600069	R18	631.17	0.00456336	0.00543399		1464.11	-0.000566698
19	LPA9	none		2.799	2.76057	5.55957	0.986268	7.97	1.15734	1.04099	2.799	2.76057	3.23939	2.87372	6.11311	S19	922.636	-0.0118282	-0.0140849	R19	771.075	-0.0101088	-0.0120374		1693.71	-0.0261223
20	LPA9	none		2.597	3.01851	5.61551	1.16231	7.121	1.10574	1.01836	2.597	3.01851	2.8716	3.07394	5.94555	S20	899.474	-0.00655417	-0.00780462	R20	753.99	-0.0168667	-0.0200847		1653.46	-0.0278893
21	LPA9	chitin	15N labeled	1.985	2.94691	4.93191	1.48459	6.964	1.37046	1.16936	1.985	2.94691	2.72036	3.44599	6.16635	S21	684.726	12.8796	15.3368	R21	789.418	16.1232	19.1993		1474.14	34.5361
22	LPA9	chitin	15N labeled	2.334	2.77052	5.10452	1.18703	6.38	1.28515	1.05647	2.334	2.77052	2.99954	2.92696	5.9265	S22	933.134	15.7052	18.7015	R22	771.608	15.86	18.8859		1704.74	37.5874
23	LPA9	chitin	15N labeled	2.53	3.46753	5.99753	1.37057	6.52	1.20821	1.1017	2.53	3.46753	3.05678	3.82017	6.87695	S23	939.257	16.0616	19.1259	R23	789.606	13.4778	16.0493		1728.86	35.1752
24	LPA9	chitin	15N labeled	2.234	2.61917	4.85317	1.17241	6.42	1.4084	1.31177	2.234	2.61917	3.14637	3.43574	6.58211	S24	1061.92	17.092	20.3529	R24	887.798	17.204	20.4863		1949.72	40.8392
25	LPA9	phytate + NH4Cl	15N labeled	2.229	3.24018	5.46918	1.45365	6.091	1.32722	1.06217	2.229	3.24018	2.95838	3.44162	6.39999	S25	706.19	24.7376	29.4573	R25	875.707	26.2321	31.2368		1581.9	60.6941
26	LPA9	phytate + NH4Cl	15N labeled	2.327	4.16683	6.49383	1.79065	6.338	1.39557	1.01593	2.327	4.16683	3.24749	4.23321	7.4807	S26	685.843	25.6163	30.5036	R26	879.253	35.1321	41.8349		1565.1	72.3385
27	LPA9	phytate + NH4Cl	15N labeled	2.822	3.84717	6.66917	1.36328	7.32	1.25685	0.939926	2.822	3.84717	3.54684	3.61606	7.1629	S27	936.675	24.1393	28.7448	R27	845.138	22.1617	26.3899		1781.81	55.1346
28	LPA9	phytate + NH4Cl	15N labeled	2.569	3.31263	5.88163	1.28946	7.2	1.21307	0.902285	2.569	3.31263	3.11638	2.98894	6.10531	S28	994.607	24.4777	29.1478	R28	886.47	25.4969	30.3614		1881.08	59.5092
29	LPA9	mineral NP	15N labeled	2.42	2.00602	4.42602	0.828934	6.58	1.35825	1.37489	2.42	2.00602	3.28697	2.75806	6.04503	S29	1011.83	30.0175	35.7445	R29	779.216	22.8317	27.1877		1791.04	62.9322
30	LPA9	mineral NP	15N labeled	2.754	2.93327	5.68727	1.06509	7.611	1.20448	1.11592	2.754	2.93327	3.31713	3.27329	6.59043	S30	848.352	21.5968	25.7172	R30	924.812	25.2301	30.0437		1773.16	55.7609
31	LPA9	mineral NP	15N labeled	2.999	4.25549	7.25449	1.41897	7.6	1.11814	1.08812	2.999	4.25549	3.3533	4.63049	7.9838	S31	1038.24	31.4156	37.4093	R31	1110.07	33.3905	39.761		2148.31	77.1703
32	LPA9	mineral NP	15N labeled	2.334	3.49634	5.83034	1.498	6.189	1.11041	0.823553	2.334	3.49634	2.59169	2.87942	5.47111	S32	1076.14	29.0495	34.5919	R32	827.019	21.8533	26.0226		1903.16	60.6145

## Sheet: CN and 15N in substrates
Identifier1		d 15N/14N	AT% 15N/14N		d 13C/12C	AT% 13C/12C		N%	C%	N μmol/mg	C μmol/mg			15N excess (umol/g)			N15 budget (%)
T1		25.746	0.375872		-19.482	1.08435		0.0116816	0.310129	0.00833983	0.258204			0.000673191			1.60326
T2		44.851	0.382846		-19.024	1.08485		0.00969392	0.237475	0.00692077	0.197715			0.0010413			2.47993
T3		23.49	0.375048		-18.691	1.08522		0.0123204	0.304124	0.00879588	0.253205			0.000637526			1.51832
T4		29.374	0.377196		-18.817	1.08508		0.00757678	0.191714	0.00540928	0.159616			0.000508256			1.21045
T5		103.703	0.404323		-18.718	1.08519		0.00899515	0.209739	0.0064219	0.174623			0.00234547			5.58591
T6		91.598	0.399906		-19.064	1.08481		0.0099645	0.230389	0.00711395	0.191815			0.002284			5.43953
T7		119.772	0.410185		-17.756	1.08624		0.0101551	0.232927	0.00725	0.193929			0.00307291			7.31838
T8		64.142	0.389887		-18.257	1.08569		0.0115627	0.26552	0.00825497	0.221065			0.00182328			4.34227
T9		48.297	0.384104		-17.706	1.08629		0.0149779	0.328017	0.0106931	0.273098			0.00174341			4.14801
T10		122.143	0.41105		-18.041	1.08593		0.0102475	0.238947	0.007316	0.19894			0.00316417			7.52836
T11		57.648	0.387517		-17.44	1.08658		0.0090589	0.234693	0.00646741	0.195399			0.00127518			3.03397
T12		38.937	0.380687		-18.591	1.08533		0.0100375	0.220521	0.00716603	0.1836			0.000923486			2.19721
T13		81.6	0.396258		-18.541	1.08538		0.0136203	0.286781	0.00972393	0.238765			0.00276723			6.58395
T14		68.785	0.391581		-18.661	1.08525		0.0139522	0.31333	0.0099609	0.26087			0.0023688			5.63598
T15		114.753	0.408354		-18.371	1.08557		0.00968448	0.217316	0.00691403	0.180931			0.00280391			6.67122
T16		45.038	0.382914		-18.249	1.0857		0.0158135	0.348442	0.0112897	0.290103			0.00170633			4.05979
T17		15.067	0.371973		-18.604	1.08531		0.012754	0.294594	0.00910547	0.24527			0.000379971			0.904931
T18		9.119	0.369802		-17.322	1.08671		0.0115442	0.291528	0.00824175	0.242718			0.000165			0.39296
T19		3.821	0.367867		-17.891	1.08609		0.0122755	0.271026	0.0087638	0.225649			5.87175e-06			0.013984
T20		3.439	0.367728		-19.172	1.08469		0.00862334	0.243233	0.00615645	0.202509			-4.43264e-06			-0.0105567
T21		137.532	0.416664		-18.239	1.08571		0.0121046	0.259027	0.00864185	0.215658			0.00422275			10.0568
T22		164.448	0.426481		-18.011	1.08596		0.0115517	0.269393	0.00824712	0.224289			0.00483949			11.5256
T23		150.703	0.421468		-13.239	1.09118		0.0136596	0.443627	0.00975197	0.369352			0.00523369			12.4644
T24		155.07	0.423061		-19.455	1.08438		0.0127929	0.294257	0.00913326	0.24499			0.00504713			12.0201
T25		187.953	0.435052		-19.199	1.08466		0.00992014	0.216213	0.00708227	0.180013			0.00476297			11.3323
T26		98.165	0.401		-18.237	1.08571		0.0157654	0.342684	0.0112554	0.285309			0.00373679			8.89078
T27		229.684	0.450266		-19.347	1.0845		0.0131054	0.314553	0.0093563	0.261888			0.00771576			18.3578
T28		181.499	0.432699		-16.876	1.0872		0.00960855	0.268569	0.00685982	0.223602			0.00445195			10.5923
T29		289.739	0.472152		-18.375	1.08556		0.0143749	0.323487	0.0102627	0.269326			0.0107093			25.4801
T30		182.32	0.432998		-18.635	1.08528		0.0120598	0.260703	0.00860982	0.217054			0.00561343			13.3558
T31		198.655	0.438954		-18.909	1.08498		0.0105048	0.236089	0.00749965	0.196561			0.0053363			12.6964
T32		131.416	0.414433		-17.827	1.08616		0.00825957	0.232612	0.00589674	0.193666			0.00274983			6.54254

## Sheet: 15N budget
potID	shoot	root	plant	T soil	B soil	N soil		sum %15N detected		15N losses calculated (15N%)				all data as % of 15N excess				N15 budget (%)		potID	inoc	amend			shoot	root	soil (rhizosphere)	soil (buffer zone)	soil (hyphosphere)	15N losses
1	-0.0120861	0.00522302	-0.00686308	1.60326	0.0139666	0.0111455		1.6215		98.3785		0.00175706								1	NM control	none
2	0.0139634	0.0214468	0.0354102	2.47993	0.0459959	0.0163489		2.57769		97.4223		94.8783								2	NM control	none
3	-0.00426819	-0.0229574	-0.0272256	1.51832	0.0203697	0.0100661		1.52153		98.4785										3	NM control	none
4	-0.00227971	-0.0138183	-0.016098	1.21045	0.0239843	0.0158516		1.23419		98.7658										4	NM control	none
5	33.0491	11.939	44.9881	5.58591	4.60643	15.6053		70.7857		29.2143										5	NM control	chitin	15N labeled		33.0491	11.939	5.58591	4.60643	15.6053	29.2143
6	27.392	9.19674	36.5888	5.43953	3.64145	15.9457		61.6154		38.3846										6	NM control	chitin	15N labeled		27.392	9.19674	5.43953	3.64145	15.9457	38.3846
7	37.8352	16.6062	54.4414	7.31838	4.55261	12.1593		78.4717		21.5283										7	NM control	chitin	15N labeled		37.8352	16.6062	7.31838	4.55261	12.1593	21.5283
8	36.2199	13.3712	49.5912	4.34227	3.68572	16.3441		73.9633		26.0367										8	NM control	chitin	15N labeled		36.2199	13.3712	4.34227	3.68572	16.3441	26.0367
9	48.247	16.5633	64.8103	4.14801	1.73343	5.40553		76.0972		23.9028										9	NM control	phytate + NH4Cl	15N labeled		48.247	16.5633	4.14801	1.73343	5.40553	23.9028
10	29.5431	13.4773	43.0205	7.52836	2.27416	7.56732		60.3903		39.6097										10	NM control	phytate + NH4Cl	15N labeled		29.5431	13.4773	7.52836	2.27416	7.56732	39.6097
11	47.9509	13.6325	61.5834	3.03397	2.14808	12.8416		79.607		20.393										11	NM control	phytate + NH4Cl	15N labeled		47.9509	13.6325	3.03397	2.14808	12.8416	20.393
12	43.5043	22.6594	66.1637	2.19721	1.9879	3.60212		73.9509		26.0491										12	NM control	phytate + NH4Cl	15N labeled		43.5043	22.6594	2.19721	1.9879	3.60212	26.0491
13	59.0342	19.6612	78.6954	6.58395	1.91293	1.0308		88.2231		11.7769										13	NM control	mineral NP	15N labeled		59.0342	19.6612	6.58395	1.91293	1.0308	11.7769
14	52.7298	14.3961	67.1259	5.63598	2.06117	3.92794		78.751		21.249										14	NM control	mineral NP	15N labeled		52.7298	14.3961	5.63598	2.06117	3.92794	21.249
15	58.3973	20.7912	79.1886	6.67122	1.38231	1.29882		88.5409		11.4591										15	NM control	mineral NP	15N labeled		58.3973	20.7912	6.67122	1.38231	1.29882	11.4591
16	41.7402	16.4907	58.2309	4.05979	1.51576	3.573		67.3794		32.6206										16	NM control	mineral NP	15N labeled		41.7402	16.4907	4.05979	1.51576	3.573	32.6206
17	0.0149842	0.0181742	0.0331584	0.904931	0.0299137	0.0461403		1.01414		98.9859										17	LPA9	none
18	-0.00600069	0.00543399	-0.000566698	0.39296	0.0198715	0.0276148		0.439879		99.5601										18	LPA9	none
19	-0.0140849	-0.0120374	-0.0261223	0.013984	0.0202058	0.0168315		0.024899		99.9751										19	LPA9	none
20	-0.00780462	-0.0200847	-0.0278893	-0.0105567	0.0177462	0.0224569		0.00175706		99.9982										20	LPA9	none
21	15.3368	19.1993	34.5361	10.0568	7.83576	7.94148		60.3701		39.6299										21	LPA9	chitin	15N labeled		15.3368	19.1993	10.0568	7.83576	7.94148	39.6299
22	18.7015	18.8859	37.5874	11.5256	7.57389	28.522		85.2089		14.7911										22	LPA9	chitin	15N labeled		18.7015	18.8859	11.5256	7.57389	28.522	14.7911
23	19.1259	16.0493	35.1752	12.4644	4.3183	13.7459		65.7038		34.2962										23	LPA9	chitin	15N labeled		19.1259	16.0493	12.4644	4.3183	13.7459	34.2962
24	20.3529	20.4863	40.8392	12.0201	5.89204	12.836		71.5874		28.4126										24	LPA9	chitin	15N labeled		20.3529	20.4863	12.0201	5.89204	12.836	28.4126
25	29.4573	31.2368	60.6941	11.3323	2.08919	2.72544		76.8411		23.1589										25	LPA9	phytate + NH4Cl	15N labeled		29.4573	31.2368	11.3323	2.08919	2.72544	23.1589
26	30.5036	41.8349	72.3385	8.89078	3.04277	1.73228		86.0043		13.9957										26	LPA9	phytate + NH4Cl	15N labeled		30.5036	41.8349	8.89078	3.04277	1.73228	13.9957
27	28.7448	26.3899	55.1346	18.3578	2.47849	2.84844		78.8193		21.1807										27	LPA9	phytate + NH4Cl	15N labeled		28.7448	26.3899	18.3578	2.47849	2.84844	21.1807
28	29.1478	30.3614	59.5092	10.5923	2.07983	1.75758		73.9389		26.0611										28	LPA9	phytate + NH4Cl	15N labeled		29.1478	30.3614	10.5923	2.07983	1.75758	26.0611
29	35.7445	27.1877	62.9322	25.4801	4.26617	1.49148		94.17		5.83003										29	LPA9	mineral NP	15N labeled		35.7445	27.1877	25.4801	4.26617	1.49148	5.83003
30	25.7172	30.0437	55.7609	13.3558	2.72805	1.42712		73.2718		26.7282										30	LPA9	mineral NP	15N labeled		25.7172	30.0437	13.3558	2.72805	1.42712	26.7282
31	37.4093	39.761	77.1703	12.6964	2.26218	2.74938		94.8783		5.1217										31	LPA9	mineral NP	15N labeled		37.4093	39.761	12.6964	2.26218	2.74938	5.1217
32	34.5919	26.0226	60.6145	6.54254	2.64831	1.67614		71.4815		28.5185										32	LPA9	mineral NP	15N labeled		34.5919	26.0226	6.54254	2.64831	1.67614	28.5185

## Sheet: root colon microscopy
sample	H	A	V	H%	A%	V%	note		inoc	amend		estimates based on observation of 50 magnified intersections		check on a petri dish (under binocular)
1	6	0	0	12	0	0			NM control	none
2	2	0	0	4	0	0			NM control	none
3	4	0	0	8	0	0			NM control	none
4	1	0	0	2	0	0			NM control	none
5	1	0	0	2	0	0			NM control	chitin	15N labeled
6	0	0	0	0	0	0			NM control	chitin	15N labeled
7	4	0	0	8	0	0			NM control	chitin	15N labeled
8	0	0	0	0	0	0			NM control	chitin	15N labeled
9	4	0	0	8	0	0			NM control	phytate + NH4Cl	15N labeled
10	5	0	0	10	0	0			NM control	phytate + NH4Cl	15N labeled
11	2	0	0	4	0	0			NM control	phytate + NH4Cl	15N labeled
12	0	0	0	0	0	0			NM control	phytate + NH4Cl	15N labeled
13	6	0	0	12	0	0			NM control	mineral NP	15N labeled
14	2	0	0	4	0	0			NM control	mineral NP	15N labeled
15	4	0	0	8	0	0			NM control	mineral NP	15N labeled
16	0	0	0	0	0	0			NM control	mineral NP	15N labeled
17	20	8	3	40	16	6			LPA9	none
18	15	7	1	30	14	2			LPA9	none
19	17	5	1	34	10	2			LPA9	none
20	10	3	4	20	6	8			LPA9	none
21	7	1	0	14	2	0			LPA9	chitin	15N labeled
22	20	7	1	40	14	2			LPA9	chitin	15N labeled
23	19	12	1	38	24	2			LPA9	chitin	15N labeled
24	16	7	2	32	14	4			LPA9	chitin	15N labeled
25	12	8	2	24	16	4			LPA9	phytate + NH4Cl	15N labeled
26	11	3	4	22	6	8			LPA9	phytate + NH4Cl	15N labeled
27	17	7	0	34	14	0			LPA9	phytate + NH4Cl	15N labeled
28	24	16	3	48	32	6			LPA9	phytate + NH4Cl	15N labeled
29	21	8	7	42	16	14			LPA9	mineral NP	15N labeled
30	18	10	4	36	20	8			LPA9	mineral NP	15N labeled
31	12	2	1	24	4	2			LPA9	mineral NP	15N labeled
32	27	20	12	54	40	24			LPA9	mineral NP	15N labeled

## Sheet: qPCR roots
Sample	nLSU copies per mg roots	Mt5 copies per mg roots	Mtall1 copies per mg roots	QS81 copies per mg roots
R1
R2
R3
R4
R5	0	0	57891.5	47043
R6
R7
R8
R9
R10	0	0	78411.3	58755.2
R11
R12
R13
R14
R15	0	2004.81	82265	73469.7
R16
R17	584858	1.41838e+06	8.47427e+06	69943.2
R18	655372	2.23068e+06	1.09442e+07	166882
R19	780105	2.64247e+06	1.65882e+07	34777.3
R20	1.34476e+06	3.51722e+06	3.09331e+07	86132.7
R21	262191	786330	3.84894e+06	22845.2
R22	1.28177e+06	3.1865e+06	1.87313e+07	57351.6
R23	778035	2.73305e+06	1.67744e+07	39079.1
R24	1.10494e+06	4.05894e+06	2.74206e+07	24625.9
R25	953619	2.72584e+06	1.76761e+07	20706.7
R26	1.58342e+06	3.18746e+06	2.16496e+07	21676
R27	215717	1.10207e+06	7.06606e+06	53399.2
R28	223189	70642.7	4.99225e+06	15344.4
R29	1.44637e+06	2.56537e+06	2.02249e+07	20237.6
R30	1.06542e+06	2.93866e+06	1.88916e+07	20284.4
R31	124009	379285	1.99588e+06	17928
R32	1.26665e+06	4.27829e+06	2.56833e+07	38082

## Sheet: qPCR AMF soil Rhizosphere
Sample
	nLSU copies per mg soil T	Mt5 copies per mg soil T	Mtall1 copies per mg soil T	QS81 copies per mg soil T
T1	0	394.708	3056.84	579.139
T2	192.588	286.509	3840	1394.22
T3	0	495.793	6594.58	3877.22
T4	744.615	966.019	6765.83	2499.84
T5	17.4442	20.4377	446.337	597.064
T6	0	129.438	612.822	0
T7	63.4546	0	774.181	184.681
T8	0	31.5026	383.249	6495.92
T9	0	60.4582	466.334	216.867
T10	0	36.3326	948.465	1031.03
T11	3.64331	0	908.45	864.181
T12	0	0	2463.33	92772.4
T13	0	13.9368	239.78	39.1676
T14	0	24.0516	400.371	0
T15	17.8439	0	530.566	0
T16	12.9937	0	2319.32	834.733
T17	19361	116515	139011	553.499
T18	1428.43	5133.14	42938.5	0
T19	2068.07	6031.47	54668.2	98.0198
T20	361.243	3221.77	14824.9	161.962
T21	5084.97	15137.5	238822	0
T22	1900.01	33611.4	120106	0
T23	5660.02	40868.3	259808	327.497
T24	4253.96	27523.7	217571	213.145
T25	6889.03	60852.5	216012	258.39
T26	9701.15	75899.2	454147	191.09
T27	3967.97	15781.2	158118	149.491
T28	2541.72	42045.7	243674	834.054
T29	35086.2	86706.5	629356	274.615
T30	1737	7052.26	36152.8	570.74
T31	5839.35	75370.2	468409	194.794
T32	3082.97	20295.7	64901.2	716.396

## Sheet: qPCR AMF soil buffer zone
Sample
	nLSU copies per mg soil T	Mt5 copies per mg soil T	Mtall1 copies per mg soil T	QS81 copies per mg soil T
B1	0	0	3695.29	0
B2	0	8.43275	2119.8	0
B3	0	0	2119.92	0
B4	0	0	2496.87	50.6894
B5	0	0	n.a.	n.a.
B6	0	0	n.a.	n.a.
B7	0	0	279.572	148.156
B8	0	0	315.421	324.335
B9	0	0	858.539	0
B10	0	0	599.495	0
B11	69.0122	0	1053.8	1430.24
B12	0	0	733.385	0
B13	0	0	n.a.	n.a.
B14	0	0	n.a.	n.a.
B15	0	0	n.a.	n.a.
B16	0	0	n.a.	n.a.
B17	8421.51	46028.9	n.a.	n.a.
B18	2630.97	14170.8	n.a.	n.a.
B19	3538.44	29056.8	n.a.	n.a.
B20	490.915	7231.59	n.a.	n.a.
B21	5408.23	25388.8	n.a.	n.a.
B22	2860.11	15061.6	n.a.	n.a.
B23	851.81	8970.43	146061	74.6272
B24	6462.25	39720.5	95712.3	0
B25	3071.24	19866	141796	0
B26	12806.1	56774.9	236301	0
B27	5002.86	32693.3	103772	188.41
B28	8061.07	35825.8	67609.2	74.3001
B29	11159	41825.4	320754	0
B30	1067.83	12185.8	22091.2	194.755
B31	389.553	3655.21	233945	42.0442
B32	3506.61	18747.1	23406.1	0
Neg. control
Neg. control
Positive control

## Sheet: qPCR AMF soils hyphosphere
Sample
	nLSU copies per mg soil T	Mt5 copies per mg soil T	Mtall1 copies per mg soil T				inoc	amend	exp
N1	0	56.9818	447.599				NM control	none
N2	34.3166	96.7427	538.662				NM control	none
N3	56.4726	112.067	411.603				NM control	none
N4	0	63.1085	392.189				NM control	none
N5	0	32.6385	400.366				NM control	chitin	main	15N labeled
N6	0	53.4362	703.219				NM control	chitin	main	15N labeled
N7	0	0	961.757				NM control	chitin	main	15N labeled
N8	0	0	0				NM control	chitin	main	15N labeled
N9	0	0	411.687				NM control	phytate + NH4Cl		15N labeled
N10	0	0	0				NM control	phytate + NH4Cl		15N labeled
N11	0	0	0				NM control	phytate + NH4Cl		15N labeled
N12	0	0	0				NM control	phytate + NH4Cl		15N labeled
N13	0	0	0				NM control	mineral NP		15N labeled
N14	0	0	0				NM control	mineral NP		15N labeled
N15	0	51.1479	0				NM control	mineral NP		15N labeled
N16	0	25.6513	n.a.				NM control	mineral NP		15N labeled
N17	2704.53	39356.9	233615				LPA9	none
N18	7150.76	16822.2	76598.5				LPA9	none
N19	1674.65	26120	113220				LPA9	none
N20	2961.15	47448.2	243272				LPA9	none
N21	1495.15	13870	60994.7				LPA9	chitin	main	15N labeled
N22	11162.4	74121.3	412756				LPA9	chitin	main	15N labeled
N23	7376.71	48334.9	259591				LPA9	chitin	main	15N labeled
N24	2728.62	18322.2	79649.1				LPA9	chitin	main	15N labeled
N25	1968.21	12374.5	31813.2				LPA9	phytate + NH4Cl		15N labeled
N26	284.132	1463.81	7425.55				LPA9	phytate + NH4Cl		15N labeled
N27	904.919	9619.81	44268.2				LPA9	phytate + NH4Cl		15N labeled
N28	2820.92	25844.9	141032				LPA9	phytate + NH4Cl		15N labeled
N29	354.352	2808.45	9029.73				LPA9	mineral NP		15N labeled
N30	1012.66	12005.9	62984.9				LPA9	mineral NP		15N labeled
N31	973.26	11162.2	51102.9				LPA9	mineral NP		15N labeled
N32	914.421	2749.61	15310.6				LPA9	mineral NP		15N labeled
positive c.
neg. Cont.
neg. Cont.

## Sheet: qPCR microbes rhizosphere
Sample	V4	CTO	Eub	H	copies per mg soil corrected for ISC recovery				trt	trap amendment
T1	70583.5	130.831	137828	2640.67					NM control	none
T2	5139.24	45.8261	104078	9512.1					NM control	none
T3	2566.25	98.4648	106260	4044.19					NM control	none
T4	35163.8	48.4084	51199.4	2434.89					NM control	none
T5	3015.79	5.95009	19152	350.108					NM control	chitin
T6	2048.33	15.9886	39922.4	3016.01					NM control	chitin
T7	4362.33	34.8034	63078.4	2299.44					NM control	chitin
T8	2462.2	9.32111	20029.4	504.386					NM control	chitin
T9	3744.93	20.5548	41121.8	1838.62					NM control	phytate + NH4Cl
T10	3316.9	18.6926	66151.2	2038.23					NM control	phytate + NH4Cl
T11	1726.63	14.7863	52618	1424.45					NM control	phytate + NH4Cl
T12	3121.39	19.2162	30011	1132.1					NM control	phytate + NH4Cl
T13	2412.61	7.25547	23540.4	640.796					NM control	mineral NP
T14	1617.98	19.6007	92551.4	2179.76					NM control	mineral NP
T15	597.908	45.237	56637	674.549					NM control	mineral NP
T16	2591.98	53.7021	86857.1	1668.11					NM control	mineral NP
T17	15981	45.9067	60697.3	6023.23					LPA9	none
T18	298375	88.5818	186018	6787.44					LPA9	none
T19	19980.3	68.2255	160463	5687.32					LPA9	none
T20	3450.7	18.8739	124317	3486.56					LPA9	none
T21	19514.5	64.1387	118266	4537.35					LPA9	chitin
T22	4703.54	62.5176	285060	4835.79					LPA9	chitin
T23	11459.8	75.411	140383	5195.35					LPA9	chitin
T24	8363.84	54.8269	99712.9	5805.2					LPA9	chitin
T25	7483.21	59.7351	88765.1	7571.65					LPA9	phytate + NH4Cl
T26	52788.7	114.972	233761	7571.23					LPA9	phytate + NH4Cl
T27	116699	56.7835	151773	2684.92					LPA9	phytate + NH4Cl
T28	45680.5	127.327	128981	9751.72					LPA9	phytate + NH4Cl
T29	372449	224.036	212019	5830.96					LPA9	mineral NP
T30	53503.4	54.0958	115386	7184.68					LPA9	mineral NP
T31	3129.25	64.8491	93276.3	4191.68					LPA9	mineral NP
T32	21534.3	80.3121	93019.8	5952.52					LPA9	mineral NP

## Sheet: qPCR microbes Hyphosphere
Sample	V4	CTO	Eub	H	copies per mg soil corrected for ISC recovery				trt	trap amendment
N1	4562.99	2.41231	55025.4	3592.12					NM control	none
N2	3215.58	10.2622	39696	1527.51					NM control	none
N3	2291.21	1.91514	32473.2	1241.41					NM control	none
N4	5188.32	3.82982	27037.2	686.323					NM control	none
N5	43372	53.5075	191023	17958.7					NM control	chitin
N6	319878	418.633	372082	40884.2					NM control	chitin
N7	139118	79.8274	250441	30482.6					NM control	chitin
N8	227484	134.376	469804	29533.1					NM control	chitin
N9	12049.5	80.1609	48734.7	969.335					NM control	phytate + NH4Cl
N10	5832.48	51.1459	75259.4	1749.44					NM control	phytate + NH4Cl
N11	911.266	7.38612	24947.6	523.54					NM control	phytate + NH4Cl
N12	1384.96	8.23788	12260.6	286.363					NM control	phytate + NH4Cl
N13	2907.39	95.2922	44432.9	940.405					NM control	mineral NP
N14	19427.2	101.495	43607.2	884.839					NM control	mineral NP
N15	32448.2	110.758	55781.2	7882.1					NM control	mineral NP
N16	3021.16	141.955	32916.8	640.749					NM control	mineral NP
N17	4982.7	3.70048	54256.5	2200.46					LPA9	none
N18	5515.4	0.290569	22094.6	1403.39					LPA9	none
N19	4653.98	0.451253	69199.1	2071.48					LPA9	none
N20	7390.5	2.07475	36936.3	1611.74					LPA9	none
N21	20308.8	0.823404	135053	10393.3					LPA9	chitin
N22	234654	4.34026	508719	64280.1					LPA9	chitin
N23	60366.8	35.6808	325670	41281.6					LPA9	chitin
N24	17932.9	3.66661	125214	8119.66					LPA9	chitin
N25	4044.11	1.00539	39018.4	1304.96					LPA9	phytate + NH4Cl
N26	668.408	1.12439	27381	625.479					LPA9	phytate + NH4Cl
N27	7795.42	0.255981	44563.1	1084.21					LPA9	phytate + NH4Cl
N28	16869.1	2.81014	112313	3446.2					LPA9	phytate + NH4Cl
N29	255.354	0.016534	6970.17	120.043					LPA9	mineral NP
N30	907.696	0.48488	25368.1	1115.65					LPA9	mineral NP
N31	4103.09	5.06372	49198.1	1874.71					LPA9	mineral NP
N32	295.946	1.43974	6126.11	152.052					LPA9	mineral NP
