# Supplementary material for: Nutrient-dependent cross-kingdom interactions in the hyphosphere of an arbuscular mycorrhizal fungus
Source: Front Microbiol. 2024 Jan 4;14:1284648. doi: 10.3389/fmicb.2023.1284648 (PMC10794670; doi:10.3389/fmicb.2023.1284648)
Supplement: Supplementary file 1 [file Data_Sheet_1.zip › Supplementary Material 2.XLSX]

## Sheet: Bacteria
HC: Hyphosphere		RC: Rhizosphere					HC_1	HC_2	HC_3	HC_4	HC_5	HC_6	HC_7	HC_8	HC_9	HC_10	HC_11	HC_12	HC_13	HC_14	HC_15	HC_16	HC_17	HC_18	HC_19	HC_20	HC_21	HC_22	HC_23	HC_24	HC_25	HC_26	HC_27	HC_28	HC_29	HC_30	HC_31	HC_32	RC_1	RC_2	RC_3	RC_4	RC_5	RC_6	RC_7	RC_8	RC_9	RC_10	RC_11
							NM	NM	NM	NM	NM	NM	NM	NM	NM	NM	NM	NM	NM	NM	NM	NM	LPA9	LPA9	LPA9	LPA9	LPA9	LPA9	LPA9	LPA9	LPA9	LPA9	LPA9	LPA9	LPA9	LPA9	LPA9	LPA9	NM	NM	NM	NM	NM	NM	NM	NM	NM	NM	NM
	Phylum	Class	Order	Family	Genus		none	none	none	none	chitin	chitin	chitin	chitin	phytate + NH4Cl	phytate + NH4Cl	phytate + NH4Cl	phytate + NH4Cl	mineral NP	mineral NP	mineral NP	mineral NP	none	none	none	none	chitin	chitin	chitin	chitin	phytate + NH4Cl	phytate + NH4Cl	phytate + NH4Cl	phytate + NH4Cl	mineral NP	mineral NP	mineral NP	mineral NP	none	none	none	none	chitin	chitin	chitin	chitin	phytate + NH4Cl	phytate + NH4Cl	phytate + NH4Cl
Bacteria	Actinobacteria	Actinobacteria	Propionibacteriales	Kribbellaceae	Kribbella	CL00001_Kribbella	19.7392	15.9797	21.6824	20.8824	30.5343	28.7195	28.7547	34.5539	20.8624	23.714	24.1263	25.0583	20.9435	22.2376	20.0569	20.1973	17.2322	22.6692	20.2353	17.6139	25.6047	30.0309	27.0127	29.2634	11.5716	14.9563	13.8142	13.3432	22.2417	19.2273	22.4682	14.4277	1.98453	3.83029	2.13548	7.03819	5.97614	5.18032	3.27824	4.57165	6.03667	7.65204	6.21139
Bacteria	Proteobacteria	Deltaproteobacteria	Myxococcales	Cystobacteraceae	Archangium	CL00002_Archangium	2.42114	4.01824	2.27728	1.92777	28.872	23.2018	21.5864	20.1849	1.59975	0.2205	2.08584	1.0188	3.10606	0.210037	2.66338	1.46433	2.96869	1.00407	2.07994	4.51478	30.1028	9.31723	8.18393	8.85268	5.9432	3.01061	1.14859	6.69398	0.315923	3.14028	0.0412513	4.14438	0.117961	0.332767	0.814671	0.149306	0.369802	0.312695	0.321599	0.218689	0.163529	0.282389	0.356898
Bacteria	Proteobacteria	Alphaproteobacteria	Sphingomonadales	Sphingomonadaceae	Sphingomonas	CL00012_Sphingomonas	0.888904	0.563176	0.679732	0.38143	0.0640729	0.224238	0.261345	0.145654	1.8347	2.0534	1.40201	1.72201	2.24518	1.88283	2.38211	2.11631	0.56267	0.752191	1.41893	1.17913	0.322263	0.278126	0.156793	0.20706	10.1083	8.75186	6.22241	12.9885	8.3548	2.45507	5.35579	3.53704	0.447559	0.502617	0.318935	0.729167	0.540748	0.406504	0.453005	0.437379	0.53582	0.66809	0.4221
Bacteria	Proteobacteria	Betaproteobacteria	Burkholderiales	Oxalobacteraceae	Noviherbaspirillum	CL00067_Noviherbaspirillum	0.0415053	0.0310956	0.0310538	0.0481083	0.0427153	0.00679509	0.0101823	0.00677461	0.0241863	0.00689061	0.0171815	0	0.0206612	0.0225039	0.00694493	0.013946	0.0862991	0.213926	0.0207648	0.0173913	0.0407069	0.0576603	0.811235	0.0169722	0	0.006913	0.00344923	0	0.0137358	0.0172164	0.0103128	12.7644	0.0277556	0.010399	0.0173334	0.0138889	0.0104661	0.0208464	0.00691611	0.0104138	0.0139174	0.0172188	0.00343171
Bacteria	un_Bacteria	un_Bacteria	un_Bacteria	un_Bacteria	un_Bacteria	CL00016_un_Bacteria	5.43373	6.91704	2.98806	1.89341	0.640729	0.710087	1.09629	0.372603	2.69505	4.29285	2.31607	2.58644	1.68044	0.870152	2.3578	2.00474	2.50958	4.19226	1.95882	1.65913	0.22728	0.122104	0.347672	0.0203666	0.802574	3.61896	3.125	1.40147	2.02946	5.12361	1.93537	2.13603	0.0728585	0.194114	0.280801	0.295139	0.484929	0.26058	0.24898	0.277701	0.0904631	0.354708	0.253946
Bacteria	Proteobacteria	Alphaproteobacteria	Sphingomonadales	Sphingomonadaceae	Sphingomonas	CL00025_Sphingomonas	0.0899281	0.0725564	0.0379546	0.113398	0.0640729	0.312574	0.24098	0.196464	1.30606	1.89492	2.20611	3.31367	0.457989	0.131273	0.22571	0.264975	0.22783	0.106963	0.0865202	0.146087	0.115336	0.932741	1.73495	0.685675	3.25873	2.42646	6.61907	3.81874	0.0961505	0.0413195	0.106566	0.138031	0.527357	0.135187	0.235735	0.121528	0.139548	0.107706	0.117574	0.142322	0.264431	0.137751	0.0995196
Bacteria	Firmicutes	Bacilli	Bacillales	Bacillaceae	Mesobacillus	CL00005_Mesobacillus	0.397759	0.621912	0.431302	0.481083	0.0889901	0.15289	0.078064	0.0880699	0.836155	0.609819	0.518883	0.706641	0.59573	0.648864	0.409751	0.79841	0.479823	0.627976	0.467209	0.208696	0.152651	0.09497	0.0920308	0.0814664	0.245615	0.47354	0.26904	0.337454	0.449847	0.878039	0.409075	1.25953	4.45825	3.84762	4.95736	4.32292	3.31775	4.138	5.27699	5.30061	3.25319	3.73304	5.18531
Bacteria	Proteobacteria	Alphaproteobacteria	Caulobacterales	Caulobacteraceae	Phenylobacterium	CL00011_Phenylobacterium	3.02643	1.80354	2.52571	2.73874	5.49959	3.39755	2.71188	2.68275	0.27296	0.11714	0.515446	0.130351	0.471763	0.450079	0.868116	0.251029	2.0194	1.26285	1.41201	2.3513	2.40849	0.898823	1.14186	1.7074	0.148753	0.0380215	0.075883	0.0378775	0.336527	0.27202	0.110003	1.63567	0.0971446	0.138653	0.266935	0.118056	0.0872174	0.128553	0.165987	0.11108	0.0939425	0.158413	0.123542
Bacteria	Actinobacteria	Actinobacteria	Micrococcales	Promicromonosporaceae	Promicromonospora	CL00007_Promicromonospora	0.179856	1.03306	0.955766	0.474211	5.46043	3.27863	3.13274	3.07229	0.27296	0.361757	0.529191	0.168085	0.836777	0.577601	0.906313	0.864654	1.02178	0.74529	1.25627	0.744348	2.29316	2.0249	1.56452	1.23218	0.145294	0.34565	0.75883	0.378775	0.418942	1.21892	0.797525	1.1353	0.0138778	0.100523	0.0346669	0.128472	0.13257	0.0590647	0.0864513	0.0971952	0.0487109	0.117088	0.16129
Bacteria	Proteobacteria	Betaproteobacteria	Burkholderiales	Burkholderiaceae	Cupriavidus	CL00004_Cupriavidus	0.0933868	0.0483709	0.0690084	0.19587	1.12484	1.82448	2.37926	3.96992	0.107111	0.127476	0.199306	0.161224	0.11708	0.0900158	0.135426	0.14992	0.0517795	0.0621075	0.138432	0.107826	1.1364	3.63939	5.3446	1.02172	0.0380531	0.0725865	0.0724338	0.120519	0.140792	0.268577	0.422826	0.031057	0.0104084	0.0207979	0.00693337	0.0416667	0.0732626	0.017372	0.0864513	0.0173563	0.0104381	0.0482127	0.116678
Bacteria	Proteobacteria	Alphaproteobacteria	Rhizobiales	Rhizobiaceae	un_Rhizobiaceae	CL00003_un_Rhizobiaceae	0.491146	0.307501	0.538265	0.360812	1.14263	1.68179	3.45518	3.2823	0.822334	1.56072	0.979348	0.624314	0.626722	0.555097	1.07299	0.28938	0.231282	0.441653	0.335698	0.215652	0.919298	5.02663	3.36424	3.22471	0.812952	1.22014	1.26932	0.471747	0.762336	1.29468	1.2341	0.804031	0.138778	0.124788	0.065867	0.145833	0.13257	0.107706	0.121032	0.0694252	0.118298	0.127419	0.0789293
Bacteria	Firmicutes	Bacilli	Bacillales	un_Bacillales	un_Bacillales	CL00021_un_Bacillales	0.176397	0.386967	0.213926	0.336758	0.0427153	0.0305779	0.040729	0.0609715	1.05383	0.230835	3.02739	0.528266	0.137741	0.232541	0.208348	0.240569	0.15879	0.24843	0.193805	0.462609	0.0712372	0.0271343	0.0409026	0.0169722	0.0761061	0.0933255	0.0793322	0.0860852	0.140792	0.378762	0.079065	0.193243	0.340006	0.592742	0.429869	0.590278	1.48618	0.552429	0.563663	0.631769	0.354894	1.19154	2.16884
Bacteria	Proteobacteria	Gammaproteobacteria	Legionellales	Legionellaceae	Legionella	CL00024_Legionella	2.13752	1.14708	2.12546	1.97244	0.590895	0.682907	1.35763	0.17614	0.953631	1.27821	1.71815	1.82492	0.733471	1.25647	1.54525	1.79555	3.52101	4.46829	2.07648	1.0087	0.55972	0.376488	0.599905	0.933469	3.27602	3.7745	1.42108	2.08326	0.779506	1.60802	2.07631	1.29059	0.0416334	0.0381296	0.0520003	0.0451389	0.115127	0.0243208	0.0172903	0.0416551	0.0173968	0.0413252	0.0308854
Bacteria	Proteobacteria	Alphaproteobacteria	Rhizobiales	Rhizobiaceae	Rhizobium	CL00017_Rhizobium	0.0103763	0.0552811	0.0793596	0	0.281209	1.67839	1.82262	0.95522	0.124387	0.61671	0.089344	0.0994786	0.0137741	0.0300053	0.0625043	0.013946	0.0552315	0.158719	0.0207648	0.0278261	0.658096	4.16511	2.94158	2.83096	0.10724	0.0587605	3.18019	0.0447643	0.109886	0.0791956	0.0275009	0.0276062	0.00346945	0	0.00693337	0.0138889	0.0209322	0.00347439	0.0103742	0.0104138	0.0173968	0.0172188	0.0102951
Bacteria	Actinobacteria	Actinobacteria	Propionibacteriales	Nocardioidaceae	Nocardioides	CL00008_Nocardioides	1.22441	2.14214	2.23587	2.07209	0.825828	0.652329	0.78064	0.531807	2.42554	2.76658	2.60129	2.23655	2.84091	3.05678	3.43427	3.66432	2.28175	2.73963	2.64752	1.98609	0.780216	1.07859	0.872588	0.933469	1.27997	1.77664	1.65218	1.52543	3.11802	3.88747	4.10107	1.85997	0.194289	0.696731	0.402135	0.920139	0.88264	0.576749	0.712359	0.742849	0.490588	0.860941	0.837337
Bacteria	Actinobacteria	Actinobacteria	Micrococcales	Micrococcaceae	Pseudarthrobacter	CL00010_Pseudarthrobacter	0.695213	0.307501	0.503761	0.312704	0.0284768	0.0883362	0.037335	0.0406477	1.87962	2.25323	0.890004	3.9174	3.49862	1.40275	0.906313	1.48525	0.348649	0.590021	0.456826	0.333913	0.0373147	0.0135671	0.0818052	0.0475221	0.87868	1.02312	1.52111	1.08812	0.920298	1.79395	0.921279	1.01453	1.36696	0.960172	0.998405	1.11111	0.715183	0.750469	1.40743	0.933768	0.835044	1.48771	1.72615
Bacteria	Firmicutes	Bacilli	Bacillales	Paenibacillaceae	Ammoniphilus	CL00015_Ammoniphilus	1.09989	1.44076	1.19729	1.23363	0.231374	0.169877	0.196857	0.101619	1.96946	2.2739	1.55321	2.1508	2.58953	2.12662	1.40635	3.75497	2.41638	2.08405	1.25281	1.46783	0.251026	0.09497	0.177245	0.234216	1.77466	1.51049	1.41763	1.80779	1.81312	3.42263	1.46098	2.47421	0.575929	0.887379	0.741871	1	0.753558	1.07706	0.954423	1.03096	0.584531	1.05379	1.37268
Bacteria	Actinobacteria	Thermoleophilia	un_Thermoleophilia	un_Thermoleophilia	un_Thermoleophilia	CL00009_un_Thermoleophilia	0.117598	0.0829216	0.420951	0.144325	0.00355961	0.0305779	0.00678817	0.0643588	0.183125	0.0551249	0.326449	0.195527	0.0998623	0.120021	0.190985	0.0592706	0.0414236	0.25188	0.00346081	0.0556522	0.0237457	0.00339179	0.0102256	0	0.00691874	0.0034565	0.0103477	0.0206604	0.0824148	0.024103	0.209694	0.351979	1.84228	0.946307	1.76454	1.37847	1.75481	3.12001	2.29961	1.87448	1.72228	2.45196	2.58065
Bacteria	un_Bacteria	un_Bacteria	un_Bacteria	un_Bacteria	un_Bacteria	CL00094_un_Bacteria	0.473852	2.27689	2.87075	2.90368	0.0818709	0.00339755	0.0305468	0.033873	0.0794693	0.148148	0.0549809	0.195527	0.189394	0.146276	0.118064	0.29984	1.21854	0.859154	2.12147	2.91478	0.027138	0.00339179	0	0.00339443	0.0207562	0.0380215	0.0275938	0.0482077	0.0961505	0.0860822	0.096253	0.141482	0.0173473	0.0242643	0.0173334	0.0486111	0.118616	0.0138976	0.0414966	0.0520689	0.0556696	0.0413252	0.0274537
Bacteria	un_Bacteria	un_Bacteria	un_Bacteria	un_Bacteria	un_Bacteria	CL00095_un_Bacteria	0.0345877	0.0691013	0.041405	0.0652899	0.0320365	0.0169877	0.00339409	0.0169365	0.107111	0.354866	0.432975	0.264133	2.15909	2.07411	0.576429	2.90775	0.00345197	0.0207025	0.0276865	0.0208696	0.132298	0	0.0783966	0.00339443	0.511987	0.221216	0.258692	0.32368	0.326225	0.575029	0.305947	0.272611	0.0763279	0.0727928	0.135201	0.125	0.21281	0.239733	0.200567	0.187448	0.10786	0.113644	0.192176
Bacteria	Actinobacteria	Thermoleophilia	Solirubrobacterales	un_Solirubrobacterales	un_Solirubrobacterales	CL00046_un_Solirubrobacterales	2.21707	0.452614	1.46643	2.86244	0.0533941	0.125709	0.139158	0.0372603	0.618478	1.68131	2.41916	2.0376	1.24656	1.36899	0.763942	0.550868	1.222	1.35601	2.03149	0.845217	0.125513	0.0983618	0.0511282	0.0339443	0.633065	0.950537	0.49324	1.03647	1.78909	0.853936	1.73599	0.162186	0.0832668	0.0242643	0.0485336	0.0729167	0.0767513	0.0451671	0.0518708	0.0624826	0.0556696	0.0895378	0.0617708
Bacteria	Actinobacteria	Actinobacteria	Streptomycetales	Streptomycetaceae	un_Streptomycetaceae	CL00031_un_Streptomycetaceae	1.22095	2.48419	1.55614	1.85561	0.224255	0.115517	0.254557	0.0982318	1.23696	1.40568	2.85557	1.23148	1.00895	1.08019	0.93062	1.80601	1.24271	1.32151	1.14207	0.98087	0.162828	0.142455	0.102256	0.105227	0.453177	0.591061	0.53463	0.519955	1.43196	1.50472	1.09316	1.93588	0.107553	0.207979	0.142134	0.260417	0.296539	0.288375	0.28356	0.298528	0.285307	0.158413	0.418668
Bacteria	Firmicutes	Bacilli	Bacillales	Alicyclobacillaceae	Tumebacillus	CL00013_Tumebacillus	0.0207526	0.134748	0.0310538	0.0549809	0.0284768	0.0475657	0.00339409	0.0101619	0.0760141	0.0689061	0.0171815	0.123491	0.0447658	0.0262546	0.0486145	0.0627571	0.0621354	0.0724588	0.017304	0.0173913	0.0339225	0.00678357	0	0.00678887	0.0103781	0.020739	0.0103477	0.017217	0.0309055	0.0344329	0.0137504	0.0103523	2.31412	2.06593	2.80108	2.01736	0.966369	1.65729	2.51746	1.9682	1.49612	1.85619	2.69046
Bacteria	Planctomycetes	Planctomycetacia	Pirellulales	Lacipirellulaceae	Lacipirellula	CL00049_Lacipirellula	0.0864693	0.0241855	0.0759092	0.0652899	0.427153	0.550403	0.824763	0.633426	0.117476	0.0620155	0.113398	0.0891877	0.113636	0.101268	0.187513	0.108082	0.0897511	0.0552067	0.121128	0.093913	0.403677	1.83156	0.777149	2.79701	0.477393	0.528844	0.417357	0.764436	0.116754	0.0757524	0.0721898	0.0414093	0.0208167	0.0381296	0.0138667	0.0208333	0.0313983	0.0104232	0.0449547	0.0242988	0.0278348	0.0206626	0.00686342
Bacteria	un_Bacteria	un_Bacteria	un_Bacteria	un_Bacteria	un_Bacteria	CL00199_un_Bacteria	0.0968456	0.314411	0.110413	0.127143	0.0249172	0.0815411	0.0203645	0.0270984	0.152028	0.0585702	0.15807	0.0823271	0.0964187	0.150026	0.0625043	0.146433	0.0862991	0.103513	0.131511	2.77217	0.0169612	0.0169589	0.0136342	0.0101833	0.0588093	0.062217	0.0551876	0.0550945	0.0892826	0.0964121	0.140942	0.120777	0.0451029	0.0311969	0.166401	0.0625	0.136059	0.138976	0.0726191	0.0659539	0.069587	0.0516565	0.0789293
Bacteria	Bacteroidetes	Cytophagia	Cytophagales	Fulvivirgaceae	Chryseolinea	CL00020_Chryseolinea	0.328583	0.0449159	0.141467	0.089344	0.875663	1.32504	0.845128	1.11104	0.124387	0.0206718	0.0377994	0.0171515	0.0413223	0.480084	0.222238	0.101109	0.0310677	0.100062	0.0692161	0.156522	1.11266	2.75074	1.97696	1.80244	0.121078	0.120977	0.248344	0.127406	0.209471	0.0447628	0.216569	0.0345077	0	0.010399	0.0104001	0.00347222	0.0313983	0.0104232	0.0518708	0.0381838	0.0069587	0.0275501	0.00343171
Bacteria	Chloroflexi	un_Chloroflexi	un_Chloroflexi	un_Chloroflexi	un_Chloroflexi	CL00048_un_Chloroflexi	0.131433	0.345507	0.0241529	0.233669	0	0.0917338	0.0576995	0.0643588	0.248773	0.0137812	0.0103089	0.185236	0.0103306	0.352562	0.340301	0.00697301	0.00345197	0.527914	0	0	0.013569	0	0.0068171	0	0	0	0	0	0.0961505	0.0275463	0	0.0621139	0.75634	0.329301	2.52375	0.236111	0.230254	0.635814	0.179819	0.236046	0.163529	0.371926	0.353466
Bacteria	Proteobacteria	Betaproteobacteria	Burkholderiales	Oxalobacteraceae	Noviherbaspirillum	CL00022_Noviherbaspirillum	0.162562	0.0621912	0.217376	0.161506	1.96134	0.288791	0.984285	0.270984	0.0691037	0.0723514	0.19587	0.0445939	0.120523	0.558848	0.0416696	0.111568	0.120819	0.224277	0.249178	0.233043	1.17032	2.51331	1.6361	1.32383	0.0172968	0.027652	0.0413907	0.0241039	0.188867	0.161835	0.199381	0.124228	0.398987	0.422892	0.370935	0.246528	0.08024	0.14245	0.200567	0.260344	0.340976	0.172188	0.199039
Bacteria	Verrucomicrobia	Verrucomicrobia_Subdiv3	un_Verrucomicrobia_Subdiv3	un_Verrucomicrobia_Subdiv3	un_Verrucomicrobia_Subdiv3	CL00086_un_Verrucomicrobia_Subdiv3	0.992667	0.53208	0.914361	1.14429	0.00355961	0.0203853	0.217222	0.00677461	0.566651	0.196382	0.0687262	0.298436	0.9573	0.660116	0.90284	0.550868	2.0125	1.29736	1.3774	2.49739	0.169612	0.0881864	0.0204513	0.0610998	1.37683	0.718952	0.375966	1.28439	0.0343395	1.09152	0.615332	0.469305	0.0069389	0.010399	0.152534	0.0104167	0.118616	0.00694879	0.0172903	0.104138	0.059149	0	0.0377488
Bacteria	Proteobacteria	Deltaproteobacteria	Myxococcales	Polyangiaceae	un_Polyangiaceae	CL00035_un_Polyangiaceae	0.0795517	0.155478	0.203575	0.0721625	0.27053	0.224238	0.597359	0.250661	0.0587382	0.0689061	0.0652899	0.219539	0.203168	0.11252	0.177096	0.132487	0.131175	0.272583	0.373767	0.132174	0.366362	2.12326	1.95992	2.45757	0.695333	0.300715	0.917494	0.46486	0.288452	0.0929688	0.433139	0.376134	0.0069389	0.0138653	0.0208001	0.0451389	0.0383757	0.0138976	0.0380386	0.0347126	0.0139174	0.0103313	0.0411805
Bacteria	Proteobacteria	Gammaproteobacteria	Legionellales	Coxiellaceae	Aquicella	CL00034_Aquicella	0.121057	0.145113	0.106963	0.0412357	0.405795	1.28767	1.03859	1.16862	0.469905	0.0413437	0.103089	0.185236	0.265152	0.180032	0.489617	0.29984	0.0172598	0.00690084	0.0311473	0.00695652	0.688626	1.79425	2.40303	0.81127	0.0380531	0.0311085	0.0344923	0.0895286	0.0480753	0.00688658	0.0515641	0.0655647	0.197759	0.173316	0.0624003	0.267361	0.586101	0.204989	0.121032	0.159678	0.219199	0.251395	0.0549073
Bacteria	Proteobacteria	Betaproteobacteria	Burkholderiales	Comamonadaceae	un_Comamonadaceae	CL00006_un_Comamonadaceae	1.43539	1.65498	1.34566	1.98962	0.957534	0.852784	0.970709	0.833277	0.815424	0.985357	0.810969	0.46652	1.05716	1.48151	0.833391	1.17844	0.949291	1.17659	1.31165	1.69739	0.77004	1.47203	1.3941	1.12016	0.169509	0.6118	0.417357	0.241039	0.76577	1.23958	1.18597	0.559026	1.14492	1.0607	1.23067	1.43403	2.20834	2.33479	2.3411	1.50305	1.263	2.00427	1.86342
Bacteria	Firmicutes	Bacilli	Bacillales	Paenibacillaceae	Paenibacillus	CL00090_Paenibacillus	0.0138351	0.0103652	0.00345042	0	0.131705	0.767846	0.434443	0.667299	1.19895	0	0.25085	0.267563	0	0	0.00347246	0.00697301	0	0.0103513	0	0	0.396893	1.82817	0.647624	0.0882553	0.0207562	0.487366	2.29719	0.334011	0.00343395	0	0.00687521	0	0.00346945	0.00346632	0.00346669	0	0	0.00347439	0.0138322	0	0.00347935	0	0
Bacteria	Acidobacteria	Acidobacteria_Gp3	un_Acidobacteria_Gp3	un_Acidobacteria_Gp3	un_Acidobacteria_Gp3	CL00050_un_Acidobacteria_Gp3	1.74322	2.20779	1.54234	1.33672	0.0925497	0.237828	0.22401	0.0609715	1.07456	0.940568	0.783478	0.987925	1.06749	0.847648	0.895896	1.09825	1.70182	1.19729	1.83077	1.20696	0.0407069	0	0.0852137	0.00339443	0.259453	0.736234	1.04167	0.175614	0.762336	2.10041	2.10382	1.99455	0.0069389	0.0519949	0.00693337	0.0659722	0.174435	0.0486415	0.0691611	0.0590114	0.0139174	0.0688753	0.0549073
Bacteria	Actinobacteria	Actinobacteria	Streptomycetales	Streptomycetaceae	un_Streptomycetaceae	CL00126_un_Streptomycetaceae	0.210985	1.25764	0.231178	0.584172	0.0533941	0.0509632	0.0644877	0.0237111	0.290236	0.261843	0.584172	0.284715	0.254821	0.240042	0.22571	0.35911	2.1057	0.258781	0.159197	0.246957	0.0576682	0.0237425	0.037494	0.023761	0.155672	0.120977	0.141418	0.103302	0.281584	0.28235	0.292197	0.17599	0.0277556	0.0485285	0.0277335	0.0798611	0.16048	0.0833854	0.0484128	0.0659539	0.0869838	0.072319	0.150995
Bacteria	Acidobacteria	Acidobacteria_Gp16	un_Acidobacteria_Gp16	un_Acidobacteria_Gp16	un_Acidobacteria_Gp16	CL00014_un_Acidobacteria_Gp16	0.190232	0.148568	0.120765	0.175252	0	0.0475657	0.0475172	0.0169365	0.1002	0.189492	0.0584172	0.133782	0.172176	0.198785	0.19793	0.118541	0.189858	0.158719	0.218031	0.163478	0.108552	0.0373096	0.0409026	0.0441276	0.339018	0.438975	0.251794	0.402879	0.453281	0.127402	0.178756	0.0862694	1.72085	1.53558	1.25841	1.15625	0.945437	1.1257	1.07545	1.00319	1.44045	1.09512	0.929993
Bacteria	Proteobacteria	Deltaproteobacteria	Myxococcales	un_Myxococcales	un_Myxococcales	CL00109_un_Myxococcales	0.0172939	0.0103652	0.0345042	0.0377994	0.153063	0.0543608	0.0916404	0.149041	0.915624	2.02239	1.30923	1.69114	0.0619835	0.0150026	0.25349	0.115055	0	0.0103513	0.0138432	0.00347826	0.108552	0.0881864	0.231781	0.190088	1.69163	0.877951	0.84851	0.526841	0.0171697	0.0344329	0.0275009	0.00690155	0.0312251	0.0207979	0.0208001	0.0347222	0.0244209	0.0138976	0.0207483	0.0381838	0.0313142	0.0275501	0.0652025
Bacteria	Proteobacteria	Betaproteobacteria	Burkholderiales	Alcaligenaceae	Azohydromonas	CL00019_Azohydromonas	0.00691754	0.00345507	0.0172521	0	0.00355961	0.0101926	0.00339409	0.00677461	0.0345519	0.0585702	0.0240542	0.0857574	0.0688705	0.0225039	0.0347246	0.0627571	0.00690393	0.0138017	0.0207648	0	0.0101767	0.0101754	0.0102256	0.0101833	0.0553499	0.0449345	0.0793322	0.106746	0.0446413	0.0378762	0.0515641	0.0241554	1.65146	1.93421	1.99334	1.37847	0.551214	0.872073	1.19649	1.18717	1.0612	1.17432	1.38641
Bacteria	Proteobacteria	Deltaproteobacteria	Myxococcales	Polyangiaceae	un_Polyangiaceae	CL00041_un_Polyangiaceae	0.0622579	0.172753	0.16907	0.0721625	0.295447	0.200455	0.526084	0.270984	0.124387	0.0344531	0.0962166	0.171515	0.11708	0.146276	0.163206	0.101109	0.113915	0.279484	0.231874	0.156522	0.257811	1.79425	1.84743	1.97556	0.667658	0.252324	0.917494	0.420096	0.274716	0.134288	0.378137	0.372684	0.00346945	0.010399	0.0173334	0.0208333	0.0313983	0.0208464	0.0276644	0.0173563	0.0173968	0.0206626	0.0171585
Bacteria	Proteobacteria	Gammaproteobacteria	Xanthomonadales	Xanthomonadaceae	Arenimonas	CL00388_Arenimonas	0	0.00691013	0.00345042	0	0	0	0.00339409	0	0	0.00344531	0	0.0034303	0	0	0	0.00348651	0	0	0	0	0	0	0	0	1.11392	0.186651	1.95226	0.406322	0.432677	0.192824	0.0137504	0.196694	0	0.00346632	0	0	0.0104661	0	0	0.00347126	0.0139174	0.0241063	0
Bacteria	Proteobacteria	Gammaproteobacteria	Nevskiales	Steroidobacteraceae	Steroidobacter	CL00085_Steroidobacter	0.044964	0.0241855	0.0276033	0.0309268	0.0747517	0.190263	0.254557	0.149041	0.594292	0.409991	0.597918	0.627744	0.0275482	0.0300053	0.0347246	0.0348651	0.0276157	0.0207025	0.017304	0.0313043	0.315479	0.335787	0.371532	0.770536	0.695333	0.421693	1.93502	0.495851	0.0274716	0.0172164	0.0550017	0.0138031	0.038164	0.0311969	0.0242668	0.0208333	0.10815	0.0382183	0.0276644	0.0242988	0.0417522	0.0137751	0.0308854
Bacteria	Bacteroidetes	Cytophagia	Cytophagales	Hymenobacteraceae	Adhaeribacter	CL00054_Adhaeribacter	1.21403	1.92793	1.6907	1.20271	0.0747517	0.0441681	0.186675	0.077908	0.338608	0.737295	0.481083	0.415066	0.65427	0.645113	0.708383	0.453246	1.22545	1.42157	1.91729	1.02957	0.179789	0.115321	0.167019	0.0339443	0.124537	0.210846	0.603615	0.144623	0.250678	0.509607	0.525954	0.0828186	0.0346945	0.107456	0.0277335	0.163194	0.209322	0.0764367	0.117574	0.13885	0.139174	0.117088	0.0652025
Bacteria	Proteobacteria	Deltaproteobacteria	Myxococcales	Labilitrichaceae	Labilithrix	CL00377_Labilithrix	0	0.00345507	0	0.00687262	0	0	0	0	0.0449174	0.0206718	0.0687262	0.0240121	0.106749	0.180032	0.045142	0.0418381	0.00345197	0.0207025	0.00346081	0.00347826	0.0101767	0	0.0170427	0	0.0795655	0	0.0379415	0	1.91614	0.0516493	0.233757	0.40029	0.0416334	0.0485285	0.0277335	0.0173611	0.0139548	0.0104232	0.0207483	0.0277701	0.0382729	0.0482127	0.0308854
Bacteria	Proteobacteria	Alphaproteobacteria	Caulobacterales	Caulobacteraceae	Phenylobacterium	CL00023_Phenylobacterium	0.501522	0.366237	0.417501	0.350503	1.21027	1.37261	0.736517	1.86302	0.255684	0.296296	0.261159	0.319018	0.457989	0.420074	0.416696	0.446273	0.376264	0.358843	0.709465	0.56	0.946436	0.515551	0.756698	0.600815	0.283668	0.307628	0.472544	0.316793	0.388036	0.165278	0.426263	0.289865	0.0936752	0.152518	0.128267	0.163194	0.150014	0.111181	0.214399	0.131908	0.173968	0.185963	0.0514756
Bacteria	Proteobacteria	Gammaproteobacteria	Legionellales	Legionellaceae	Legionella	CL00091_Legionella	0.100304	0.051826	0.0621075	0.0343631	0.35952	0.829001	0.329226	0.254048	0.338608	0.172265	0.154634	0.185236	0.0792011	0.195034	0.145843	0.104595	0.0241638	0.100062	0.0588337	0.0452174	0.52919	0.345962	0.136342	1.85675	0.228318	0.235042	0.0931291	0.110189	0.137358	0.024103	0.168443	0.0621139	0.0485723	0.0485285	0.0277335	0.100694	0.0837287	0.0486415	0.0242064	0.0312413	0.0278348	0.0137751	0.0171585
Bacteria	Proteobacteria	Alphaproteobacteria	Rhizobiales	Rhizobiaceae	Pararhizobium	CL00131_Pararhizobium	0.0415053	0.0380057	0.041405	0.0274905	0.0106788	0.0713485	0.162916	0.0846826	0.259139	0.22739	0.178688	0.507684	0.0792011	0.0487585	0.0937565	0.0557841	0.0483275	0.0345042	0.0311473	0.0452174	0.0712372	0.135671	0.201104	0.210455	1.16927	1.01275	1.3314	1.81468	0.116754	0.113629	0.106566	0.0862694	0.0173473	0.0277306	0.0381335	0.0972222	0.0627965	0.0451671	0.0172903	0.0520689	0.0521903	0.0654315	0.0308854
Bacteria	Proteobacteria	Alphaproteobacteria	Rhizobiales	Methylobacteriaceae	Microvirga	CL00036_Microvirga	0.397759	0.677193	0.434753	0.969039	0.206457	0.251418	0.424261	0.443737	0.190035	0.0585702	0.19587	0.109769	0.334022	0.217538	0.194458	0.20919	1.72598	0.514112	0.744073	0.490435	0.681841	0.898823	0.773741	0.997963	0.093403	0.224672	0.175911	0.365001	0.66962	0.406308	0.240633	0.959315	0.0797974	0.10399	0.138667	0.128472	0.247697	0.159822	0.217857	0.145793	0.0869838	0.213513	0.229925
Bacteria	Proteobacteria	Betaproteobacteria	Burkholderiales	Comamonadaceae	un_Comamonadaceae	CL00088_un_Comamonadaceae	1.01688	0.711744	1.29391	1.0412	0.0213576	0.0611558	0.0644877	0.033873	0.431898	0.695952	0.0996529	0.319018	0.661157	0.34506	0.434058	0.303326	1.04249	0.976468	1.68195	0.302609	0.0678449	0.0373096	0.0988479	0.0543109	0.065728	0.238498	0.165563	0.216935	0.456715	0.234144	0.687521	0.141482	0.0555112	0.0693265	0.0416002	0.09375	0.0627965	0.0243208	0.134864	0.0902527	0.059149	0.0860941	0.0857927
Bacteria	Gemmatimonadetes	Gemmatimonadetes	Gemmatimonadales	Gemmatimonadaceae	un_Gemmatimonadaceae	CL00074_un_Gemmatimonadaceae	0.00345877	0.0138203	0	0	0	0.00339755	0	0	0.0276415	0.00689061	0.0240542	0.00686059	0.00344353	0.00375066	0	0.0104595	0	0.0172521	0.00346081	0.00347826	0.00339225	0	0.0102256	0.00339443	0	0.0034565	0	0.00688682	0	0	0	0.00345077	0.364292	0.519949	0.398669	0.371528	0.205833	0.288375	0.255896	0.399195	0.26791	0.261726	0.449554
Bacteria	Proteobacteria	Alphaproteobacteria	Sphingomonadales	Sphingosinicellaceae	Sphingoaurantiacus	CL00076_Sphingoaurantiacus	0.480769	0.839581	1.03513	0.931239	0.0747517	0.169877	0.152734	0.155816	0.442264	0.0689061	0.134016	0.0240121	0.220386	0.386318	0.288214	0.104595	1.56374	0.672831	0.356463	1.36	0.220496	0.108537	0.303361	0.078072	0.0830249	0.0656735	0.148317	0.00344341	0.429244	0.154948	0.110003	1.53559	0.0138778	0.0173316	0.187201	0.0763889	0.0523304	0.0347439	0.0518708	0.0833102	0.0904631	0.0654315	0.171585
Bacteria	Proteobacteria	Alphaproteobacteria	un_Alphaproteobacteria	un_Alphaproteobacteria	un_Alphaproteobacteria	CL00060_un_Alphaproteobacteria	0	0.00345507	0	0.00343631	0	0.00339755	0	0	0.0103656	0	0	0	0	0	0	0	0.00345197	0	0	0	0.00678449	0	0	0	0	0	0	0.00688682	0	0.00344329	0	0	0.728585	0.287705	0.922138	0.413194	0.191878	0.323119	1.55612	0.444321	0.438398	0.32027	0.466712
Bacteria	Firmicutes	Bacilli	Bacillales	Bacillaceae	Fictibacillus	CL00033_Fictibacillus	0.110681	0.207304	0.16217	0.164943	0.0284768	0.0407706	0.0509113	0.0270984	0.27296	0.16882	0.240542	0.219539	0.316804	0.202535	0.170151	0.191758	0.134627	0.282934	0.162658	0.125217	0.0644527	0.0203507	0.0238598	0.0271555	0.103781	0.124434	0.0586369	0.165284	0.13049	0.199711	0.123754	1.55285	0.541234	0.568477	0.721071	0.791667	0.924505	0.979779	1.24836	0.933768	0.720225	0.788622	1.21482
Bacteria	Proteobacteria	Alphaproteobacteria	un_Alphaproteobacteria	un_Alphaproteobacteria	un_Alphaproteobacteria	CL00127_un_Alphaproteobacteria	0.44964	0.120927	0.372645	0.41923	0.0783113	0.037373	0.0644877	0.033873	0.393891	0.465116	0.240542	0.373902	0.40978	0.645113	0.364609	0.327732	0.462563	0.452005	0.17304	0.351304	0.128905	0.298477	0.102256	0.0950441	1.49099	1.55197	0.234547	0.630144	0.384602	0.451071	1.33723	0.455502	0.0069389	0.0207979	0.00693337	0.0104167	0.0662852	0.0382183	0.00345805	0.0312413	0.00347935	0.0206626	0.024022
Bacteria	Bacteroidetes	Chitinophagia	Chitinophagales	Chitinophagaceae	Niastella	CL00155_Niastella	0.0138351	0	0	0.00343631	0.0783113	0.0339755	0.0271527	0.0677461	0	0	0	0.0137212	0.0103306	0.00750131	0.0138899	0.00348651	0	0.0103513	0.00692161	0.0278261	0.108552	0.244209	1.55089	0.475221	0	0.0241955	0.00689845	0.00688682	0.0171697	0	0.00687521	0.00345077	0.0104084	0	0	0.00347222	0	0	0	0	0	0	0.0102951
Bacteria	Planctomycetes	Planctomycetacia	Pirellulales	un_Pirellulales	un_Pirellulales	CL00059_un_Pirellulales	0.304372	0.449159	0.634877	1.54977	0.473428	0.169877	0.115399	0.077908	0.127842	0.482343	0.185561	0.0720362	1.06405	0.641362	0.312522	0.306813	0.507439	0.155269	0.809829	0.184348	0.210319	0.0237425	0.167019	0.213849	0.314803	0.055304	0.479443	0.365001	0.954638	1.33255	0.739086	1.17326	0.117961	0.124788	0.104001	0.100694	0.0593078	0.0903342	0.0933675	0.0798389	0.260951	0.0964254	0.0926561
Bacteria	Proteobacteria	Alphaproteobacteria	Rhizobiales	Bradyrhizobiaceae	Bradyrhizobium	CL00075_Bradyrhizobium	0.0899281	0.0829216	0.0862604	0.0790351	0.0391557	0.0509632	0.0644877	0.044035	0.507912	0.234281	0.237105	0.473381	0.203168	0.198785	0.413223	0.763545	0.0586834	0.0931613	0.17304	0.104348	0.0746294	0.105145	0.265867	0.118805	0.895977	0.615257	1.5418	0.884956	0.453281	0.154948	0.460639	0.438248	0.1249	0.263441	0.0832004	0.180556	0.191878	0.163297	0.065703	0.13885	0.149612	0.1102	0.0446122
Bacteria	Actinobacteria	Actinobacteria	Mycobacteriales	Nocardiaceae	Nocardia	CL00110_Nocardia	0.117598	0.452614	0.24498	0.28865	0.0249172	0.0441681	0.0610936	0.044035	1.52028	0.124031	0	1.34125	0.151515	0.0150026	0.107646	0.247542	0.783596	1.12139	0.0138432	0.0278261	0.417246	0.0237425	0.0477197	0	0	0.0103695	0	0.00344341	0.0068679	0.0344329	0.0378137	0.0345077	0.0277556	0.155985	0.0693337	0.118056	0.345381	0.135501	0.1072	0.270758	0.0800251	0.172188	0.164722
Bacteria	Actinobacteria	Actinobacteria	Streptomycetales	Streptomycetaceae	Streptomyces	CL00081_Streptomyces	0.179856	0.0898317	0.0552067	0.103089	0.0925497	0.0407706	0.0610936	0.0880699	0.0691037	0.11714	0.154634	0.0617453	0.113636	0.0712625	0.045142	0.29984	0.0483275	0.0724588	0.107285	0.0765217	0.0644527	0.0305261	0.0477197	0.0610998	0.0207562	0.027652	0.04484	0.0550945	0.0549432	0.0757524	0.0378137	0.131129	0.0971446	0.218378	0.176801	0.184028	0.32096	0.347439	0.290477	0.263816	0.344456	0.489014	0.384351
Bacteria	Proteobacteria	Betaproteobacteria	Nitrosomonadales	Sterolibacteriaceae	Denitratisoma	CL00165_Denitratisoma	0.0172939	0.145113	0.144918	0.0171815	0.0106788	0.0951313	0.0101823	0.0203238	1.50992	0.0861326	0.0755988	0.641465	0.309917	0.0937664	0.531287	0.264975	0	0.0138017	0.00346081	0.0173913	0	0.00339179	0.0136342	0	0	0	0	0	0.0103018	0.0998554	0	0.0379585	0.0208167	0.311969	0.0693337	0.222222	0.64192	0.479466	0.245522	0.270758	0.187885	0.306495	0.195607
Bacteria	Verrucomicrobia	Verrucomicrobia_Subdiv3	un_Verrucomicrobia_Subdiv3	un_Verrucomicrobia_Subdiv3	un_Verrucomicrobia_Subdiv3	CL00028_un_Verrucomicrobia_Subdiv3	0.567239	1.48222	0.57967	0.38143	0.0391557	0.265009	0.22401	0.0541969	0.462995	0.230835	0.67008	0.411636	0.282369	0.288801	0.21182	0.181298	0.462563	0.386447	0.252639	0.493913	0.0407069	0.00339179	0.180653	0.0101833	0.148753	0.356019	0.293184	0.0206604	0.662752	0.430411	0.787212	0.420995	0.218575	0.499151	0.419469	0.309028	0.467485	0.691404	0.784978	0.638711	0.727184	0.626765	0.274537
Bacteria	Actinobacteria	Actinobacteria	Streptosporangiales	Streptosporangiaceae	Nonomuraea	CL00045_Nonomuraea	0.0587991	0.0449159	0.0690084	0.0859077	0.373759	0.231033	0.386926	0.35228	0.0829245	0.158484	0.0652899	0.102909	0.0929752	0.0825144	0.0590319	0.0767032	0.107011	0.134566	0.0865202	0.0347826	1.46884	0.498592	0.286318	1.4664	0.0726468	0.0864125	0.0275938	0.0482077	0.223207	0.048206	0.137504	0.103523	0.100614	0.135187	0.0797338	0.0868056	0.0453531	0.132027	0.0691611	0.11108	0.0452316	0.0826503	0.178449
Bacteria	Proteobacteria	Betaproteobacteria	Nitrosomonadales	Nitrosomonadaceae	Nitrosomonas	CL00328_Nitrosomonas	0.00345877	0.0587361	0.0207025	0.0240542	0.0462749	0.200455	0.0509113	0.044035	0.697948	0.292851	0.0721625	0.123491	0.581956	0.577601	0.628516	1.45039	0	0	0	0.00695652	0	0.00678357	0.0340855	0.00339443	0.00345937	0	0.00689845	0.0137736	0.0171697	0.0103299	0.00343761	0.0345077	0	0.0346632	0	0.0104167	0.0313983	0.00694879	0.0103742	0.0104138	0.0069587	0.00344376	0.00686342
Bacteria	Gemmatimonadetes	un_Gemmatimonadetes	un_Gemmatimonadetes	un_Gemmatimonadetes	un_Gemmatimonadetes	CL00168_un_Gemmatimonadetes	0.0415053	0.0172753	0.0172521	0.0584172	0.00355961	0.0781436	0.0441231	0.0135492	0.37316	0.00689061	0.0103089	0.0205818	0.0241047	0.011252	0.052087	0.00697301	0.107011	0.0138017	0.00692161	0.0486957	0.027138	0.0508768	0.0170427	0.0712831	0.992839	0.418236	0.57947	1.41868	0.388036	0.110185	0.237195	0.0138031	0.0728585	0.0831918	0.474936	0.0451389	0.0837287	0.0938086	0.0553289	0.013885	0.0173968	0.058544	0.0549073
Bacteria	Actinobacteria	Thermoleophilia	Solirubrobacterales	un_Solirubrobacterales	un_Solirubrobacterales	CL00104_un_Solirubrobacterales	0.902739	0.155478	0.565868	0.615099	0.0249172	0.0713485	0.132369	0.0541969	0.297146	1.39879	0.560118	0.871295	0.581956	0.438827	0.461838	0.0453246	0.293417	0.452005	0.377228	0.344348	0.0474914	0.0135671	0.0170427	0.0169722	0.0691874	0.165912	0.144868	0.368445	0.442979	0.28235	0.983156	0.0966217	0.0763279	0.204513	0.0312002	0.0798611	0.0907061	0.152873	0.0518708	0.0381838	0.0661077	0.0826503	0.0617708
Bacteria	un_Bacteria	un_Bacteria	un_Bacteria	un_Bacteria	un_Bacteria	CL00032_un_Bacteria	0.00345877	0.0103652	0.0276033	0.00687262	0.00355961	0	0.00339409	0	0.0207311	0.0103359	0.0137452	0.0240121	0.0172176	0.011252	0.0243072	0.00697301	0.00690393	0.0241529	0.017304	0.00347826	0	0	0	0.00339443	0.00691874	0.020739	0.0275938	0.00688682	0.0068679	0.0103299	0.0137504	0.00345077	0.995733	1.03296	0.682937	0.375	0.593078	0.649712	0.504876	0.492919	0.42796	0.526896	0.772135
Bacteria	Firmicutes	Bacilli	Bacillales	Bacillaceae	Neobacillus	CL00018_Neobacillus	0.667543	0.953598	0.82465	0.628844	0.26697	0.149492	0.142552	0.0846826	0.815424	0.919897	0.773169	1.25549	0.953857	0.982672	0.621571	1.25166	0.693845	0.655579	0.847898	0.466087	0.186573	0.0881864	0.180653	0.0848608	0.370153	0.480453	0.458747	0.592266	0.714261	1.28435	0.440014	0.783326	1.10676	1.11269	1.33814	1.05556	0.760536	0.986728	1.04087	1.30519	0.779374	0.902266	1.34866
Bacteria	Bacteroidetes	Sphingobacteriia	Sphingobacteriales	Sphingobacteriaceae	un_Sphingobacteriaceae	CL00083_un_Sphingobacteriaceae	0.0380465	0.0345507	0.0586571	0.127143	0.156623	0.173275	0.190069	0.189689	0.00345519	0.00689061	0	0	0.00344353	0	0.00694493	0.00348651	0.0483275	0.0276033	0.197266	0.0173913	0.200142	0.149239	0.957802	1.33401	0	0.0034565	0.00689845	0.00344341	0	0.0309896	0	0.031057	0.0208167	0.0173316	0.00693337	0.0243056	0.0558191	0.0868598	0.0587869	0.0208275	0.0278348	0.0516565	0.0343171
Bacteria	Rhodothermaeota	Rhodothermia	Rhodothermales	Salisaetaceae	Roseithermus	CL00044_Roseithermus	0.0207526	0.0380057	0.00690084	0.0274905	0.00355961	0.0101926	0.00678817	0	0.0276415	0.0378984	0.0274905	0.0308727	0.0275482	0.011252	0.0208348	0.00697301	0.00690393	0.0207025	0.0103824	0.0104348	0.0237457	0.00339179	0	0.00339443	0.00345937	0.0172825	0.00344923	0.0344341	0.0103018	0.0103299	0.0103128	0.00690155	0.673074	0.623938	0.998405	0.680556	0.237231	0.628865	1.00629	0.694252	0.532341	0.771403	0.895676
Bacteria	Firmicutes	Bacilli	Bacillales	Paenibacillaceae	Paenibacillus	CL00506_Paenibacillus	0.0103763	0.0138203	0.0138017	0.0240542	0.0106788	0	0.00678817	0.0101619	0.0829245	0.0482343	0.199306	0.322448	0.0206612	0.00375066	0.0104174	0.00348651	0.0310677	0.0172521	0.0103824	0.0208696	0.00339225	0.00678357	0.0068171	0.0101833	1.31456	0.110608	0.475993	0.544058	0	0.00688658	0.00687521	0.00345077	0.00346945	0	0	0.00694444	0.0034887	0	0	0	0	0	0
Bacteria	Actinobacteria	Actinobacteria	Streptomycetales	Streptomycetaceae	Streptomyces	CL00193_Streptomyces	0	0	0.00345042	0	0.0925497	0.421296	0.573601	0.247273	0.00345519	0	0	0.00686059	0	0	0	0	0	0	0	0	0.0440992	0.166197	0.732838	1.25255	0.00345937	0.0034565	0	0	0	0	0.00687521	0	0.0069389	0.00693265	0.0208001	0.0243056	0.0488418	0.0138976	0.0242064	0.0277701	0.0243555	0.072319	0.0102951
Bacteria	Firmicutes	Bacilli	Bacillales	Paenibacillaceae	Ammoniphilus	CL00026_Ammoniphilus	0.342418	0.25222	0.227728	0.305831	0.017798	0.0169877	0.0237586	0.00677461	0.642665	0.654608	0.340194	0.675768	0.71281	0.690121	0.441003	0.679869	0.207118	0.217376	0.138432	0.107826	0.0305302	0.0135671	0.0204513	0.0101833	0.235237	0.480453	0.275938	0.371888	0.42581	0.592246	0.426263	0.873046	0.961038	0.828452	1.07467	0.885417	0.56168	0.847752	1.22415	0.853929	0.654118	0.898822	1.22169
Bacteria	Chloroflexi	Anaerolineae	un_Anaerolineae	un_Anaerolineae	un_Anaerolineae	CL00367_un_Anaerolineae	0.0138351	0.00691013	0.00345042	0.00343631	0.00355961	0.0305779	0.0475172	0.0304857	0.107111	0.0585702	0.0240542	0.168085	0.0172176	0.0150026	0.159733	0.00348651	0.00345197	0.00345042	0.0276865	0.0104348	0.0203535	0.0542686	0.0238598	0.00339443	1.24191	0.300715	1.03477	0.285803	0.0927166	0.192824	0.182193	0.0172539	0.00346945	0.0173316	0	0.00347222	0.0104661	0.00347439	0	0	0.00347935	0	0
Bacteria	un_Bacteria	un_Bacteria	un_Bacteria	un_Bacteria	un_Bacteria	CL00077_un_Bacteria	0.110681	0.0449159	0.0552067	0.0240542	0	0.0101926	0.0135763	0.0135492	0.0518278	0	0	0.00686059	0.0241047	0.0487585	0.0798667	0.00348651	0.0379716	0.16907	0.017304	0.0104348	0	0	0	0	0.00345937	0.0034565	0	0.0103302	0.0206037	0.0964121	0.0309385	0.0172539	0.215106	0.152518	0.142134	0.184028	0.0767513	0.243208	0.293935	0.100666	0.205282	0.168744	0.212766
Bacteria	Proteobacteria	Alphaproteobacteria	Rhizobiales	Phyllobacteriaceae	un_Phyllobacteriaceae	CL00219_un_Phyllobacteriaceae	0.134892	0.0794665	0.0793596	0.0481083	0.00711921	0.0203853	0.0101823	0.0101619	0.0587382	0.11025	0.109962	0.11663	0.0482094	0.105018	0.0416696	0.108082	0.0655874	0.0655579	0.152275	0.066087	0.0678449	0.0237425	0.068171	0.0916497	0.816411	1.2236	0.331126	0.661134	0.418942	0.141175	0.319697	0.100072	0.0173473	0.0311969	0.0173334	0.0138889	0.0279096	0.00694879	0.0138322	0.0485976	0.0208761	0.0172188	0.00343171
Bacteria	Firmicutes	Bacilli	Bacillales	Bacillaceae	un_Bacillaceae	CL00029_un_Bacillaceae	0.134892	0.241855	0.172521	0.178688	0.0427153	0.0543608	0.0746699	0.0203238	0.138207	0.196382	0.182124	0.171515	0.268595	0.225039	0.156261	0.216163	0.127723	0.131116	0.179962	0.066087	0.0576682	0.0576603	0.0340855	0.0509165	0.0449718	0.12789	0.0724338	0.0860852	0.206037	0.196267	0.096253	0.0931709	0.902057	0.724462	1.15787	0.673611	0.519816	0.576749	1.21378	0.999722	0.664556	0.702528	1.03638
Bacteria	Proteobacteria	Alphaproteobacteria	Rhizobiales	un_Rhizobiales	un_Rhizobiales	CL00030_un_Rhizobiales	0.702131	0.248765	0.0379546	0.182124	0.0142384	0.0135902	0.037335	0.0135492	0.435353	0.175711	0.391739	0.137212	0.189394	0.138774	0.100701	0.115055	0.0897511	0.100062	0.186884	0.326957	0.013569	0	0.0068171	0.0101833	0.145294	0.013826	0.0517384	0.0654247	0.212905	0.158391	0.134067	0.434798	0.881241	0.880446	1.14401	0.805556	0.24072	0.521159	0.843765	0.760205	0.615845	0.702528	1.20796
Bacteria	Proteobacteria	Alphaproteobacteria	Rhizobiales	Methylobacteriaceae	Microvirga	CL00072_Microvirga	0.664084	1.1609	0.786695	0.969039	0.26697	0.197058	0.342803	0.155816	0.214222	0.113695	0.089344	0.0377333	0.0413223	0.108769	0.0590319	0.129001	0.742173	0.738389	0.868662	0.573913	0.16622	0.176373	0.242007	0.234216	0.00691874	0.0241955	0.04484	0.00688682	0.103018	0.144618	0.0550017	0.389938	0.0520418	0.0658602	0.156001	0.138889	0.247697	0.128553	0.131406	0.149264	0.0661077	0.151526	0.168154
Bacteria	Proteobacteria	Alphaproteobacteria	Rhizobiales	un_Rhizobiales	un_Rhizobiales	CL00058_un_Rhizobiales	0.435805	0.438793	0.148368	0.429539	0.0498345	0.15289	0.108611	0.0948445	0.400802	0.089578	0.31614	0.1132	0.323691	0.17253	0.395861	0.251029	1.08392	0.600373	0.242256	1.14435	0.0644527	0.0712275	0.0579453	0.139172	0.10724	0.082956	0.151766	0.117076	0.309055	0.382205	0.275009	0.769523	0.260209	0.291171	0.419469	0.329861	0.219788	0.253631	0.321599	0.319356	0.281827	0.268614	0.528483
Bacteria	Verrucomicrobia	Verrucomicrobia_Subdiv3	un_Verrucomicrobia_Subdiv3	un_Verrucomicrobia_Subdiv3	un_Verrucomicrobia_Subdiv3	CL00082_un_Verrucomicrobia_Subdiv3	0.0899281	0.0483709	0.08281	0.161506	0.00355961	0.0271804	0.00339409	0.0508096	0.0863797	0.0482343	0.0412357	0.0137212	0.237603	0.135024	0.2396	0.104595	0.0828472	0.0862604	0.0692161	0.121739	0.0305302	0.00339179	0.0170427	0	0.0242156	0.248868	0.206954	0.120519	1.13664	0.0998554	0.553455	0.127679	0.104084	0.13172	0.187201	0.260417	0.463997	0.163297	0.193651	0.19439	0.170488	0.192851	0.250515
Archaea	Thaumarchaeota	Nitrososphaerales	Nitrososphaerales	Nitrososphaeraceae	Nitrososphaera	CL00040_Nitrososphaera	0.657167	0.366237	0.452005	0.439847	0.0747517	0.112119	0.132369	0.0846826	0.45954	0.351421	0.202742	0.216109	0.47865	1.11394	0.711855	0.631058	0.718009	0.382996	0.512199	0.869565	0.111944	0.0407014	0.122708	0.0644942	0.60193	0.6118	0.458747	0.478634	0.628412	0.358102	0.601581	0.49001	0.482254	0.551146	0.357069	0.53125	0.966369	0.555903	0.290477	0.701194	0.942904	0.454577	0.202471
Bacteria	Actinobacteria	Actinobacteria	Streptomycetales	Streptomycetaceae	Streptomyces	CL00043_Streptomyces	0.0587991	0.131293	0.0759092	0.0755988	0.491226	0.38732	0.22401	0.491159	0.0829245	0.0861326	0.209615	0.243551	0.165289	0.195034	0.395861	0.0453246	0.676585	0.0379546	0.0484513	0.0382609	0.339225	0.312044	0.122708	0.437882	0.0103781	0.0034565	0.00689845	0.0241039	0.0309055	0.0206597	0.0378137	0.0724663	0.548173	0.249575	0.662137	0.829861	0.170946	0.420402	0.591327	0.624826	0.494068	0.712859	1.1256
Bacteria	Acidobacteria	Blastocatellia	Blastocatellales	Blastocatellaceae	Stenotrophobacter	CL00027_Stenotrophobacter	0.0207526	0.0172753	0.00690084	0.00687262	0	0	0.00339409	0.0033873	0.0310967	0.0137812	0	0.0514544	0.0482094	0.0675118	0.0243072	0.0383516	0.0103559	0.0862604	0.0242256	0.00695652	0.0237457	0.00339179	0	0.0441276	0.0242156	0.0241955	0.0689845	0.0550945	0.0583771	0.00688658	0.0275009	0.0345077	0.818791	0.828452	0.513069	0.576389	0.927993	0.750469	0.494502	0.885171	0.894193	0.471796	0.350034
Bacteria	Proteobacteria	Betaproteobacteria	un_Betaproteobacteria	un_Betaproteobacteria	un_Betaproteobacteria	CL00052_un_Betaproteobacteria	0.0484228	0.0345507	0.0310538	0.0549809	0.0106788	0.00679509	0.00339409	0.00677461	0.0656485	0.0344531	0.0309268	0.0617453	0.0757576	0.0900158	0.045142	0.0557841	0.0483275	0.0379546	0.0207648	0.0278261	0.00678449	0.00339179	0.00340855	0.0169722	0.0172968	0.027652	0.00344923	0.0550945	0.0892826	0.0516493	0.0859402	0.0138031	0.326128	0.398627	0.471469	0.559028	0.666341	0.740046	0.802268	0.767148	1.10643	0.564777	0.947152
Bacteria	Firmicutes	Bacilli	Bacillales	un_Bacillales	un_Bacillales	CL00042_un_Bacillales	0.00345877	0.0414608	0.0207025	0.0377994	0.00711921	0.00679509	0	0.0033873	0.0276415	0.00689061	0.0171815	0.0308727	0.0241047	0.0337559	0.0104174	0.0104595	0.0310677	0.041405	0.0103824	0	0.00339225	0	0.0136342	0	0.0172968	0.013826	0.00344923	0.0103302	0.0171697	0.0757524	0.0378137	0.0103523	0.933282	0.734861	0.918672	0.767361	0.450042	0.618442	1.08583	1.00319	0.678473	0.69564	0.881949
Bacteria	Proteobacteria	Betaproteobacteria	Burkholderiales	Comamonadaceae	Ramlibacter	CL00037_Ramlibacter	0.657167	0.383512	0.448554	0.632281	0.0711921	0.302382	0.322438	0.474223	0.228042	0.0826873	0.209615	0.0788968	0.0826446	0.0937664	0.145843	0.0313786	0.36936	0.4106	0.349541	1.06087	0.237457	0.2476	0.974845	0.1222	0.0242156	0.0449345	0.103477	0.00688682	0.202603	0.0344329	0.168443	0.0621139	0.235923	0.440223	0.180268	0.253472	0.383757	0.319644	0.204025	0.277701	0.243555	0.275501	0.205903
Bacteria	Actinobacteria	Actinobacteria	Pseudonocardiales	Pseudonocardiaceae	Allokutzneria	CL00142_Allokutzneria	0	0	0	0	0.0605133	0.146095	0.0509113	0.159203	0	0	0	0	0	0	0	0	0	0.00345042	0.00346081	0.00347826	0.264595	0.0203507	1.05665	0.349627	0.00345937	0	0	0.0103302	0.00343395	0	0.00343761	0	0	0	0	0	0	0	0	0	0	0.00344376	0.00343171
Bacteria	Proteobacteria	Betaproteobacteria	Burkholderiales	un_Burkholderiales	un_Burkholderiales	CL00047_un_Burkholderiales	0.107222	0.0898317	0.134566	0.044672	0	0.0475657	0.00339409	0.0270984	0.445719	0.375538	0.302395	0.198957	0.196281	0.0600105	0.0763942	0.0383516	0.0138079	0.00690084	0.0103824	0.00695652	0.00678449	0	0.0136342	0	0.00691874	0.0034565	0	0.00688682	0.0068679	0.0103299	0.00687521	0	0.197759	0.218378	0.100534	0.503472	0.777979	0.469043	0.210941	0.305471	0.327059	0.595771	0.164722
Archaea	Thaumarchaeota	Nitrososphaerales	Nitrososphaerales	Nitrososphaeraceae	Nitrososphaera	CL00039_Nitrososphaera	0.16948	0.0725564	0.100062	0.0996529	0.0142384	0.0271804	0.0271527	0.0304857	0.37316	0.409991	0.852204	0.329308	0.0826446	0.97142	0.152788	0.111568	0.00690393	0.0172521	0.017304	0.013913	0.00678449	0.00678357	0.0068171	0	0.00345937	0.013826	0	0.00688682	0.0103018	0.00344329	0.0240633	0.0103523	1.04084	0.904711	0.936005	0.770833	0.75007	0.674032	0.677779	0.829631	0.720225	0.520008	0.573095
Bacteria	un_Bacteria	un_Bacteria	un_Bacteria	un_Bacteria	un_Bacteria	CL00038_un_Bacteria	0.0172939	0.0172753	0	0.0103089	0.0106788	0.00679509	0	0	0.00691037	0.00689061	0.0171815	0.0102909	0.00688705	0.0450079	0.0138899	0.0278921	0.0172598	0.00345042	0.0276865	0	0.0101767	0	0	0	0.0138375	0	0.00689845	0.00344341	0.0103018	0.0137732	0.0137504	0.00690155	1.04084	1.0087	1.01574	0.840278	0.191878	0.590647	0.726191	0.767148	0.577572	0.568221	0.851064
Bacteria	Actinobacteria	Actinobacteria	Streptomycetales	Streptomycetaceae	Streptomyces	CL00053_Streptomyces	0.0138351	0.0587361	0.0517563	0.0240542	0.0213576	0	0.00339409	0.0101619	0.0621934	0.0344531	0.0481083	0.102909	0.0482094	0.0487585	0.0486145	0.0418381	0.0172598	0.08281	0.0276865	0.0243478	0.0305302	0.00339179	0.0272684	0.00339443	0.0172968	0.020739	0.0275938	0.0241039	0.0206037	0.0413195	0.0206256	0.0586632	0.891649	0.450622	0.804271	0.611111	0.34887	0.670558	0.791894	0.728964	0.786333	0.940147	0.737817
Bacteria	Firmicutes	Bacilli	Bacillales	Paenibacillaceae	Paenibacillus	CL00066_Paenibacillus	0.217903	0.134748	0.286385	0.402048	0.857865	0.349947	0.400502	0.2134	0.162394	0.137812	0.144325	0.363611	0.154959	0.127522	0.187513	0.188271	0.321033	0.296736	0.21457	0.170435	1.03463	0.51216	0.361306	0.600815	0.169509	0.027652	0.0379415	0.0895286	0.185433	0.299566	0.209694	0.100072	0.0104084	0.010399	0.0104001	0.0173611	0.00697739	0.0277951	0.0207483	0.0173563	0.00347935	0.0103313	0.0137268
Bacteria	un_Bacteria	un_Bacteria	un_Bacteria	un_Bacteria	un_Bacteria	CL00071_un_Bacteria	0.754012	0.348962	0.33124	0.188997	0.0391557	0.18007	0.210433	0.135492	0.91908	0.423773	0.549809	0.490532	0.275482	0.468832	0.527814	0.435813	0.376264	0.969567	0.972487	1.0087	0.149259	0.0407014	0.0988479	0	0.200643	0.0587605	0.344923	0.0378775	0.315923	0.392535	0.481265	0.0931709	0.0520418	0.0935908	0.055467	0.197917	0.498884	0.166771	0.210941	0.163149	0.059149	0.234176	0.150995
Bacteria	Planctomycetes	Planctomycetacia	Planctomycetales	Isosphaeraceae	un_Isosphaeraceae	CL00120_un_Isosphaeraceae	0.0795517	0.0483709	0.0966117	0.0755988	0.0711921	0.203853	0.135763	0.528419	0.0621934	0.0826873	0.0652899	0.147503	0.0447658	0.0712625	0.0277797	0.0627571	0.0172598	0.0172521	0.0761377	0.0278261	0.369755	0.237425	0.28291	1.00475	0.380531	0.231585	0.203504	0.723116	0.0618111	0.0619792	0.123754	0.0517616	0	0	0	0	0	0	0	0	0	0	0
Bacteria	Bacteroidetes	Chitinophagia	Chitinophagales	Chitinophagaceae	un_Chitinophagaceae	CL00285_un_Chitinophagaceae	0.0276702	0.0103652	0.0172521	0.00687262	0	0	0.00339409	0.0033873	0.0241863	0.0689061	0.0859077	0.0445939	0.0137741	0.0900158	0.0486145	0.0522976	0.0276157	0.0448554	0.0207648	0.0521739	0.0339225	0.00339179	0.0102256	0.00678887	0.743764	0.300715	0.993377	0.60604	0.178565	0.161835	0.147817	0.0517616	0.0520418	0.0485285	0.0208001	0.0451389	0.0139548	0.0243208	0.0138322	0.0416551	0.0278348	0.0172188	0.00343171
Bacteria	un_Bacteria	un_Bacteria	un_Bacteria	un_Bacteria	un_Bacteria	CL00326_un_Bacteria	0.183315	0.687558	0.510662	0.0962166	0.0213576	0.0169877	0.0305468	0.0406477	0.17967	0.237726	0.0103089	0.0480241	0.134298	0.0225039	0.0590319	0.986682	0.0310677	0.0552067	0.224952	0.0347826	0.0101767	0.0237425	0.037494	0	0.0691874	0.0034565	0.00344923	0	0.181999	0.0826389	0	0.0172539	0.0104084	0.00693265	0.00346669	0.0104167	0.0941948	0.0347439	0.0449547	0.00694252	0.0104381	0.0654315	0.0377488
Bacteria	Actinobacteria	Actinobacteria	Streptomycetales	Streptomycetaceae	Streptomyces	CL00269_Streptomyces	0	0.00345507	0.00345042	0.00343631	0.113907	0.200455	0.196857	0.169365	0.00691037	0	0	0.0137212	0.00688705	0.00375066	0.0243072	0.013946	0.00690393	0	0.00692161	0.00695652	0.0712372	0.166197	0.971436	0.247794	0.00691874	0.006913	0.00344923	0.0103302	0.00343395	0.00688658	0	0.0103523	0	0	0	0	0	0	0.00345805	0	0	0.00344376	0
Bacteria	Acidobacteria	Acidobacteria_Gp6	un_Acidobacteria_Gp6	un_Acidobacteria_Gp6	un_Acidobacteria_Gp6	CL00064_un_Acidobacteria_Gp6	0.0138351	0.0103652	0	0.0103089	0	0.00339755	0	0.0033873	0.00345519	0	0	0.0137212	0.00344353	0.00375066	0.00347246	0.00348651	0	0.0138017	0.00692161	0	0.00678449	0	0	0	0	0	0	0	0.0103018	0	0.0137504	0	0.322659	0.336233	0.499203	0.340278	0.293051	0.528108	0.556747	0.46862	0.85592	0.554446	0.326012
Bacteria	Bacteroidetes	Cytophagia	Cytophagales	Fulvivirgaceae	Fulvivirga	CL00256_Fulvivirga	0.0587991	0.152023	0.300186	0.0824714	0.00711921	0.00339755	0.0169704	0.00677461	0.0656485	0.0585702	0.0103089	0.0411636	0.0275482	0.011252	0.0347246	0.0174325	0.120819	0.948865	0.0415297	0.132174	0	0.0101754	0	0.0169722	0	0.0311085	0.0275938	0.0206604	0.0824148	0.0103299	0.123754	0.0414093	0.069389	0.0658602	0.0416002	0.100694	0.0174435	0.0590647	0.0345805	0.0590114	0.0556696	0.0344376	0.0549073
Bacteria	Proteobacteria	Alphaproteobacteria	Rhizobiales	Rhizobiaceae	un_Rhizobiaceae	CL00141_un_Rhizobiaceae	0.0726342	0.0449159	0.0379546	0.178688	0.0106788	0.0271804	0.0441231	0.00677461	0.127842	0.0103359	0.333322	0.0308727	0.936639	0.0975171	0.350719	0.278921	0.262349	0.0172521	0.221492	0.066087	0.013569	0.00339179	0.0409026	0	0.321721	0.0864125	0.0379415	0.0447643	0.199169	0.440741	0.271571	0.838538	0.107553	0.183715	0.152534	0.104167	0.139548	0.218887	0.127948	0.159678	0.0974218	0.0792066	0.157859
Bacteria	Proteobacteria	Gammaproteobacteria	Nevskiales	Steroidobacteraceae	Steroidobacter	CL00121_Steroidobacter	0.0345877	0	0.00345042	0.0137452	0.0605133	0.037373	0.112005	0.101619	0.00691037	0.00689061	0	0.0102909	0.0688705	0.0150026	0.097229	0.020919	0	0.00690084	0.017304	0.00347826	0.0915906	0.312044	0.218147	0.933469	0	0.0103695	0	0.0137736	0.0240376	0.00344329	0.017188	0.00345077	0.0138778	0.0242643	0.0104001	0.0173611	0.0104661	0.0104232	0.0311225	0.0173563	0.0104381	0.0241063	0
Bacteria	Gemmatimonadetes	Gemmatimonadetes	Gemmatimonadales	Gemmatimonadaceae	Gemmatimonas	CL00097_Gemmatimonas	0.0172939	0.0207304	0.0103513	0	0	0.00339755	0	0	0.0103656	0.0172265	0	0.0102909	0.00688705	0	0	0	0	0.0103513	0	0	0.00678449	0	0	0	0	0	0	0	0	0	0	0	0.152656	0.180249	0.402135	0.201389	0.296539	0.392606	0.629366	0.222161	0.674994	0.382258	0.295127
Bacteria	Bacteroidetes	Cytophagia	Cytophagales	Fulvivirgaceae	Ohtaekwangia	CL00079_Ohtaekwangia	0.902739	0.767025	0.883307	0.903749	0.0569537	0.217443	0.24098	0.121943	0.234953	0.192937	0.268032	0.150933	0.299587	0.555097	0.45142	0.142947	0.600642	0.476158	0.733691	0.497391	0.159436	0.0407014	0.194287	0.142566	0.100322	0.342193	0.272489	0.103302	0.137358	0.299566	0.618769	0.452051	0.152656	0.13172	0.0485336	0.118056	0.104661	0.0868598	0.121032	0.093724	0.187885	0.1102	0.0549073
Bacteria	Proteobacteria	Alphaproteobacteria	Sphingomonadales	Sphingosinicellaceae	Sphingoaurantiacus	CL00186_Sphingoaurantiacus	0.899281	0.483709	0.351943	0.484519	0.017798	0.0475657	0.040729	0.0372603	0.0863797	0.0206718	0.0103089	0.0240121	0.0413223	0.333808	0.0833391	0.0348651	0.600642	0.262232	0.422218	0.393043	0.0237457	0.0169589	0.0545368	0.0271555	0	0	0.00689845	0	0.0103018	0.0103299	0.096253	0.327824	0.0416334	0.0311969	0.156001	0.03125	0.0872174	0.0868598	0.0760772	0.0659539	0.10786	0.0654315	0.0617708
Bacteria	un_Bacteria	un_Bacteria	un_Bacteria	un_Bacteria	un_Bacteria	CL00488_un_Bacteria	0.00691754	0.0138203	0.0103513	0.0549809	0	0	0.00339409	0.0033873	0.0103656	0	0	0	0	0.0187533	0.0381971	0.0557841	0.0862991	0.220827	0.0761377	0.0904348	0.0101767	0	0.0170427	0	0.709171	0.895233	0.227649	0.261699	0.0446413	0.303009	0.140942	0.0862694	0	0	0	0	0	0.00694879	0.0172903	0	0.00347935	0	0
Bacteria	Actinobacteria	Actinobacteria	Pseudonocardiales	Pseudonocardiaceae	Lentzea	CL00375_Lentzea	0.00345877	0	0.0172521	0	0	0	0	0.0033873	0.0172759	0.00689061	0.0240542	0.0171515	0.0378788	0.0450079	0.00347246	0	0	0.00690084	0.00346081	0.0104348	0	0	0	0	0.0138375	0.273063	0.0137969	0.110189	0.879091	0.00688658	0.240633	0.0931709	0.232453	0.0554612	0.131734	0.135417	0.0209322	0.14245	0.121032	0.11108	0.0835044	0.134307	0.175017
Bacteria	Chloroflexi	un_Chloroflexi	un_Chloroflexi	un_Chloroflexi	un_Chloroflexi	CL00065_un_Chloroflexi	0.0242114	0.0276405	0.0241529	0.00687262	0.00355961	0.00339755	0.00339409	0	0.0310967	0.0137812	0	0.0308727	0.0172176	0.0262546	0.0173623	0.0104595	0.0103559	0.0241529	0.017304	0.013913	0.0101767	0.00339179	0	0.00339443	0.0103781	0.027652	0.00344923	0.0103302	0.00343395	0.0103299	0.00343761	0	0.562051	0.620472	0.332802	0.243056	0.163969	0.302272	0.259354	0.295057	0.37577	0.244507	0.144132
Bacteria	un_Bacteria	un_Bacteria	un_Bacteria	un_Bacteria	un_Bacteria	CL00233_un_Bacteria	0.00691754	0.0207304	0.0138017	0.00343631	0.00711921	0.0339755	0.0610936	0.0169365	0.0345519	0.0344531	0.0652899	0.0274424	0.874656	0.00750131	0.00347246	0.0104595	0.00345197	0.0690084	0.0588337	0.0173913	0.0373147	0.0305261	0.0306769	0.00678887	0.0311343	0.020739	0.00344923	0	0.0412074	0.00344329	0	0	0.0555112	0.0415959	0.135201	0.0972222	0.0558191	0.114655	0.0968255	0.173563	0.0487109	0.117088	0.0720659
Bacteria	Firmicutes	Bacilli	Bacillales	un_Bacillales	un_Bacillales	CL00055_un_Bacillales	0.0103763	0.0414608	0.0138017	0.0274905	0	0.0169877	0	0.0101619	0.0241863	0.0551249	0.0240542	0.0102909	0.00688705	0.00375066	0.0138899	0.00697301	0.0207118	0.0448554	0.00346081	0.00695652	0.0203535	0	0	0	0.00691874	0.0103695	0	0.017217	0.0137358	0.0791956	0.0206256	0.0138031	0.749402	0.727928	0.696804	0.701389	0.390734	0.462094	0.646656	0.624826	0.438398	0.475239	0.868222
Bacteria	Bacteroidetes	Chitinophagia	Chitinophagales	Chitinophagaceae	un_Chitinophagaceae	CL01043_un_Chitinophagaceae	0	0	0	0	0	0	0	0	0.00691037	0	0	0	0	0	0.00347246	0	0	0	0	0	0	0	0	0	0.1107	0.0449345	0.862307	0.017217	0.0583771	0.0413195	0.0825026	0.0207046	0	0	0	0	0	0	0	0	0	0	0
Bacteria	un_Bacteria	un_Bacteria	un_Bacteria	un_Bacteria	un_Bacteria	CL00063_un_Bacteria	0.044964	0.0172753	0.0276033	0.0755988	0	0.0101926	0.0203645	0.00677461	0.00345519	0.0172265	0.0171815	0.0205818	0.0275482	0.0375066	0.00694493	0.0522976	0.0241638	0.0276033	0.0415297	0.00695652	0.013569	0	0.00340855	0	0.00345937	0.0034565	0.00344923	0.017217	0.0068679	0.0137732	0.00687521	0.0345077	0.555112	0.506083	0.696804	0.447917	0.13257	0.608019	0.598243	0.485976	0.685432	0.564777	0.569664
Bacteria	Proteobacteria	Deltaproteobacteria	un_Deltaproteobacteria	un_Deltaproteobacteria	un_Deltaproteobacteria	CL00485_un_Deltaproteobacteria	0.00345877	0	0.00345042	0	0	0	0	0	0	0	0	0	0.00344353	0	0	0.00348651	0.00345197	0	0.00692161	0.0104348	0	0.00678357	0	0	0.442799	0.715495	0.84851	0.272029	0.212905	0.161835	0.226882	0.0828186	0.0069389	0.010399	0.00346669	0.0173611	0.0034887	0.00694879	0.00691611	0	0.0104381	0.00344376	0
Bacteria	Proteobacteria	Deltaproteobacteria	un_Deltaproteobacteria	un_Deltaproteobacteria	un_Deltaproteobacteria	CL00160_un_Deltaproteobacteria	0	0.00345507	0	0	0	0	0	0	0	0	0	0	0	0	0	0	0.0932031	0.0690084	0.0484513	0.187826	0.0610604	0.00678357	0.0136342	0	0.159131	0.124434	0	0.179057	0.302187	0.847049	0.0240633	0	0	0	0	0	0	0	0.00345805	0	0	0	0
Bacteria	Bacteroidetes	Cytophagia	Cytophagales	Hymenobacteraceae	Adhaeribacter	CL00116_Adhaeribacter	0.508439	0.369692	0.124215	0.436411	0	0.0509632	0.0610936	0	0.103656	0.0964686	0.0137452	0.0377333	0.0792011	0.0337559	0.0729217	0.0906492	0.845732	0.289835	0.667936	0.483478	0	0.00339179	0.146568	0.546504	0.0207562	0.0103695	0.0344923	0	0.0274716	0.0206597	0.0137504	0.0414093	0.0104084	0.0519949	0.0416002	0.100694	0.146525	0.0277951	0.0899094	0.0485976	0.0974218	0.148082	0.0892244
Bacteria	Proteobacteria	Betaproteobacteria	Burkholderiales	Comamonadaceae	un_Comamonadaceae	CL00178_un_Comamonadaceae	0.0172939	0.0552811	0.0103513	0.0309268	0.00355961	0.0611558	0.040729	0.00677461	0.511368	0.127476	0.845332	0.34646	0.123967	0.161278	0.381971	0.425354	0.0138079	0.00690084	0	0.00347826	0.00339225	0.00339179	0.037494	0.0101833	0.00345937	0.0449345	0.0172461	0.0275473	0.0309055	0.048206	0.0206256	0.151834	0.183881	0.0866581	0.0242668	0.170139	0.0907061	0.0486415	0.0345805	0.0971952	0.100901	0.0964254	0.0583391
Bacteria	Gemmatimonadetes	Gemmatimonadetes	Gemmatimonadales	Gemmatimonadaceae	Roseisolibacter	CL00103_Roseisolibacter	0.290537	0.0863767	0.241529	0.113398	0	0.037373	0.14934	0.0372603	0.148573	0.0482343	0.0274905	0.0274424	0.134298	0.0975171	0.0937565	0.0801897	0.497083	0.24843	0.152275	0.834783	0.0373147	0.0305261	0.0749881	0.0746775	0.0449718	0.100238	0.172461	0.017217	0.0995845	0.0172164	0.254383	0.0483108	0.0589807	0.0727928	0.124801	0.121528	0.136059	0.097283	0.252438	0.114552	0.233116	0.134307	0.12011
Bacteria	Proteobacteria	Deltaproteobacteria	un_Deltaproteobacteria	un_Deltaproteobacteria	un_Deltaproteobacteria	CL00100_un_Deltaproteobacteria	0.152186	0.0967419	0.127665	0.226796	0.0106788	0	0.00678817	0.0033873	0.376615	0.261843	0.508574	0.823271	0.754132	0.17253	0.774359	0.132487	0.134627	0.255331	0.103824	0.0591304	0.0203535	0	0.00340855	0.00339443	0.207562	0.055304	0.106926	0.275473	0.240376	0.0860822	0.140942	0.0448601	0.333067	0.284239	0.412536	0.53125	0.258164	0.451671	0.328515	0.402666	0.295745	0.523452	0.288264
Bacteria	Proteobacteria	Alphaproteobacteria	Sphingomonadales	Erythrobacteraceae	un_Erythrobacteraceae	CL00062_un_Erythrobacteraceae	0.204068	0.134748	0.0690084	0.0377994	0.00355961	0.037373	0.00678817	0.0169365	0.304056	0.409991	0.0343631	0.339599	0.406336	0.202535	0.680603	0.254515	0.100107	0.0138017	0.0726769	0.107826	0.0169612	0.0169589	0.0238598	0.00339443	0.121078	0.210846	0.127621	0.244482	0.116754	0.0344329	0.0343761	0.0241554	0.388579	0.419425	0.190668	0.545139	0.48144	0.389132	0.342347	0.229103	0.473192	0.537227	0.181881
Bacteria	Verrucomicrobia	Opitutae	Opitutales	Opitutaceae	un_Opitutaceae	CL00070_un_Opitutaceae	0.00691754	0.00345507	0.0103513	0	0.779554	0.377128	0.234192	0.254048	0	0.0275624	0	0	0.00688705	0.00375066	0.0104174	0	0.0138079	0	0.0311473	0	0.281556	0.234033	0.105665	0.023761	0.0172968	0.0449345	0.0103477	0.0619813	0.0103018	0.00344329	0.00687521	0.00345077	0	0	0	0	0	0	0	0	0	0	0
Bacteria	Acidobacteria	Acidobacteria_Gp16	un_Acidobacteria_Gp16	un_Acidobacteria_Gp16	un_Acidobacteria_Gp16	CL00056_un_Acidobacteria_Gp16	0.00345877	0.00345507	0.00345042	0.00343631	0	0	0	0.0033873	0.0103656	0.0137812	0	0	0	0.0150026	0.0138899	0.00348651	0.00345197	0.0103513	0.00692161	0.00347826	0.00339225	0.00339179	0	0.00339443	0.00345937	0.0034565	0.00344923	0.00344341	0.0068679	0.0103299	0	0.00345077	0.430212	0.325835	0.329335	0.319444	0.58959	0.389132	0.245522	0.218689	0.302703	0.327158	0.202471
Bacteria	Proteobacteria	Gammaproteobacteria	Pseudomonadales	Pseudomonadaceae	Pseudomonas	CL00069_Pseudomonas	0.00345877	0.00691013	0	0.0137452	0	0.0339755	0.0305468	0.0203238	0.0138207	0.0964686	0.0618535	0.034303	0.0103306	0.0262546	0.0173623	0.020919	0	0.0379546	0.00692161	0.0104348	0.0169612	0.00339179	0.0238598	0	0.0588093	0.0449345	0.0206954	0.0619813	0.0240376	0.0275463	0.0481265	0.0103523	0.773688	0.60314	0.308535	0.663194	0.519816	0.479466	0.28356	0.454735	0.567134	0.385701	0.0960879
Bacteria	Actinobacteria	Actinobacteria	Streptomycetales	Streptomycetaceae	Streptomyces	CL00106_Streptomyces	0.0415053	0.0241855	0.103513	0.0309268	0.00711921	0.0101926	0.0237586	0.00677461	0.45954	0.0689061	0.0652899	0.58315	0.130854	0.0712625	0.378499	0.0383516	0.00345197	0.00690084	0.00346081	0.00695652	0.013569	0	0.0102256	0	0.148753	0.0103695	0.4484	0.0103302	0.192301	0.0723091	0.319697	0.735015	0.510009	0.298104	0.728004	0.715278	0.129082	0.31617	0.456463	0.544988	0.410563	0.619877	0.772135
Bacteria	Verrucomicrobia	Verrucomicrobia_Subdiv3	un_Verrucomicrobia_Subdiv3	un_Verrucomicrobia_Subdiv3	un_Verrucomicrobia_Subdiv3	CL00759_un_Verrucomicrobia_Subdiv3	0.0380465	0.0483709	0	0.00687262	0.00355961	0.00679509	0	0	0.00345519	0.00689061	0	0	0.0860882	0.00375066	0	0	0.00690393	0	0.00346081	0.768696	0.00339225	0	0	0.00678887	0	0.0034565	0	0.0447643	0.0103018	0.0413195	0.0378137	0.0345077	0.0138778	0.00693265	0.0104001	0	0.0174435	0.0104232	0.0207483	0.0242988	0.0139174	0.00344376	0.0102951
Bacteria	Acidobacteria	Acidobacteria_Gp6	un_Acidobacteria_Gp6	un_Acidobacteria_Gp6	un_Acidobacteria_Gp6	CL00177_un_Acidobacteria_Gp6	0	0.00345507	0.00690084	0	0	0	0	0	0.00345519	0.00344531	0.0103089	0	0.00688705	0.00375066	0.00694493	0	0	0.0103513	0	0.00347826	0	0	0.00340855	0	0.00345937	0.013826	0	0	0.0206037	0.00344329	0.0206256	0	0.111022	0.142119	0.121334	0.149306	0.153503	0.135501	0.131406	0.100666	0.146133	0.117088	0.082361
Bacteria	Actinobacteria	Acidimicrobiia	Acidimicrobiales	un_Acidimicrobiales	un_Acidimicrobiales	CL00061_un_Acidimicrobiales	0.304372	0.231489	0.396798	0.412357	0.00711921	0.0407706	0.0305468	0.0237111	0.138207	0.344531	0.188997	0.168085	0.134298	0.0637612	0.26738	0.0941357	0.162242	0.120765	0.370306	0.292174	0.013569	0.00339179	0	0	0.0207562	0.124434	0.04484	0.120519	0.0549432	0.141175	0.17188	0.0345077	0.752871	0.53728	0.464536	0.614583	0.460508	0.604545	0.345805	0.544988	0.48015	0.58544	0.432395
Bacteria	Nitrospirae	Nitrospira	Nitrospirales	Nitrospiraceae	Nitrospira	CL00343_Nitrospira	0.172939	0.100197	0.234628	0.182124	0.0249172	0.0611558	0.0543054	0.12533	0.324788	0.730405	0.649462	0.253842	0.17562	0.746381	0.236128	0.282407	0.00690393	0.00345042	0.0103824	0.00347826	0.00339225	0.00339179	0	0	0	0	0	0.00688682	0	0	0.0240633	0	0.0104084	0.0485285	0.00346669	0.0243056	0.0209322	0.0243208	0.0276644	0.0242988	0.0278348	0.0103313	0.00343171
Bacteria	Actinobacteria	Actinobacteria	Micrococcales	Promicromonosporaceae	Promicromonospora	CL00818_Promicromonospora	0	0	0	0	0	0	0	0	0	0	0	0	0.00344353	0	0	0	0	0	0	0	0	0	0	0	0	0	0	0	0	0	0	0.00345077	0	0.00693265	0.0242668	0.00694444	0.0244209	0.00347439	0.0138322	0.0104138	0.0139174	0.0241063	0
Bacteria	Firmicutes	Bacilli	Bacillales	Paenibacillaceae	Cohnella	CL00099_Cohnella	0.349336	0.345507	0.382996	0.240542	0.121027	0.0781436	0.118793	0.0575842	0.501002	0.272179	0.398612	0.23326	0.313361	0.386318	0.302104	0.387002	0.359004	0.341591	0.235335	0.37913	0.322263	0.200115	0.156793	0.125594	0.1107	0.12789	0.100028	0.0723116	0.120188	0.399422	0.154692	0.728113	0.1249	0.0901244	0.190668	0.104167	0.0558191	0.114655	0.134864	0.149264	0.135695	0.0860941	0.205903
Bacteria	Proteobacteria	Alphaproteobacteria	Rhizobiales	Methylobacteriaceae	un_Methylobacteriaceae	CL00114_un_Methylobacteriaceae	0	0	0	0	0	0	0	0	0.00345519	0	0	0	0	0.00375066	0.0138899	0	0	0	0	0	0	0	0	0	0	0	0	0.00344341	0	0.0103299	0	0	0.662665	0.547679	0.364002	0.0381944	0.0697739	0.114655	0.162529	0.145793	0.222678	0.151526	0.236788
Bacteria	un_Bacteria	un_Bacteria	un_Bacteria	un_Bacteria	un_Bacteria	CL00123_un_Bacteria	0.159103	0.0829216	0.231178	0.0549809	0.174421	0.190263	0.342803	0.626651	0.0967452	0.158484	0.182124	0.0548847	0.206612	0.202535	0.725745	0.216163	0.22783	0.0862604	0.30109	0.173913	0.46813	0.223858	0.214739	0.519348	0.211022	0.259237	0.496689	0.495851	0.13049	0.289236	0.333448	0.0897201	0.038164	0.0311969	0.124801	0.0347222	0.0558191	0.0138976	0	0.0312413	0.0139174	0.0103313	0.0137268
Bacteria	Actinobacteria	Acidimicrobiia	Acidimicrobiales	Iamiaceae	un_Iamiaceae	CL00212_un_Iamiaceae	0.259408	0.2384	0.565868	0.725061	0.0106788	0.0169877	0.0610936	0.0304857	0.0967452	0.485788	0.319577	0.34646	0.330579	0.191283	0.309049	0.0453246	0.0862991	0.213926	0.311473	0.18087	0.0305302	0.0101754	0.0102256	0.00678887	0.0415124	0.096782	0.148317	0.185944	0.26098	0.189381	0.250945	0.0448601	0.0242862	0.0242643	0.0242668	0.0381944	0.034887	0.0555903	0.0311225	0.0312413	0.0278348	0.0551002	0.0205903
Bacteria	Nitrospirae	Nitrospira	Nitrospirales	Nitrospiraceae	Nitrospira	CL00250_Nitrospira	0.103763	0.0725564	0.0483058	0.0962166	0.0142384	0.0441681	0.0271527	0.0270984	0.224587	0.38932	0.278341	0.246981	0.454545	0.723877	0.180568	0.397462	0.00345197	0	0.0138432	0.00347826	0.00339225	0	0	0	0	0	0	0	0.0068679	0.00344329	0.00687521	0	0.0902057	0.0346632	0.0832004	0.0763889	0.0837287	0.104232	0.12449	0.0902527	0.0765457	0.0998691	0.116678
Bacteria	Proteobacteria	Betaproteobacteria	Burkholderiales	Oxalobacteraceae	Noviherbaspirillum	CL00089_Noviherbaspirillum	0.0830105	0.0241855	0.0793596	0.0721625	0.587335	0.0883362	0.322438	0.0745207	0.0414622	0.0172265	0.0755988	0.0205818	0.0344353	0.176281	0.0208348	0.0418381	0.0345197	0.08281	0.0969026	0.0730435	0.366362	0.72245	0.541959	0.417515	0.00691874	0.006913	0.00344923	0.00688682	0.0927166	0.024103	0.0618769	0.075917	0.0936752	0.145586	0.124801	0.0729167	0.0244209	0.0451671	0.062245	0.0867814	0.100901	0.0516565	0.0720659
Bacteria	Proteobacteria	Betaproteobacteria	un_Betaproteobacteria	un_Betaproteobacteria	un_Betaproteobacteria	CL00051_un_Betaproteobacteria	0.131433	0.0172753	0.0552067	0.0824714	0.0213576	0.0781436	0.0441231	0.0101619	0.0725589	0.044789	0.0240542	0.0617453	0.241047	0.416323	0.0833391	0.303326	0.0276157	0.0276033	0.0934418	0.0104348	0.0237457	0.00339179	0.0102256	0.0543109	0.0691874	0.114064	0.00344923	0.103302	0.11332	0.0447628	0.281884	0.0621139	0.530826	0.415959	0.471469	0.447917	0.230254	0.635814	0.556747	0.416551	0.521903	0.633652	0.665752
Bacteria	Chloroflexi	un_Chloroflexi	un_Chloroflexi	un_Chloroflexi	un_Chloroflexi	CL00057_un_Chloroflexi	0.00345877	0.0103652	0	0.0171815	0	0.00679509	0.00339409	0	0.0276415	0.0206718	0	0.0137212	0	0.00750131	0.0138899	0	0.0138079	0.0103513	0.0138432	0.00347826	0	0	0.0068171	0	0.0103781	0.006913	0.00344923	0.0103302	0.0412074	0.0172164	0.00687521	0.00345077	0.575929	0.27384	0.471469	0.475694	0.247697	0.441248	0.383844	0.44085	0.497547	0.368483	0.26081
Bacteria	Proteobacteria	Betaproteobacteria	Burkholderiales	Comamonadaceae	un_Comamonadaceae	CL00188_un_Comamonadaceae	0.570697	0.286771	0.455455	0.707879	0.0213576	0.0305779	0.0475172	0.0372603	0.0829245	0.186047	0.120271	0.0651756	0.182507	0.303803	0.184041	0.0557841	0.217474	0.431302	0.536425	0.326957	0.0339225	0.00678357	0.037494	0.0169722	0.0484312	0.076043	0.0620861	0.0241039	0.161396	0.0791956	0.120316	0.138031	0.0346945	0.0381296	0.00693337	0.0520833	0.0907061	0.0208464	0.0553289	0.0798389	0.0556696	0.0619877	0.0652025
Bacteria	un_Bacteria	un_Bacteria	un_Bacteria	un_Bacteria	un_Bacteria	CL00117_un_Bacteria	0.480769	0.231489	0.313988	0.219924	0.0249172	0.0679509	0.0916404	0.0474223	0.228042	0.28596	0.178688	0.185236	0.199725	0.645113	0.482672	0.704274	0.338293	0.179422	0.287247	0.61913	0.0440992	0.0542686	0.037494	0.0475221	0.16605	0.117521	0.106926	0.120519	0.133924	0.285793	0.195944	0.234653	0.104084	0.138653	0.107467	0.149306	0.177924	0.107706	0.127948	0.121494	0.167009	0.0826503	0.0343171
Bacteria	un_Bacteria	un_Bacteria	un_Bacteria	un_Bacteria	un_Bacteria	CL00164_un_Bacteria	0.207526	0.00345507	0.0207025	0.0206178	0	0.00339755	0.00339409	0.0101619	0.0172759	0.310078	0.00687262	0.0274424	0.00688705	0.00375066	0.402806	0.0348651	0.00345197	0	0	0.00695652	0.00339225	0	0	0	0	0	0	0	0	0	0	0.00345077	0.121431	0.107456	0.0762671	0.0763889	0.209322	0.17372	0.363096	0.100666	0.699349	0.223845	0.0720659
Bacteria	un_Bacteria	un_Bacteria	un_Bacteria	un_Bacteria	un_Bacteria	CL00858_un_Bacteria	0	0.00691013	0	0	0	0	0.0237586	0.0135492	0.0345519	0	0	0	0	0.00750131	0	0	0	0.0103513	0	0	0.0169612	0.0101754	0	0.0271555	0.0899436	0.0103695	0.00344923	0.0413209	0	0.695544	0.00343761	0	0	0	0.00693337	0	0.00697739	0.00347439	0	0.00347126	0	0	0
Bacteria	Actinobacteria	Actinobacteria	Mycobacteriales	Nocardiaceae	Rhodococcus	CL00068_Rhodococcus	0.0138351	0.0310956	0.00690084	0.0549809	0	0.00679509	0	0	0.0310967	0.0413437	0.044672	0.0891877	0.0309917	0.00375066	0.0208348	0.0418381	0.0172598	0.0172521	0.0138432	0.00695652	0	0.00339179	0.0068171	0	0.0311343	0.0311085	0.0137969	0.0137736	0.0515092	0.0654225	0.0240633	0.0138031	0.246331	0.395161	0.312002	0.451389	0.687273	0.653186	0.463379	0.437379	0.264431	0.513121	0.483871
Bacteria	Proteobacteria	Betaproteobacteria	Burkholderiales	un_Burkholderiales	un_Burkholderiales	CL00073_un_Burkholderiales	0.0587991	0.0483709	0.117314	0.0309268	0	0.0237828	0.00339409	0.0033873	0.266049	0.206718	0.199306	0.171515	0.123967	0.0750131	0.045142	0.0278921	0.00345197	0.0207025	0.00346081	0.0104348	0.00339225	0	0	0.00339443	0	0.0103695	0.00344923	0.00688682	0	0.00344329	0.0206256	0	0.142248	0.162917	0.065867	0.385417	0.603545	0.264054	0.0968255	0.204804	0.243555	0.389145	0.133837
Bacteria	Actinobacteria	Thermoleophilia	Solirubrobacterales	un_Solirubrobacterales	un_Solirubrobacterales	CL00129_un_Solirubrobacterales	0	0.00691013	0.00690084	0.00343631	0	0	0.00339409	0	0.00345519	0.00344531	0.00687262	0.0034303	0.00344353	0.011252	0.0104174	0	0.0103559	0.0103513	0.00346081	0	0.00339225	0	0	0.00339443	0	0.0034565	0	0	0.0068679	0.0137732	0.00687521	0.00345077	0.329598	0.350099	0.291202	0.243056	0.0627965	0.208464	0.193651	0.291586	0.253993	0.303051	0.322581
Bacteria	un_Bacteria	un_Bacteria	un_Bacteria	un_Bacteria	un_Bacteria	CL00133_un_Bacteria	0.00345877	0.0103652	0	0	0	0.0169877	0.00339409	0.0101619	0	0.0103359	0.00687262	0.0034303	0.00688705	0.138774	0.0277797	0.00697301	0.00345197	0.00345042	0	0.111304	0	0.00339179	0.00340855	0.00678887	0.0242156	0.013826	0.0241446	0.0241039	0.0103018	0	0.0103128	0.00690155	0.176942	0.166384	0.100534	0.104167	0.177924	0.177194	0.110658	0.135379	0.37577	0.134307	0.0343171
Bacteria	Proteobacteria	Betaproteobacteria	Burkholderiales	un_Burkholderiales	un_Burkholderiales	CL00179_un_Burkholderiales	0	0	0	0	0	0	0	0.0033873	0	0	0	0	0	0.00375066	0	0	0.00345197	0	0	0.00347826	0	0	0	0	0	0	0	0.00344341	0	0.00344329	0	0	0.00346945	0.00693265	0	0.00347222	0.0383757	0.0764367	0.0138322	0.121494	0.0521903	0.26517	0.00343171
Bacteria	Actinobacteria	Actinobacteria	Streptomycetales	Streptomycetaceae	Streptomyces	CL00145_Streptomyces	0.0345877	0.0241855	0.0897109	0.0206178	0.00355961	0.0101926	0.0169704	0	0.342063	0.0689061	0.0481083	0.401345	0.120523	0.0712625	0.260435	0.020919	0.0103559	0.0138017	0.00346081	0.00695652	0.0203535	0	0	0.0101833	0.117619	0.020739	0.317329	0.017217	0.161396	0.0585359	0.223444	0.458953	0.395517	0.194114	0.509603	0.503472	0.0872174	0.204989	0.35618	0.312413	0.313142	0.513121	0.638298
Bacteria	Proteobacteria	Alphaproteobacteria	Rhodospirillales	Rhodospirillaceae	Inquilinus	CL00298_Inquilinus	0.00691754	0.0207304	0.00690084	0	0.0142384	0.200455	0.173098	0.636813	0.00691037	0.00689061	0.00343631	0.0240121	0.0137741	0	0.0312522	0.00697301	0.0103559	0	0.0242256	0.0104348	0.0644527	0.09497	0.0136342	0.118805	0.0207562	0.041478	0.00344923	0.0241039	0	0	0.0412513	0.0379585	0	0	0	0.00347222	0	0	0	0.00347126	0	0.00344376	0
Bacteria	Proteobacteria	Betaproteobacteria	Burkholderiales	Oxalobacteraceae	Noviherbaspirillum	CL00522_Noviherbaspirillum	0	0	0.00345042	0.00343631	0.017798	0.00679509	0.0135763	0.0033873	0	0	0	0	0	0	0	0	0.00690393	0.0172521	0.00346081	0	0.0101767	0.0712275	0.119299	0.00339443	0	0	0	0	0	0	0	0.634943	0	0	0	0	0.0034887	0	0	0	0.00347935	0	0
Bacteria	Actinobacteria	Rubrobacteria	Rubrobacterales	Rubrobacteraceae	Rubrobacter	CL00107_Rubrobacter	0.463475	0.632277	0.634877	0.542937	0.106788	0.0815411	0.0882463	0.0575842	0.345519	0.478898	0.491392	0.418496	0.488981	0.465081	0.46531	0.435813	0.376264	0.476158	0.612563	0.354783	0.0915906	0.0644439	0.068171	0.0814664	0.0864842	0.214303	0.172461	0.192831	0.353697	0.530267	0.275009	0.238103	0.0451029	0.0623938	0.162934	0.0902778	0.143037	0.0833854	0.0864513	0.0902527	0.0487109	0.117088	0.192176
Bacteria	un_Bacteria	un_Bacteria	un_Bacteria	un_Bacteria	un_Bacteria	CL01350_un_Bacteria	0	0	0	0	0	0	0	0	0	0	0	0	0.00344353	0.00750131	0	0.634544	0	0	0	0	0	0	0	0	0	0	0	0	0.0858487	0	0	0	0	0	0	0	0	0	0	0	0	0	0
Bacteria	Acidobacteria	Acidobacteria_Gp1	un_Acidobacteria_Gp1	un_Acidobacteria_Gp1	un_Acidobacteria_Gp1	CL00254_un_Acidobacteria_Gp1	0.00345877	0.00691013	0	0	0	0.0305779	0	0	0.0103656	0.00689061	0	0.0137212	0	0.00750131	0	0	0	0	0	0.00347826	0.00339225	0	0	0	0.027675	0.0172825	0.0103477	0	0.0137358	0.0275463	0.0137504	0.00345077	0.170003	0.242643	0.104001	0.357639	0.631454	0.469043	0.15907	0.374896	0.285307	0.296164	0.0549073
Bacteria	Proteobacteria	Alphaproteobacteria	Sphingomonadales	Sphingomonadaceae	un_Sphingomonadaceae	CL00080_un_Sphingomonadaceae	0.207526	0.107107	0.117314	0.120271	0.017798	0.0679509	0.0339409	0.0101619	0.107111	0.248062	0.0377994	0.0788968	0.151515	0.157528	0.2396	0.125514	0.165694	0.113864	0.276865	0.365217	0.0373147	0.0271343	0.0409026	0.0441276	0.159131	0.366389	0.0896799	0.416652	0.285018	0.165278	0.147817	0.0207046	0.385109	0.187182	0.142134	0.256944	0.432598	0.159822	0.110658	0.121494	0.201802	0.189407	0.0514756
Bacteria	Firmicutes	Bacilli	Bacillales	un_Bacillales	un_Bacillales	CL00084_un_Bacillales	0.110681	0.190029	0.24498	0.19587	0.0889901	0.0475657	0.0475172	0.033873	0.521733	0.56503	0.625408	0.511114	0.323691	0.588853	0.236128	0.414894	0.217474	0.217376	0.273404	0.166957	0.0203535	0.0237425	0.0409026	0.0373388	0.204103	0.158999	0.169012	0.285803	0.436111	0.581916	0.254383	0.331274	0.138778	0.197581	0.135201	0.246528	0.195367	0.138976	0.165987	0.229103	0.16005	0.0860941	0.216198
Bacteria	Proteobacteria	Oligoflexia	Oligoflexales	Oligoflexaceae	Oligoflexus	CL00382_Oligoflexus	0.110681	0.110562	0.106963	0.0824714	0.00355961	0.0101926	0.0169704	0	0.245318	0.0689061	0.044672	0.0240121	0.0998623	0.198785	0.107646	0.111568	0.617902	0.0897109	0.176501	0.107826	0	0.00339179	0	0	0.0242156	0.0103695	0.0206954	0.0309907	0.0927166	0.227257	0.0343761	0.207046	0.0138778	0.0207979	0.0312002	0.0138889	0.0418644	0.0208464	0.0103742	0.0485976	0.0278348	0.0172188	0.0686342
Bacteria	Firmicutes	Bacilli	Bacillales	Bacillaceae	un_Bacillaceae	CL00111_un_Bacillaceae	0.0380465	0.0587361	0.0345042	0.0377994	0.00711921	0.00339755	0.00339409	0.0033873	0.0898348	0.0344531	0.164943	0.0548847	0.0344353	0.0300053	0.0416696	0.020919	0.0172598	0.0379546	0.0484513	0.0313043	0.013569	0.00339179	0.00340855	0.00339443	0.0172968	0.020739	0.0103477	0.0137736	0.0274716	0.0516493	0.00687521	0.0345077	0.246331	0.23571	0.291202	0.260417	0.244209	0.274477	0.228232	0.312413	0.226158	0.289276	0.329444
Bacteria	Verrucomicrobia	Opitutae	Opitutales	Opitutaceae	un_Opitutaceae	CL00169_un_Opitutaceae	0.543027	0.373147	0.341591	0.584172	0.0142384	0.0101926	0.0543054	0.0135492	0.355884	0.120586	0.292086	0.0857574	0.0309917	0.420074	0.597264	0.174325	0.410784	0.138017	0.42914	0.42087	0.00339225	0	0	0	0.0103781	0.331824	0.144868	0.0619813	0.14766	0.0688658	0.271571	0.031057	0.0069389	0.0207979	0.00693337	0.0486111	0.167457	0.0521159	0.0311225	0.0659539	0.0313142	0.0413252	0.0377488
Bacteria	Proteobacteria	Alphaproteobacteria	Caulobacterales	Caulobacteraceae	Phenylobacterium	CL00162_Phenylobacterium	0.044964	0.00691013	0.0207025	0.0274905	0.121027	0.254816	0.139158	0.142267	0.27296	0.296296	0.144325	0.205818	0.340909	0.337559	0.534759	0.404435	0.0103559	0.0172521	0.0622945	0.10087	0.0542759	0.0576603	0.0204513	0.0271555	0.27675	0.286889	0.589818	0.247925	0.161396	0.0929688	0.295634	0.2243	0.0069389	0.0173316	0.0138667	0.0173611	0.0383757	0.0243208	0.00691611	0.0277701	0.0313142	0.0103313	0.00343171
Bacteria	Bacteroidetes	Chitinophagia	Chitinophagales	Chitinophagaceae	un_Chitinophagaceae	CL00277_un_Chitinophagaceae	0	0.00691013	0	0	0.0106788	0.0271804	0.00678817	0.0203238	0.00345519	0.00689061	0.0274905	0	0.0103306	0.00375066	0.045142	0.00348651	0	0.0103513	0.00346081	0	0.139082	0.250992	0.589679	0.241005	0.16605	0.0794995	0.441501	0.154953	0.0206037	0.0137732	0.0206256	0.0241554	0	0	0.0104001	0.0208333	0.0034887	0.00694879	0	0	0.0069587	0.0103313	0.00343171
Bacteria	Verrucomicrobia	Terrimicrobia	Terrimicrobiales	Terrimicrobiaceae	Terrimicrobium	CL00154_Terrimicrobium	0.0207526	0.00345507	0.0379546	0.0240542	0.0711921	0.397513	0.247768	0.128718	0.114021	0.0378984	0.00343631	0.0651756	0.0757576	0.0600105	0.0763942	0.0488111	0.00345197	0	0.00346081	0	0.179789	0.193332	0.497648	0.587237	0.318262	0.120977	0.075883	0.0516511	0	0	0	0.0138031	0.0485723	0.0381296	0.0173334	0.0972222	0.0976835	0.017372	0.0449547	0.0277701	0.0661077	0.0551002	0.00686342
Bacteria	Gemmatimonadetes	Longimicrobia	Longimicrobiales	Longimicrobiaceae	Longimicrobium	CL00332_Longimicrobium	0.0103763	0	0.00690084	0	0	0	0	0	0	0.00344531	0.0343631	0.0171515	0.0172176	0.00375066	0.0798667	0.00348651	0.0241638	0	0.00346081	0.0417391	0	0	0	0	0	0	0	0	0.00343395	0	0	0.0414093	0.0867363	0.0727928	0.0520003	0.0555556	0.08024	0.0486415	0.0553289	0.0520689	0.0521903	0.0344376	0.0652025
Bacteria	Proteobacteria	Betaproteobacteria	Burkholderiales	Alcaligenaceae	Achromobacter	CL00167_Achromobacter	0	0.0103652	0.0172521	0	0	0.0339755	0.0237586	0.0372603	0.00345519	0	0.0481083	0	0	0	0.00347246	0.00697301	0.00690393	0.00690084	0.017304	0.00695652	0.00678449	0.250992	0.582862	0.193483	0	0.006913	0.0103477	0.0137736	0.0206037	0.00344329	0.00343761	0.00690155	0.00346945	0.010399	0	0.00347222	0.0034887	0.00347439	0.00345805	0.00347126	0	0.00344376	0.024022
Bacteria	Actinobacteria	Rubrobacteria	Rubrobacterales	Rubrobacteraceae	Rubrobacter	CL00132_Rubrobacter	0.408135	0.487164	0.57967	0.426102	0.0640729	0.0713485	0.0882463	0.033873	0.259139	0.399655	0.38143	0.360181	0.416667	0.277549	0.19793	0.320759	0.310677	0.362294	0.318394	0.271304	0.0814139	0.047485	0.0409026	0.0543109	0.0899436	0.152086	0.175911	0.154953	0.181999	0.344329	0.168443	0.138031	0.0485723	0.0554612	0.142134	0.100694	0.0767513	0.0868598	0.0691611	0.0902527	0.059149	0.123975	0.157859
Bacteria	Actinobacteria	Actinobacteria	Mycobacteriales	Nocardiaceae	Rhodococcus	CL00157_Rhodococcus	0.0242114	0.342052	0.0310538	0.00343631	0.00355961	0.0135902	0.00678817	0.0101619	0.0449174	0.00344531	0	0.0788968	0.0103306	0.0150026	0.0486145	0.013946	0.00690393	0.227728	0.00346081	0.0104348	0	0	0	0	0	0	0	0	0.0171697	0.0103299	0	0.00345077	0.121431	0.138653	0.145601	0.149306	0.568658	0.277951	0.228232	0.232574	0.0765457	0.272057	0.130405
Bacteria	un_Bacteria	un_Bacteria	un_Bacteria	un_Bacteria	un_Bacteria	CL00804_un_Bacteria	0	0	0	0	0.0142384	0.0169877	0.00678817	0	0	0.568475	0.13058	0	0.30303	0.0525092	0.322939	0	0	0	0.00346081	0	0	0	0	0.0644942	0	0.0172825	0	0	0.0103018	0	0.079065	0.0207046	0	0.00346632	0	0.00694444	0.0034887	0.0138976	0	0.00347126	0	0.00688753	0
Bacteria	Actinobacteria	Actinobacteria	Mycobacteriales	Nocardiaceae	Nocardia	CL00683_Nocardia	0.0138351	0.0103652	0.0379546	0.302395	0	0	0	0.0643588	0.556285	0	0	0.0480241	0.0344353	0	0.0104174	0.0418381	0	0	0.0103824	0.00347826	0	0.0169589	0.0272684	0.00339443	0	0	0	0	0	0	0	0	0.0069389	0.0173316	0.0208001	0.107639	0	0.00694879	0.0138322	0.364482	0.0243555	0.0137751	0
Bacteria	Actinobacteria	Actinobacteria	Propionibacteriales	Nocardioidaceae	Nocardioides	CL00138_Nocardioides	0.0172939	0	0.0138017	0.00687262	0	0	0	0	0.00691037	0.0378984	0.0687262	0.0137212	0.0172176	0.0187533	0.0104174	0.0278921	0.00345197	0.0207025	0.00692161	0.00347826	0	0	0	0	0.0138375	0.0172825	0.00689845	0.0275473	0.0515092	0.0275463	0.0756274	0.0138031	0.284495	0.277306	0.0832004	0.0868056	0.0453531	0.152873	0.0933675	0.0833102	0.121777	0.141194	0.185312
Bacteria	Gemmatimonadetes	Gemmatimonadetes	Gemmatimonadales	Gemmatimonadaceae	un_Gemmatimonadaceae	CL00112_un_Gemmatimonadaceae	0.0172939	0.00345507	0.0172521	0.0137452	0.00355961	0.0101926	0	0.0033873	0.0241863	0.0551249	0	0.00686059	0.0103306	0	0.0104174	0.0104595	0.0103559	0.041405	0	0	0.0101767	0	0	0	0	0	0	0.00344341	0.0755469	0.0172164	0.0206256	0.0207046	0.287964	0.232244	0.0832004	0.315972	0.313983	0.232784	0.172903	0.19439	0.32358	0.21007	0.12011
Bacteria	un_Bacteria	un_Bacteria	un_Bacteria	un_Bacteria	un_Bacteria	CL00224_un_Bacteria	0.172939	0.217669	0.0724588	0.0687262	0.0142384	0.00679509	0.0203645	0.0135492	0.0760141	0.210164	0.0687262	0.0891877	0.130854	0.108769	0.111119	0.160379	0.144983	0.303637	0.166119	0.128696	0.0542759	0	0.0170427	0	0.0795655	0.549583	0.0586369	0.123963	0.230075	0.0895255	0.096253	0.075917	0.069389	0.0693265	0.0277335	0.0868056	0.0174435	0.0312695	0.0449547	0.0104138	0.0521903	0.0241063	0.0137268
Bacteria	Actinobacteria	Actinobacteria	Geodermatophilales	Geodermatophilaceae	Blastococcus	CL00134_Blastococcus	0.00691754	0.0172753	0.0103513	0.0274905	0	0.00679509	0	0	0.0172759	0.0275624	0	0.00686059	0.00344353	0.0225039	0.0208348	0.00697301	0.0207118	0.0379546	0.00692161	0.0313043	0.00339225	0.00339179	0.0102256	0.00678887	0.0172968	0.027652	0.0172461	0.0241039	0.0274716	0.024103	0.0240633	0.031057	0.548173	0.166384	0.318935	0.09375	0.129082	0.204989	0.26627	0.180505	0.142653	0.175632	0.308854
Bacteria	Verrucomicrobia	un_Verrucomicrobia	un_Verrucomicrobia	un_Verrucomicrobia	un_Verrucomicrobia	CL00333_un_Verrucomicrobia	0.546486	0.00345507	0.0241529	0	0	0	0.00339409	0	0	0	0	0.0137212	0.0137741	0	0.0486145	0.0348651	0	0.0172521	0.0380689	0	0.00678449	0.0305261	0.00340855	0	0	0.0034565	0	0.0654247	0	0.0103299	0.0446889	0	0.0520418	0.0623938	0.0624003	0.0381944	0.0034887	0.0729623	0.0207483	0.0104138	0.0208761	0.0309939	0.0446122
Bacteria	Proteobacteria	un_Proteobacteria	un_Proteobacteria	un_Proteobacteria	un_Proteobacteria	CL00462_un_Proteobacteria	0	0	0	0.00343631	0	0.00339755	0	0	0	0	0	0	0	0	0	0	0	0.00690084	0	0.438261	0	0.00339179	0	0	0	0	0	0	0	0.540596	0.0206256	0.0138031	0	0	0	0	0	0	0	0	0	0	0
Bacteria	Firmicutes	Bacilli	Bacillales	Paenibacillaceae	un_Paenibacillaceae	CL01709_un_Paenibacillaceae	0	0	0	0	0	0	0	0	0	0	0.0481083	0	0	0	0	0	0	0	0	0	0	0	0	0	0.532743	0	0	0	0	0	0	0	0	0	0	0	0	0	0	0	0	0	0
Bacteria	Proteobacteria	Alphaproteobacteria	Rhizobiales	Rhizobiaceae	Ensifer	CL00608_Ensifer	0	0.0138203	0	0.00343631	0.00711921	0	0	0.0237111	0	0	0	0	0	0	0	0	0	0.0103513	0	0.013913	0	0.145847	0.0068171	0	0.525824	0	0	0	0.0171697	0.00688658	0.00343761	0	0	0	0.00346669	0.00347222	0	0	0.00345805	0	0	0	0.00343171
Bacteria	Firmicutes	Bacilli	Bacillales	Paenibacillaceae	Brevibacillus	CL00078_Brevibacillus	0.117598	0.228034	0.200124	0.243978	0.0747517	0.0713485	0.040729	0.0203238	0.207311	0.158484	0.147761	0.212678	0.179063	0.273798	0.131954	0.264975	0.22783	0.265682	0.200727	0.18087	0.0814139	0.0339179	0.0613539	0.0441276	0.131456	0.183194	0.127621	0.134293	0.175131	0.223814	0.103128	0.113876	0.31572	0.391695	0.461069	0.395833	0.289562	0.475992	0.418425	0.402666	0.274869	0.278945	0.518188
Bacteria	Proteobacteria	Betaproteobacteria	Burkholderiales	Oxalobacteraceae	un_Oxalobacteraceae	CL00442_un_Oxalobacteraceae	0.0587991	0.107107	0.0448554	0.0412357	0	0.0135902	0.00678817	0.0270984	0.00691037	0.0137812	0.0137452	0.00686059	0.00688705	0	0.0104174	0.00348651	0.517795	0.386447	0.103824	0.16	0.00339225	0.0135671	0.0238598	0	0.00691874	0.0241955	0	0.00688682	0.0137358	0	0.0378137	0.00345077	0.0138778	0.0277306	0.00346669	0.00347222	0.0174435	0.0104232	0.00691611	0.013885	0.0208761	0.0137751	0.0171585
Bacteria	Actinobacteria	Thermoleophilia	Solirubrobacterales	un_Solirubrobacterales	un_Solirubrobacterales	CL00096_un_Solirubrobacterales	0.0968456	0.127837	0.110413	0.185561	0.00711921	0.00339755	0.0135763	0.00677461	0.120932	0.296296	0.19587	0.370472	0.223829	0.277549	0.152788	0.216163	0.182954	0.134566	0.121128	0.0626087	0.0101767	0.0169589	0.00340855	0.00339443	0.065728	0.134803	0.0344923	0.0585379	0.144226	0.172164	0.130629	0.0207046	0.18735	0.166384	0.135201	0.288194	0.516327	0.482941	0.245522	0.333241	0.132215	0.37537	0.247083
Bacteria	Actinobacteria	Actinobacteria	Mycobacteriales	Nocardiaceae	Rhodococcus	CL00098_Rhodococcus	0.0207526	0.0310956	0.00345042	0	0.00355961	0	0.00339409	0	0.0207311	0.00344531	0	0.0480241	0.0137741	0.00375066	0.0277797	0.0104595	0.00690393	0.0759092	0	0	0.00339225	0	0	0	0.00345937	0	0.00344923	0	0.0171697	0.0103299	0	0	0.12837	0.36743	0.312002	0.284722	0.516327	0.389132	0.404592	0.41308	0.240075	0.337489	0.267673
Bacteria	Actinobacteria	Actinobacteria	Mycobacteriales	Corynebacteriaceae	Corynebacterium	CL01254_Corynebacterium	0	0	0.00690084	0.00343631	0	0	0.00339409	0	0	0	0.137452	0	0	0.0712625	0	0.516003	0	0.00345042	0.0519121	0.00347826	0	0.00678357	0.00340855	0.0475221	0.027675	0.006913	0.0241446	0.00688682	0.0068679	0.0206597	0	0.00690155	0	0	0	0	0.0034887	0	0	0	0	0	0
Bacteria	Proteobacteria	Alphaproteobacteria	Rhizobiales	un_Rhizobiales	un_Rhizobiales	CL00315_un_Rhizobiales	0.0138351	0	0.00345042	0.0103089	0	0.00339755	0.0101823	0	0.431898	0.103359	0.185561	0.0205818	0.0964187	0.0225039	0.19793	0.0453246	0.00345197	0.00690084	0.00346081	0.0208696	0	0.139063	0.0068171	0.0339443	0.0588093	0.231585	0.217301	0.0482077	0.0343395	0.0723091	0.0893778	0.507264	0.0069389	0	0.00346669	0.00347222	0	0	0.00345805	0	0.0730664	0.0241063	0.00343171
Bacteria	un_Bacteria	un_Bacteria	un_Bacteria	un_Bacteria	un_Bacteria	CL00251_un_Bacteria	0.0103763	0.00345507	0.041405	0.00343631	0.192219	0.502837	0.159522	0.396315	0.0138207	0	0	0	0.0206612	0.0187533	0	0	0.00690393	0.0103513	0.00346081	0.0626087	0.417246	0.220466	0.105665	0.403938	0.00691874	0	0.0241446	0.017217	0	0.00688658	0.00343761	0.0103523	0	0	0.00693337	0.00347222	0.00697739	0	0	0	0.0069587	0.00344376	0.00343171
Bacteria	Actinobacteria	Thermoleophilia	Solirubrobacterales	un_Solirubrobacterales	un_Solirubrobacterales	CL00146_un_Solirubrobacterales	0.0276702	0.0207304	0.0241529	0.0377994	0	0.00339755	0.0101823	0.0033873	0.00345519	0.00689061	0	0.0205818	0.00688705	0.011252	0.00694493	0.013946	0.0207118	0.0276033	0.0207648	0.0208696	0	0	0.0102256	0.00678887	0.00691874	0.013826	0.0172461	0.0206604	0.0755469	0.0137732	0.0446889	0.0207046	0.246331	0.315436	0.502669	0.225694	0.0418644	0.159822	0.127948	0.183977	0.236596	0.258282	0.312286
Bacteria	Firmicutes	Bacilli	Bacillales	un_Bacillales	un_Bacillales	CL00137_un_Bacillales	0	0.00691013	0	0	0	0	0	0	0.0103656	0.00689061	0.00687262	0.0137212	0	0.00375066	0.00347246	0	0.00345197	0.0103513	0.0103824	0	0	0	0	0	0.00345937	0	0	0	0	0.00688658	0	0	0.308781	0.232244	0.218401	0.222222	0.08024	0.253631	0.501418	0.256873	0.208761	0.154969	0.175017
Bacteria	Actinobacteria	Thermoleophilia	Solirubrobacterales	Baekduiaceae	Baekduia	CL00217_Baekduia	0.238655	0.0898317	0.172521	0.432975	0.0142384	0.0339755	0.0169704	0.00677461	0.0967452	0.492679	0.477647	0.315587	0.289256	0.17253	0.25349	0.170839	0.127723	0.272583	0.30109	0.0834783	0.0203535	0.0101754	0.0102256	0	0.0311343	0.148629	0.124172	0.092972	0.154528	0.216927	0.247508	0.0276062	0.0346945	0.0554612	0.0346669	0.0451389	0.0627965	0.0486415	0.0760772	0.0520689	0.0452316	0.0860941	0.0789293
Bacteria	Proteobacteria	Gammaproteobacteria	un_Gammaproteobacteria	un_Gammaproteobacteria	un_Gammaproteobacteria	CL01162_un_Gammaproteobacteria	0	0	0	0	0	0	0.00339409	0	0	0	0	0	0	0.16878	0	0.491598	0	0	0	0	0	0	0	0	0	0	0	0	0	0	0.0275009	0	0	0	0	0.0486111	0	0.00347439	0.00345805	0	0	0	0
Bacteria	Chloroflexi	Chloroflexia	Herpetosiphonales	Herpetosiphonaceae	Herpetosiphon	CL00152_Herpetosiphon	0	0	0	0	0	0	0	0	0	0	0	0	0	0	0	0	0	0	0	0	0	0	0.00340855	0	0	0	0	0	0	0	0	0	0.12837	0.166384	0.0520003	0.0243056	0.0174435	0.0694879	0.1072	0.0242988	0.0556696	0.0344376	0.00686342
Bacteria	Proteobacteria	un_Proteobacteria	un_Proteobacteria	un_Proteobacteria	un_Proteobacteria	CL00209_un_Proteobacteria	0.204068	0.424973	0.217376	0.305831	0.017798	0.0271804	0.0101823	0.0237111	0.0518278	0.0516796	0.089344	0.0480241	0.065427	0.0675118	0.097229	0.125514	0.17605	0.486509	0.21457	0.21913	0.152651	0.00678357	0.0102256	0.00339443	0.0553499	0.006913	0.00344923	0.0275473	0.0240376	0.172164	0.0103128	0.031057	0.0659196	0.0623938	0.142134	0.0798611	0.118616	0.118129	0.0864513	0.093724	0.069587	0.123975	0.0583391
Bacteria	Proteobacteria	Gammaproteobacteria	un_Gammaproteobacteria	un_Gammaproteobacteria	un_Gammaproteobacteria	CL00182_un_Gammaproteobacteria	0	0	0	0	0.227815	0.0985289	0.247768	0.115168	0	0	0	0	0	0.00375066	0	0	0	0	0	0	0.122121	0.393447	0.109074	0.485404	0	0.006913	0.00344923	0	0	0	0	0	0	0	0	0	0	0	0	0	0	0	0
Bacteria	Proteobacteria	Betaproteobacteria	Burkholderiales	Oxalobacteraceae	un_Oxalobacteraceae	CL00181_un_Oxalobacteraceae	0.408135	0.328231	0.310538	0.477647	0.0249172	0.0135902	0.00678817	0.0135492	0.141663	0.16882	0.0824714	0.0377333	0.254821	0.273798	0.131954	0.28938	0.341745	0.25188	0.207648	0.18087	0.013569	0.0101754	0.0136342	0.0135777	0.0138375	0.0241955	0.0379415	0.0585379	0.103018	0.168721	0.216569	0.120777	0.0555112	0.0485285	0.0901338	0.0659722	0.13257	0.0903342	0.1072	0.114552	0.059149	0.0619877	0.102951
Bacteria	Acidobacteria	Acidobacteria_Gp3	un_Acidobacteria_Gp3	un_Acidobacteria_Gp3	un_Acidobacteria_Gp3	CL00147_un_Acidobacteria_Gp3	0	0	0	0	0	0.00339755	0	0	0	0	0	0	0.0103306	0.00375066	0.00347246	0.00348651	0.00345197	0	0	0	0	0	0.00340855	0	0	0.006913	0	0	0.00343395	0	0.00343761	0.00690155	0.180411	0.135187	0.156001	0.0763889	0.181412	0.211938	0.172903	0.104138	0.16005	0.189407	0.192176
Bacteria	Proteobacteria	un_Proteobacteria	un_Proteobacteria	un_Proteobacteria	un_Proteobacteria	CL00401_un_Proteobacteria	0.0864693	0.186574	0.16217	0.103089	0.017798	0	0.0237586	0.00677461	0.1002	0.0689061	0.0274905	0.0651756	0.0964187	0.0487585	0.0312522	0.13946	0.234734	0.231178	0.204188	0.267826	0.00678449	0.00339179	0.0068171	0	0.0207562	0.134803	0.144868	0.0550945	0.0377734	0.471731	0.0378137	0.0793678	0.0104084	0.0381296	0.00693337	0.0381944	0.101172	0.0451671	0.0345805	0.0381838	0.0382729	0.0344376	0.0274537
Bacteria	Proteobacteria	Alphaproteobacteria	Rhizobiales	Hyphomicrobiaceae	Hyphomicrobium	CL00150_Hyphomicrobium	0.273243	0.0552811	0.220827	0.154634	0.0213576	0.0237828	0.0305468	0.0203238	0.131297	0.120586	0.0652899	0.168085	0.0826446	0.236291	0.0659768	0.0592706	0.0552315	0.286385	0.21457	0.0834783	0.0440992	0.0169589	0.0306769	0.0373388	0.100322	0.12789	0.127621	0.113632	0.470451	0.113629	0.31626	0.110425	0.104084	0.0693265	0.0450669	0.0729167	0.115127	0.0625391	0.0518708	0.0763677	0.111339	0.148082	0.0446122
Bacteria	Proteobacteria	Betaproteobacteria	Burkholderiales	Oxalobacteraceae	un_Oxalobacteraceae	CL00180_un_Oxalobacteraceae	0.3943	0.407698	0.403699	0.467338	0.0213576	0.0169877	0.0237586	0.0169365	0.110566	0.130922	0.0859077	0.0411636	0.223829	0.292551	0.128481	0.254515	0.331389	0.231178	0.207648	0.149565	0.0203535	0.0101754	0.0204513	0.0101833	0.0242156	0.0103695	0.0586369	0.017217	0.140792	0.134288	0.154692	0.0966217	0.0728585	0.0554612	0.0832004	0.104167	0.125593	0.114655	0.14178	0.11108	0.0904631	0.137751	0.0892244
Bacteria	Proteobacteria	Alphaproteobacteria	un_Alphaproteobacteria	un_Alphaproteobacteria	un_Alphaproteobacteria	CL00311_un_Alphaproteobacteria	0.273243	0.2384	0.462356	0.467338	0.00355961	0.0101926	0.0101823	0.0101619	0.0829245	0.0482343	0.0962166	0.0480241	0.0619835	0.0975171	0.0486145	0.174325	0.117367	0.0448554	0.211109	0.104348	0	0.0101754	0.0068171	0.00678887	0.0449718	0.0034565	0.0241446	0.0137736	0.0171697	0.154948	0.116879	0.0483108	0.0346945	0.0311969	0.0485336	0.0277778	0.0488418	0.0243208	0.0760772	0.0208275	0.0487109	0.0378814	0.0480439
Bacteria	Acidobacteria	Acidobacteria_Gp6	un_Acidobacteria_Gp6	un_Acidobacteria_Gp6	un_Acidobacteria_Gp6	CL00206_un_Acidobacteria_Gp6	0.0553403	0.0414608	0.0517563	0.0412357	0.00355961	0.00679509	0.00339409	0.00677461	0.0587382	0.0723514	0.0343631	0.0308727	0.072314	0.101268	0.090284	0.0662436	0.0483275	0.041405	0.0622945	0.0556522	0.027138	0.0203507	0.0409026	0	0.467015	0.34565	0.26904	0.344341	0.181999	0.165278	0.199381	0.0448601	0.0416334	0.114389	0.0520003	0.0763889	0.115127	0.128553	0.0380386	0.0971952	0.0800251	0.0688753	0.0102951
Bacteria	Proteobacteria	Alphaproteobacteria	Rhodospirillales	Rhodospirillaceae	Dongia	CL00342_Dongia	0.0726342	0.0898317	0.0448554	0.0377994	0.0320365	0.115517	0.0814581	0.0474223	0.0483726	0.0206718	0.00343631	0.0102909	0.0792011	0.0150026	0.0590319	0.0174325	0.17605	0.124215	0.114207	0.466087	0.118729	0.0440932	0.0204513	0.0577054	0.127997	0.155542	0.117274	0.158397	0.116754	0.113629	0.113441	0.0483108	0.0069389	0.0242643	0.0450669	0.0173611	0.0418644	0.0347439	0.0103742	0.0208275	0.0243555	0.00344376	0
Bacteria	Proteobacteria	Gammaproteobacteria	Nevskiales	Steroidobacteraceae	Steroidobacter	CL00566_Steroidobacter	0.00345877	0.00345507	0	0	0	0.00339755	0.0101823	0.00677461	0.055283	0.0103359	0	0.102909	0	0	0	0	0	0	0.00692161	0.00695652	0.0169612	0.00339179	0.0068171	0.0644942	0.463556	0.183194	0.0206954	0.0103302	0	0.00344329	0	0	0.0242862	0.0242643	0.0138667	0.0208333	0.0244209	0.017372	0.0172903	0.0173563	0.0139174	0.0241063	0.0343171
Bacteria	un_Bacteria	un_Bacteria	un_Bacteria	un_Bacteria	un_Bacteria	CL00092_un_Bacteria	0.0172939	0.00345507	0	0	0	0.00339755	0	0	0.0172759	0.0103359	0	0.00686059	0.00688705	0.0712625	0.0138899	0.00348651	0.00345197	0	0.00346081	0.0104348	0.0169612	0	0	0	0	0.0172825	0.0241446	0.0137736	0.0240376	0.0206597	0.0687521	0	0.322659	0.461021	0.242668	0.260417	0.244209	0.347439	0.235148	0.267287	0.306183	0.203182	0.133837
Bacteria	Proteobacteria	Alphaproteobacteria	Sphingomonadales	Sphingomonadaceae	Sphingomonas	CL00125_Sphingomonas	0	0	0	0	0	0.00679509	0	0	0	0	0	0.0034303	0	0	0.00347246	0	0	0.00345042	0.00346081	0.00347826	0	0	0	0	0	0	0	0.00344341	0.00343395	0	0	0	0.170003	0.180249	0.114401	0.197917	0.460508	0.357863	0.200567	0.187448	0.194844	0.241063	0.0892244
Bacteria	Gemmatimonadetes	Gemmatimonadetes	Gemmatimonadales	Gemmatimonadaceae	un_Gemmatimonadaceae	CL00240_un_Gemmatimonadaceae	0.0622579	0.0276405	0.0276033	0.0206178	0.0427153	0.0917338	0.0678817	0.115168	0.0449174	0.0930233	0.0549809	0.0411636	0.0482094	0.0675118	0.0659768	0.0557841	0.0310677	0.041405	0.0588337	0.0626087	0.22728	0.210291	0.184062	0.458248	0.425502	0.300715	0.438052	0.416652	0.065245	0.0172164	0.079065	0.0241554	0.00346945	0.00693265	0.00346669	0.0243056	0.0034887	0	0.00691611	0.00347126	0.0104381	0.0137751	0.00343171
Bacteria	un_Bacteria	un_Bacteria	un_Bacteria	un_Bacteria	un_Bacteria	CL00870_un_Bacteria	0	0	0	0	0	0	0	0	0	0.00344531	0	0.0102909	0	0.00375066	0.00694493	0.00697301	0	0	0	0	0	0	0	0	0	0	0.0344923	0	0	0.048206	0.0240633	0	0.0104084	0.010399	0.454136	0.0104167	0.0523304	0.0555903	0.0138322	0.0381838	0.00347935	0.0309939	0.0102951
Bacteria	Firmicutes	Bacilli	Bacillales	Paenibacillaceae	Paenibacillus	CL00453_Paenibacillus	0	0	0	0.00687262	0.0284768	0.224238	0.0509113	0.0745207	0.00345519	0.00689061	0	0	0	0.00750131	0.00347246	0	0	0	0	0.00695652	0.193358	0.0542686	0.449928	0.023761	0.00345937	0.0034565	0	0.00344341	0.0103018	0.00344329	0	0.00345077	0.00346945	0.00693265	0	0.00694444	0.0174435	0.00347439	0.00345805	0.00347126	0.00347935	0	0
Bacteria	Actinobacteria	Actinobacteria	Pseudonocardiales	Pseudonocardiaceae	Amycolatopsis	CL00236_Amycolatopsis	0.0138351	0.0276405	0.0310538	0.0206178	0.0249172	0.0101926	0.0339409	0.044035	0.0172759	0.0137812	0.0240542	0.034303	0.0275482	0.0262546	0.381971	0.0383516	0.0138079	0.00345042	0.0415297	0.0278261	0.0203535	0.0135671	0.105665	0.0712831	0.00345937	0.0103695	0.0103477	0.0137736	0.00343395	0.0309896	0.0206256	0.0379585	0.0659196	0.121321	0.350135	0.0208333	0.0104661	0.0903342	0.0414966	0.0242988	0.0313142	0.0206626	0.0686342
Bacteria	Gemmatimonadetes	Gemmatimonadetes	Gemmatimonadales	Gemmatimonadaceae	Gemmatimonas	CL00769_Gemmatimonas	0	0	0.0207025	0	0	0	0	0	0.0241863	0.00689061	0.0240542	0	0.0103306	0	0	0	0.00345197	0	0.0346081	0	0	0	0	0	0	0	0.00344923	0	0	0	0.446889	0.00690155	0.038164	0.0207979	0.0104001	0.0173611	0.0139548	0.00694879	0.00345805	0.00347126	0.0069587	0.0241063	0.0171585
Bacteria	un_Bacteria	un_Bacteria	un_Bacteria	un_Bacteria	un_Bacteria	CL00253_un_Bacteria	0.00691754	0	0.00690084	0.0137452	0	0	0	0	0.0138207	0.0103359	0	0.0514544	0.065427	0.0262546	0.0381971	0.020919	0	0.0207025	0.00692161	0.00347826	0	0	0	0	0.00345937	0.048391	0	0.0585379	0.0171697	0.0206597	0.147817	0.0241554	0.0416334	0.0693265	0.107467	0.100694	0.16048	0.135501	0.207483	0.204804	0.445357	0.137751	0.130405
Bacteria	Proteobacteria	un_Proteobacteria	un_Proteobacteria	un_Proteobacteria	un_Proteobacteria	CL00381_un_Proteobacteria	0.0380465	0.051826	0.0276033	0.0481083	0.0106788	0.0101926	0.00678817	0	0.214222	0.158484	0.0343631	0.137212	0.444215	0.210037	0.090284	0.240569	0.0414236	0.0103513	0	0.0278261	0.0169612	0.00339179	0.00340855	0	0.0380531	0.013826	0.031043	0.0550945	0.123622	0.26169	0.0996906	0.0690155	0.00346945	0.0346632	0.0416002	0.0138889	0.0418644	0.0833854	0.0103742	0.0347126	0.0452316	0.0344376	0.0308854
Bacteria	Actinobacteria	Thermoleophilia	Solirubrobacterales	Conexibacteraceae	Conexibacter	CL00149_Conexibacter	0	0.00691013	0.0103513	0	0.00355961	0	0	0.0033873	0.00691037	0.0241171	0	0.00686059	0.00688705	0	0.00347246	0.0104595	0	0.00345042	0	0.00347826	0.00339225	0.00339179	0.0068171	0	0	0.006913	0.00689845	0.0103302	0.0068679	0	0.00343761	0.00345077	0.228984	0.173316	0.242668	0.173611	0.0837287	0.114655	0.428799	0.253402	0.173968	0.148082	0.195607
Bacteria	Planctomycetes	Planctomycetacia	Pirellulales	Pirellulaceae	Pirellula	CL00211_Pirellula	0.0380465	0.0241855	0.0586571	0.0240542	0.0462749	0.0951313	0.39032	0.44035	0.0518278	0.0241171	0.0962166	0.0274424	0.0172176	0.0450079	0.0694493	0.00348651	0.0621354	0.0276033	0.0830594	0.066087	0.027138	0.0644439	0.18747	0.0101833	0.00691874	0.013826	0.0172461	0.00688682	0.0137358	0.0103299	0.0412513	0.0345077	0.0346945	0.0346632	0.0208001	0.03125	0.00697739	0.0382183	0.0276644	0.0242988	0.0243555	0.0206626	0.0171585
Bacteria	Proteobacteria	Alphaproteobacteria	Caulobacterales	Caulobacteraceae	Brevundimonas	CL00128_Brevundimonas	0.134892	0.117472	0.0724588	0.127143	0.017798	0.0917338	0.139158	0.0677461	0.0241863	0.0310078	0.0240542	0.0137212	0.0275482	0.0862651	0.0659768	0.0418381	0.24509	0.151818	0.211109	0.205217	0.0610604	0.115321	0.436294	0.186694	0.00345937	0.027652	0.0551876	0	0.106452	0.0860822	0.0206256	0.0621139	0.0520418	0.0277306	0.0242668	0.03125	0.0907061	0.00694879	0.0933675	0.0416551	0.0661077	0.120532	0.0411805
Bacteria	Actinobacteria	Thermoleophilia	Solirubrobacterales	un_Solirubrobacterales	un_Solirubrobacterales	CL00635_un_Solirubrobacterales	0.0103763	0	0	0	0	0	0	0	0.00345519	0	0	0	0	0	0	0	0	0	0.00346081	0	0	0.00339179	0	0	0.00345937	0	0	0	0	0	0	0	0.0485723	0.0485285	0.110934	0.0694444	0.0279096	0.0138976	0.0103742	0.013885	0.0487109	0.0172188	0.0102951
Bacteria	Actinobacteria	Actinobacteria	Pseudonocardiales	Pseudonocardiaceae	Amycolatopsis	CL01300_Amycolatopsis	0	0	0	0	0	0.00339755	0.00339409	0.0033873	0	0	0	0	0	0	0.434058	0.00348651	0	0	0	0.00347826	0	0	0.0102256	0.00339443	0	0	0	0	0	0	0	0	0	0.00346632	0	0.00694444	0	0	0	0	0	0	0
Bacteria	Proteobacteria	Alphaproteobacteria	Sphingomonadales	Sphingomonadaceae	Sphingomonas	CL00140_Sphingomonas	0.00345877	0	0.00345042	0	0	0.00679509	0.00339409	0.0169365	0.00691037	0.00344531	0.00687262	0.00686059	0.0103306	0.011252	0.0243072	0.00697301	0.00690393	0.00690084	0.0242256	0.0313043	0.0237457	0.0169589	0.0136342	0.0203666	0.00691874	0.034565	0.0137969	0.0378775	0.0206037	0.00688658	0.00687521	0.0103523	0.31572	0.377829	0.124801	0.0972222	0.0558191	0.0868598	0.062245	0.0624826	0.167009	0.0516565	0.113246
Bacteria	Firmicutes	Bacilli	Bacillales	Paenibacillaceae	Paenibacillus	CL00270_Paenibacillus	0.22482	0.262585	0.117314	0.429539	0.0569537	0.0985289	0.0678817	0.033873	0.107111	0.0723514	0.171815	0.0274424	0.123967	0.0600105	0.118064	0.0906492	0.352101	0.220827	0.138432	0.146087	0.0542759	0.0135671	0.143159	0.0271555	0.0761061	0.0241955	0.0241446	0.0206604	0.0377734	0.196267	0.0550017	0.00690155	0.00346945	0.0207979	0.00693337	0.03125	0.0418644	0.017372	0.0518708	0.0312413	0.0243555	0.0447689	0.0343171
Bacteria	Proteobacteria	Oligoflexia	Bacteriovoracales	Bacteriovoracaceae	Peredibacter	CL00423_Peredibacter	0.0553403	0.0449159	0.0172521	0.00343631	0.0569537	0.037373	0.040729	0.0745207	0.0241863	0.0344531	0.0618535	0.0308727	0.0757576	0.0900158	0.0312522	0.0801897	0.00690393	0.041405	0.017304	0.0104348	0.149259	0.122104	0.102256	0.159538	0.428962	0.100238	0.158664	0.123963	0.175131	0.113629	0.0859402	0.0172539	0.0138778	0.0138653	0.0138667	0.0138889	0.0104661	0.00347439	0	0.00347126	0	0.00688753	0.00343171
Bacteria	Proteobacteria	Betaproteobacteria	Burkholderiales	Comamonadaceae	Ramlibacter	CL00087_Ramlibacter	0.107222	0.110562	0.100062	0.171815	0.113907	0.210648	0.200251	0.220175	0.0414622	0.0344531	0.0515446	0.0171515	0.17562	0.0262546	0.045142	0.237082	0.0793952	0.0724588	0.114207	0.0382609	0.162828	0.427365	0.293135	0.173116	0	0.0587605	0.0379415	0.0137736	0.0927166	0.323669	0.240633	0.293316	0.00346945	0.010399	0.00346669	0.03125	0.00697739	0.0243208	0.0311225	0.0208275	0.0104381	0.0378814	0.0137268
Bacteria	un_Bacteria	un_Bacteria	un_Bacteria	un_Bacteria	un_Bacteria	CL00093_un_Bacteria	0.287078	0.0967419	0.189773	0.151198	0.0320365	0.261611	0.274921	0.12533	0.103656	0.186047	0.147761	0.154363	0.261708	0.187533	0.190985	0.0557841	0.120819	0.106963	0.276865	0.347826	0.0949829	0.264559	0.0886223	0.35981	0.127997	0.290346	0.106926	0.426983	0.312489	0.0723091	0.226882	0.0862694	0.0659196	0.0693265	0.0485336	0.0659722	0.0732626	0.0694879	0.0691611	0.0555401	0.100901	0.123975	0.0549073
Bacteria	un_Bacteria	un_Bacteria	un_Bacteria	un_Bacteria	un_Bacteria	CL00756_un_Bacteria	0.0276702	0.0449159	0.113864	0.0687262	0	0	0	0	0.0172759	0.0137812	0	0.0205818	0.0275482	0.108769	0.0104174	0.0522976	0.258897	0.041405	0.114207	0.0173913	0.00339225	0	0.0068171	0	0.422043	0.0034565	0.0103477	0.0137736	0.00343395	0.00688658	0.0137504	0.0414093	0.0069389	0.00693265	0.0104001	0.0138889	0.0034887	0.0104232	0.0172903	0.00347126	0.0104381	0.00688753	0
Bacteria	un_Bacteria	un_Bacteria	un_Bacteria	un_Bacteria	un_Bacteria	CL00431_un_Bacteria	0.00691754	0.0138203	0.00690084	0.0103089	0.0889901	0.417898	0.0237586	0.0372603	0.0103656	0.0344531	0	0.0034303	0.0344353	0.0150026	0.0486145	0.013946	0.0172598	0.041405	0.0795985	0.0417391	0.244242	0.0407014	0.0579453	0.0475221	0	0	0.00344923	0.0206604	0	0.0378762	0	0.0241554	0.00346945	0.00693265	0.00693337	0.0104167	0.00697739	0.00347439	0.00691611	0.0104138	0.00347935	0	0.00343171
Bacteria	Proteobacteria	Betaproteobacteria	Burkholderiales	Oxalobacteraceae	un_Oxalobacteraceae	CL00207_un_Oxalobacteraceae	0.114139	0.0310956	0.138017	0.116834	0.00711921	0.0101926	0.0135763	0.00677461	0.00345519	0.00689061	0	0.034303	0.0309917	0.0187533	0.0277797	0.0418381	0.0241638	0.110413	0.107285	0.417391	0.0169612	0.0101754	0.0306769	0	0.0207562	0.0380215	0.00689845	0	0.00343395	0.0206597	0.0137504	0.0276062	0.0728585	0.0727928	0.117867	0.100694	0.181412	0.097283	0.121032	0.107609	0.0974218	0.127419	0.0686342
Bacteria	Verrucomicrobia	Spartobacteria	un_Spartobacteria	un_Spartobacteria	un_Spartobacteria	CL00101_un_Spartobacteria	0.0276702	0.158933	0.0310538	0.0549809	0.017798	0.0713485	0.0271527	0.254048	0.0760141	0.0275624	0.0515446	0.102909	0.0206612	0.0487585	0.0416696	0.013946	0.113915	0.0655579	0.0449905	0.153043	0.13569	0	0.0102256	0	0	0.034565	0.0931291	0.00688682	0.178565	0.0344329	0.0446889	0.155285	0.412865	0.166384	0.336268	0.222222	0.153503	0.281426	0.259354	0.177034	0.243555	0.223845	0.171585
Bacteria	Actinobacteria	Actinobacteria	Pseudonocardiales	Pseudonocardiaceae	Amycolatopsis	CL01280_Amycolatopsis	0	0	0	0	0.0142384	0.0101926	0.0101823	0.0169365	0	0	0	0	0	0	0.409751	0.00697301	0	0	0	0	0	0.00339179	0.00340855	0	0	0	0	0	0	0.00688658	0	0	0	0	0.00693337	0	0	0	0	0	0	0	0
Bacteria	Proteobacteria	Alphaproteobacteria	Rhodospirillales	un_Rhodospirillales	un_Rhodospirillales	CL00119_un_Rhodospirillales	0.00345877	0.00691013	0.00345042	0	0	0.0135902	0.00678817	0.00677461	0.0103656	0.00344531	0	0.0137212	0.0172176	0.0150026	0.0173623	0.0244056	0.00690393	0.0103513	0.00692161	0.013913	0.0237457	0	0.0068171	0	0.0172968	0.006913	0.0103477	0.0103302	0.0412074	0.00344329	0.0206256	0.00345077	0.218575	0.155985	0.204534	0.225694	0.254675	0.253631	0.262812	0.180505	0.407084	0.278945	0.16129
Bacteria	Proteobacteria	Gammaproteobacteria	Xanthomonadales	Rhodanobacteraceae	un_Rhodanobacteraceae	CL00166_un_Rhodanobacteraceae	0.00691754	0.0172753	0.00345042	0.0171815	0	0.0169877	0	0	0.0172759	0.0172265	0	0.00686059	0.0275482	0.0150026	0.0381971	0.0278921	0.0276157	0.0345042	0.0276865	0.0347826	0.0169612	0.00678357	0.0170427	0.00339443	0.401287	0.27652	0.0689845	0.251369	0.236942	0.0998554	0.137504	0.0552124	0.0902057	0.13172	0.0520003	0.0729167	0.279096	0.0799111	0.0795352	0.0624826	0.104381	0.134307	0.0137268
Bacteria	Proteobacteria	Alphaproteobacteria	Sphingomonadales	Sphingomonadaceae	un_Sphingomonadaceae	CL00202_un_Sphingomonadaceae	0	0	0	0.00343631	0	0	0.00339409	0	0	0	0	0	0	0	0	0	0	0	0	0	0	0	0	0	0	0	0	0.00344341	0	0	0	0	0.284495	0.40556	0.218401	0.121528	0.0383757	0.0555903	0.110658	0.100666	0.146133	0.106757	0.126973
Bacteria	Planctomycetes	Planctomycetacia	Pirellulales	Pirellulaceae	Pirellula	CL00175_Pirellula	0	0.00691013	0.00345042	0	0	0	0	0	0	0	0	0.0034303	0.00344353	0.00375066	0.00347246	0	0	0	0	0	0	0	0.00340855	0	0	0.0034565	0.00344923	0	0.0103018	0.00344329	0	0	0.149186	0.13172	0.0624003	0.159722	0.237231	0.191092	0.1072	0.104138	0.264431	0.113644	0.0480439
Bacteria	un_Bacteria	un_Bacteria	un_Bacteria	un_Bacteria	un_Bacteria	CL00405_un_Bacteria	0.179856	0.124382	0.196674	0.13058	0.0284768	0.0135902	0.0814581	0.044035	0.0483726	0.0689061	0.395175	0.0102909	0.0103306	0.0787638	0.0104174	0.0801897	0.203666	0.0966117	0.335698	0.121739	0.0305302	0.00339179	0.0272684	0	0	0.0034565	0.0689845	0.00688682	0.0068679	0.024103	0.0240633	0.169088	0.0104084	0.00693265	0.0173334	0.0104167	0.0418644	0.0277951	0.0380386	0.00347126	0	0.0103313	0.0171585
Bacteria	Gemmatimonadetes	Longimicrobia	Longimicrobiales	Longimicrobiaceae	Longimicrobium	CL00265_Longimicrobium	0.162562	0.100197	0.151818	0.0549809	0.0249172	0.394115	0.29868	0.26421	0.00691037	0.0137812	0.0549809	0.00686059	0.0172176	0.0337559	0.0138899	0.00697301	0.0690393	0.00690084	0.0484513	0.135652	0.013569	0.0542686	0.0170427	0.0135777	0	0.0034565	0.00689845	0	0.0171697	0.0103299	0.0275009	0.0207046	0.00346945	0	0.0242668	0	0	0.00694879	0.0380386	0.00694252	0.0104381	0.0137751	0.0102951
Bacteria	Actinobacteria	Actinobacteria	Micrococcales	Microbacteriaceae	Microbacterium	CL00362_Microbacterium	0.159103	0.393878	0.186323	0.140889	0.0320365	0.0305779	0.0441231	0.0372603	0.162394	0.172265	0.13058	0.181806	0.120523	0.120021	0.138899	0.156893	0.22783	0.220827	0.249178	0.149565	0.0373147	0.0576603	0.0204513	0.0169722	0.0761061	0.114064	0.120723	0.0378775	0.0892826	0.213484	0.14438	0.0862694	0.0138778	0.00346632	0.00693337	0.00694444	0.0034887	0	0.00345805	0	0.00347935	0.00688753	0
Bacteria	Proteobacteria	Alphaproteobacteria	Rhodobacterales	Rhodobacteraceae	Paracoccus	CL00213_Paracoccus	0	0.00691013	0	0	0	0	0	0	0	0	0	0	0.00344353	0.00375066	0.00694493	0.00348651	0	0	0.00692161	0	0.00339225	0	0	0.0101833	0.0138375	0	0	0.00688682	0.00343395	0.0137732	0	0	0.392048	0.311969	0.162934	0.0243056	0.00697739	0.0347439	0.0933675	0.0833102	0.0974218	0.0860941	0.150995
Archaea	Euryarchaeota	un_Euryarchaeota	un_Euryarchaeota	un_Euryarchaeota	un_Euryarchaeota	CL00356_un_Euryarchaeota	0.176397	0.0794665	0.32779	0.182124	0	0.0101926	0.0101823	0.0033873	0.0518278	0.113695	0.0481083	0.058315	0.158402	0.213787	0.114591	0.118541	0.169146	0.110413	0.131511	0.114783	0.0237457	0	0.0136342	0.0169722	0.0345937	0.390584	0.0724338	0.103302	0.0927166	0.127402	0.254383	0.0448601	0.0208167	0.0138653	0.00693337	0.0243056	0.0697739	0.0243208	0.0242064	0.0208275	0.0208761	0.00344376	0.00686342
Bacteria	Proteobacteria	Alphaproteobacteria	Rhizobiales	Phyllobacteriaceae	Mesorhizobium	CL00376_Mesorhizobium	0.0415053	0.0103652	0.0207025	0.0137452	0.00355961	0.00679509	0.0101823	0.0135492	0.0414622	0.044789	0.0343631	0.0514544	0.0275482	0.0562598	0.0173623	0.0557841	0.00345197	0.0345042	0.0449905	0.0243478	0.027138	0.0712275	0.0545368	0.0814664	0.259453	0.235042	0.389763	0.148067	0.240376	0.0860822	0.154692	0.141482	0.0138778	0.0173316	0.0104001	0.0104167	0.0313983	0.00347439	0.0207483	0.0208275	0.0173968	0.0275501	0.00686342
Bacteria	un_Bacteria	un_Bacteria	un_Bacteria	un_Bacteria	un_Bacteria	CL00536_un_Bacteria	0.0587991	0.0138203	0.0621075	0.0549809	0.0106788	0.037373	0.0237586	0.0203238	0.0345519	0.0689061	0.0171815	0.0377333	0.0172176	0.0825144	0.121536	0.0732167	0.0793952	0.0621075	0.121128	0.104348	0.0440992	0.0101754	0.0238598	0.00339443	0.283668	0.169368	0.0827815	0.389105	0.0240376	0.0309896	0.110003	0.00690155	0	0.00693265	0.00346669	0.0138889	0.0139548	0.017372	0	0.013885	0.00347935	0	0
Bacteria	Actinobacteria	Actinobacteria	Micrococcales	Intrasporangiaceae	Pedococcus	CL00130_Pedococcus	0.00345877	0	0	0	0	0	0	0	0.00345519	0	0	0.0137212	0.00344353	0.00375066	0.00347246	0	0	0	0.00346081	0.00347826	0	0	0	0	0	0	0.00344923	0.00688682	0	0	0.00343761	0	0.249801	0.346632	0.121334	0.177083	0.143037	0.0799111	0.114116	0.0971952	0.170488	0.117088	0.130405
Bacteria	Proteobacteria	Betaproteobacteria	Burkholderiales	Comamonadaceae	Hydrogenophaga	CL00238_Hydrogenophaga	0.0242114	0.00691013	0.0103513	0	0.0320365	0.0509632	0.0101823	0.0101619	0.055283	0.0723514	0.00343631	0.0274424	0.0344353	0.0600105	0.149316	0.0244056	0.00345197	0.00345042	0.00692161	0	0.0339225	0.298477	0.156793	0.118805	0.266371	0.387128	0.331126	0.137736	0.346829	0.0344329	0.319697	0.106974	0	0.00346632	0.00346669	0.00347222	0.0104661	0	0.00691611	0.00347126	0.00347935	0	0.00343171
Bacteria	Actinobacteria	Thermoleophilia	Solirubrobacterales	un_Solirubrobacterales	un_Solirubrobacterales	CL00299_un_Solirubrobacterales	0.380465	0.114017	0.220827	0.230233	0.0106788	0.0203853	0.0169704	0.0270984	0.0518278	0.217054	0.384866	0.185236	0.130854	0.217538	0.166678	0.0453246	0.107011	0.113864	0.0865202	0.111304	0.00678449	0.0101754	0.0068171	0.0101833	0.0449718	0.0725865	0.0896799	0.0998588	0.188867	0.0757524	0.178756	0.0724663	0.0173473	0.0311969	0.0242668	0.0277778	0.0558191	0.0208464	0.0172903	0.0242988	0.0243555	0.0206626	0.0480439
Bacteria	Proteobacteria	Alphaproteobacteria	Caulobacterales	Caulobacteraceae	Phenylobacterium	CL00163_Phenylobacterium	0.0276702	0.0241855	0.0138017	0.00343631	0	0.0169877	0.00339409	0.0033873	0.0518278	0.0172265	0.0137452	0.058315	0.0206612	0.0412572	0.0416696	0.020919	0.00345197	0.00690084	0.00346081	0.0104348	0.00339225	0	0.0068171	0	0	0	0.00344923	0	0.0274716	0.00688658	0	0	0.0312251	0.0727928	0.0208001	0.0590278	0.118616	0.0521159	0.0449547	0.0451264	0.0869838	0.0619877	0.0137268
Bacteria	un_Bacteria	un_Bacteria	un_Bacteria	un_Bacteria	un_Bacteria	CL01132_un_Bacteria	0.00345877	0.0794665	0.0103513	0	0	0	0	0.0033873	0.00345519	0.0344531	0	0.0034303	0.00688705	0	0.0104174	0	0.383168	0.0103513	0.0311473	0.153043	0.00678449	0	0	0	0.00345937	0.006913	0	0.00688682	0	0	0	0.0103523	0.0069389	0.00346632	0.00693337	0	0	0.00347439	0.0103742	0.00347126	0	0	0.00343171
Bacteria	un_Bacteria	un_Bacteria	un_Bacteria	un_Bacteria	un_Bacteria	CL00156_un_Bacteria	0	0.00345507	0	0	0	0.00339755	0	0	0.00691037	0	0	0.0034303	0	0	0	0.00697301	0.00690393	0	0	0	0.00339225	0	0	0	0	0	0	0	0	0.00344329	0	0	0.25327	0.190648	0.256535	0.225694	0.0383757	0.14245	0.23169	0.180505	0.208761	0.168744	0.243651
Bacteria	Firmicutes	Bacilli	Bacillales	Paenibacillaceae	Brevibacillus	CL00108_Brevibacillus	0.14181	0.217669	0.155269	0.188997	0.0569537	0.037373	0.0576995	0.0372603	0.138207	0.134367	0.15807	0.150933	0.11708	0.127522	0.118064	0.202217	0.138079	0.207025	0.141893	0.166957	0.0508837	0.0135671	0.0443111	0.0509165	0.152212	0.148629	0.0620861	0.117076	0.109886	0.203154	0.0893778	0.124228	0.249801	0.218378	0.325868	0.256944	0.118616	0.187617	0.252438	0.267287	0.167009	0.151526	0.277968
Bacteria	Acidobacteria	Acidobacteria_Gp16	un_Acidobacteria_Gp16	un_Acidobacteria_Gp16	un_Acidobacteria_Gp16	CL00113_un_Acidobacteria_Gp16	0.159103	0.0725564	0.0724588	0.0584172	0.0106788	0.0475657	0.0271527	0.0304857	0.107111	0.127476	0.0240542	0.0754665	0.182507	0.307554	0.250017	0.0976222	0.151886	0.155269	0.235335	0.142609	0.0542759	0.0271343	0.0511282	0.0339443	0.145294	0.380215	0.148317	0.361558	0.291886	0.0826389	0.175318	0.106974	0.156125	0.173316	0.138667	0.149306	0.0941948	0.107706	0.0968255	0.0728964	0.142653	0.0792066	0.0514756
Bacteria	Actinobacteria	Thermoleophilia	un_Thermoleophilia	un_Thermoleophilia	un_Thermoleophilia	CL00243_un_Thermoleophilia	0.152186	0.103652	0.196674	0.188997	0.0106788	0.0339755	0.0271527	0.0101619	0.162394	0.182601	0.151198	0.130351	0.237603	0.266297	0.277797	0.376543	0.141531	0.141467	0.17304	0.201739	0.0169612	0.0101754	0.0204513	0.0169722	0.0968624	0.0794995	0.100028	0.0860852	0.0892826	0.25136	0.175318	0.117326	0.0208167	0.0762591	0.0104001	0.0416667	0.10815	0.0416927	0.0380386	0.0763677	0.059149	0.0516565	0.0514756
Bacteria	Proteobacteria	Alphaproteobacteria	Rhizobiales	un_Rhizobiales	un_Rhizobiales	CL00135_un_Rhizobiales	0.0242114	0.0207304	0.0552067	0.0343631	0	0.00679509	0.00678817	0.00677461	0.0310967	0.0172265	0.0240542	0.0548847	0.00344353	0	0.0243072	0.00697301	0	0.103513	0.0207648	0.111304	0.00339225	0.00339179	0.0102256	0	0	0	0	0	0.0206037	0.0103299	0	0.0103523	0.145717	0.0658602	0.135201	0.232639	0.191878	0.305747	0.190193	0.218689	0.253993	0.37537	0.271105
Bacteria	Proteobacteria	Deltaproteobacteria	Myxococcales	Sandaracinaceae	Sandaracinus	CL00662_Sandaracinus	0.0276702	0.00691013	0.00690084	0.00343631	0	0.00339755	0.00339409	0	0.0241863	0.0275624	0.0618535	0	0.0275482	0.0225039	0.0104174	0.00348651	0	0.0310538	0.00692161	0.013913	0.0339225	0	0	0	0.193725	0.055304	0.0620861	0.0619813	0.3743	0.00344329	0.336886	0.0345077	0	0.00346632	0	0.0173611	0.034887	0.017372	0.0138322	0.00694252	0.0139174	0.0137751	0.00343171
Bacteria	Firmicutes	Bacilli	Bacillales	Paenibacillaceae	un_Paenibacillaceae	CL00105_un_Paenibacillaceae	0.0657167	0.124382	0.0862604	0.123707	0.0284768	0.0135902	0.0203645	0.00677461	0.124387	0.155039	0.0755988	0.185236	0.189394	0.146276	0.100701	0.212677	0.169146	0.144918	0.0553729	0.0765217	0.0237457	0.00678357	0.0170427	0.0135777	0.16259	0.124434	0.100028	0.0998588	0.109886	0.371875	0.151255	0.17944	0.235923	0.256508	0.305068	0.34375	0.118616	0.239733	0.290477	0.319356	0.219199	0.26517	0.360329
Bacteria	Proteobacteria	Alphaproteobacteria	Sphingomonadales	Sphingomonadaceae	un_Sphingomonadaceae	CL00136_un_Sphingomonadaceae	0.238655	0.0207304	0.0655579	0.0859077	0.00355961	0.0441681	0.0169704	0.00677461	0.055283	0.11025	0.0515446	0.034303	0.130854	0.0975171	0.19793	0.0278921	0.0621354	0.0862604	0.089981	0.128696	0.0407069	0.00339179	0.0477197	0.0984386	0.0345937	0.245411	0.0482892	0.179057	0.106452	0.0275463	0.0653145	0.0207046	0.170003	0.0450622	0.0520003	0.104167	0.0767513	0.0243208	0.0345805	0.0624826	0.0904631	0.0964254	0.0274537
Bacteria	Proteobacteria	Betaproteobacteria	Burkholderiales	Comamonadaceae	un_Comamonadaceae	CL00241_un_Comamonadaceae	0.307831	0.131293	0.241529	0.367685	0.0106788	0.0101926	0.0475172	0.0203238	0.055283	0.0999139	0.0962166	0.0240121	0.0860882	0.123772	0.128481	0.0522976	0.107011	0.231178	0.314933	0.13913	0.0101767	0.00339179	0	0.00339443	0.027675	0.062217	0.04484	0.017217	0.120188	0.048206	0.0859402	0.103523	0.100614	0.0450622	0.0277335	0.0659722	0.10815	0.0555903	0.0484128	0.0624826	0.0835044	0.106757	0.0377488
Bacteria	un_Bacteria	un_Bacteria	un_Bacteria	un_Bacteria	un_Bacteria	CL00888_un_Bacteria	0.0138351	0.0345507	0.0966117	0.0790351	0	0.00339755	0	0	0.00345519	0.0137812	0	0.0171515	0.0275482	0.0675118	0.00694493	0.0348651	0.182954	0.0172521	0.0657553	0.0278261	0.00339225	0	0.00340855	0	0.366693	0	0.00344923	0.0103302	0.0206037	0.00688658	0.0137504	0.0138031	0.00346945	0.00346632	0.00346669	0.00694444	0	0.0104232	0.0103742	0.00347126	0	0.00344376	0
Bacteria	Proteobacteria	Deltaproteobacteria	Myxococcales	un_Myxococcales	un_Myxococcales	CL00399_un_Myxococcales	0	0.00345507	0	0	0	0	0	0	0.00345519	0	0	0.0034303	0.00344353	0.00375066	0	0	0	0.00690084	0	0	0	0.00339179	0	0.00339443	0	0	0	0	0	0	0	0	0.0936752	0.0762591	0.100534	0.0659722	0.0139548	0.0590647	0.366554	0.0763677	0.0278348	0.0447689	0.0995196
Bacteria	Proteobacteria	Alphaproteobacteria	Caulobacterales	Caulobacteraceae	Phenylobacterium	CL00296_Phenylobacterium	0.231738	0.366237	0.16562	0.168379	0.0142384	0.0305779	0.0101823	0.0135492	0.038007	0.0551249	0.31614	0.0377333	0.0516529	0.0975171	0.0625043	0.0662436	0.286513	0.307087	0.228413	0.267826	0.0203535	0.0373096	0.0170427	0	0.00345937	0.006913	0.0206954	0.00344341	0.0309055	0.048206	0.0515641	0.0621139	0.0659196	0.0346632	0.0901338	0.0416667	0.00697739	0.0486415	0.0449547	0.0590114	0.059149	0.0344376	0.0343171
Bacteria	un_Bacteria	un_Bacteria	un_Bacteria	un_Bacteria	un_Bacteria	CL00860_un_Bacteria	0.0103763	0.0276405	0.0552067	0.0240542	0	0	0	0	0.0103656	0.00344531	0	0.0102909	0.365014	0.0300053	0.00347246	0.0278921	0.0724913	0.0103513	0.017304	0.013913	0.0101767	0	0	0	0.152212	0.0034565	0.00344923	0.00688682	0.0137358	0.2307	0.0481265	0.0172539	0.00346945	0	0.0104001	0.0104167	0.0034887	0.0104232	0.00691611	0.00347126	0.0173968	0	0.00686342
Archaea	Thaumarchaeota	Nitrososphaerales	Nitrososphaerales	Nitrososphaeraceae	Nitrososphaera	CL00115_Nitrososphaera	0.0553403	0.0207304	0.041405	0.0309268	0.00711921	0.00339755	0.0101823	0.0033873	0.110566	0.158484	0.319577	0.106339	0.0413223	0.326307	0.0659768	0.0348651	0.00345197	0.00690084	0.00692161	0.00347826	0.00678449	0.00678357	0.00340855	0	0	0	0	0	0	0.0103299	0.00687521	0	0.333067	0.308503	0.287735	0.364583	0.219788	0.243208	0.321599	0.284643	0.292265	0.175632	0.178449
Bacteria	Bacteroidetes	Cytophagia	Cytophagales	Fulvivirgaceae	Ohtaekwangia	CL00292_Ohtaekwangia	0.0691754	0.0172753	0.0172521	0.0343631	0.017798	0.0203853	0.0305468	0	0.0345519	0.0413437	0.0481083	0.0377333	0.0585399	0.123772	0.045142	0.0627571	0.0345197	0.0172521	0.0103824	0.0765217	0.0339225	0.0101754	0.00340855	0.023761	0.280209	0.33528	0.158664	0.361558	0.14766	0.106742	0.209694	0.0621139	0.0589807	0.0693265	0.0104001	0.0520833	0.0244209	0.0382183	0.0276644	0.0312413	0.0626283	0.0447689	0.0171585
Bacteria	Actinobacteria	Actinobacteria	Propionibacteriales	Nocardioidaceae	Nocardioides	CL00905_Nocardioides	0.0138351	0.00345507	0.00345042	0.0721625	0	0	0.00339409	0.0033873	0.00345519	0.0206718	0.360812	0.0308727	0	0.00375066	0.0104174	0.00348651	0.0103559	0.0276033	0.00346081	0.0104348	0	0	0	0	0	0	0	0.00344341	0	0	0	0	0.0346945	0.0173316	0.0242668	0.0138889	0.0034887	0.00694879	0.0207483	0.0242988	0.0069587	0.00688753	0.0137268
Bacteria	Acidobacteria	Acidobacteria_Gp16	un_Acidobacteria_Gp16	un_Acidobacteria_Gp16	un_Acidobacteria_Gp16	CL00118_un_Acidobacteria_Gp16	0.0830105	0.120927	0.103513	0.0618535	0.0106788	0.037373	0.0305468	0.0135492	0.124387	0.137812	0.0618535	0.058315	0.12741	0.138774	0.166678	0.0767032	0.117367	0.124215	0.218031	0.205217	0.0678449	0.00678357	0.0136342	0.0339443	0.169509	0.359476	0.113825	0.206604	0.202603	0.0860822	0.103128	0.0828186	0.138778	0.280772	0.128267	0.159722	0.282584	0.163297	0.0760772	0.100666	0.167009	0.0964254	0.0480439
Bacteria	Proteobacteria	Alphaproteobacteria	Rhizobiales	Rhizobiaceae	un_Rhizobiaceae	CL00139_un_Rhizobiaceae	0.0172939	0.0138203	0.0345042	0	0.0747517	0.237828	0.264739	0.0609715	0.0172759	0.00344531	0.0171815	0.0205818	0.0137741	0.0187533	0.0729217	0.0174325	0.0345197	0.00345042	0	0	0.0474914	0.352746	0.357898	0.224033	0	0	0.0172461	0.0275473	0.0618111	0.0757524	0.0618769	0.00345077	0.00346945	0	0.00693337	0.00347222	0	0	0.00345805	0	0	0.0103313	0.00343171
Bacteria	Proteobacteria	Gammaproteobacteria	Pseudomonadales	Pseudomonadaceae	Pseudomonas	CL00161_Pseudomonas	0.00345877	0.00691013	0	0	0.00355961	0.0169877	0.0169704	0.0101619	0.0138207	0.0275624	0.0240542	0.00686059	0.0103306	0.0150026	0.00694493	0.00697301	0.00690393	0.0241529	0.00346081	0.0104348	0.00678449	0	0.0136342	0	0.0415124	0.0172825	0.0137969	0.0344341	0.0103018	0.0172164	0.017188	0.00345077	0.357354	0.194114	0.121334	0.315972	0.209322	0.225836	0.169445	0.225632	0.253993	0.154969	0.0446122
Bacteria	Firmicutes	Bacilli	Bacillales	Paenibacillaceae	Paenibacillus	CL01427_Paenibacillus	0	0	0	0	0	0	0	0	0.314422	0.0103359	0	0.356751	0	0	0	0	0	0	0	0	0.0203535	0	0	0	0	0.0034565	0.0551876	0	0	0	0	0.00345077	0	0	0	0	0	0	0	0	0	0	0
Bacteria	Planctomycetes	Planctomycetacia	Pirellulales	un_Pirellulales	un_Pirellulales	CL00371_un_Pirellulales	0	0.00691013	0.00690084	0	0	0.00679509	0	0	0.0241863	0	0	0	0	0	0.0138899	0.00348651	0	0.00345042	0.00346081	0	0	0	0	0	0	0	0	0	0	0.00688658	0	0.00690155	0.0485723	0.0519949	0.0416002	0.0416667	0.0453531	0.111181	0.065703	0.118023	0.100901	0.0895378	0.0446122
Bacteria	Proteobacteria	Gammaproteobacteria	Xanthomonadales	Xanthomonadaceae	un_Xanthomonadaceae	CL00220_un_Xanthomonadaceae	0	0.00691013	0.00690084	0.00687262	0	0	0	0	0	0	0	0	0.0103306	0.00375066	0	0.0174325	0	0.0138017	0.00346081	0	0	0	0.0068171	0	0	0	0.00344923	0	0	0	0.0240633	0.0172539	0.138778	0.121321	0.0693337	0.159722	0.352358	0.14245	0.14178	0.0867814	0.177447	0.106757	0.0308854
Bacteria	Firmicutes	Bacilli	Bacillales	Alicyclobacillaceae	Tumebacillus	CL00173_Tumebacillus	0.0103763	0.0310956	0.0103513	0.0274905	0	0.00339755	0	0	0.0518278	0.0654608	0.0515446	0.0548847	0.0378788	0.0375066	0.0173623	0.0662436	0.0276157	0.0241529	0.0346081	0.0243478	0.013569	0	0.00340855	0	0.0103781	0.0311085	0.0103477	0.0413209	0.0240376	0.0723091	0.079065	0.0414093	0.242862	0.218378	0.242668	0.229167	0.122104	0.26058	0.148696	0.246459	0.167009	0.158413	0.30199
Bacteria	Proteobacteria	Deltaproteobacteria	Myxococcales	Sandaracinaceae	Sandaracinus	CL00122_Sandaracinus	0.00691754	0.0725564	0	0.00687262	0.00355961	0.00679509	0.0237586	0.033873	0.00691037	0.0137812	0.0137452	0.00686059	0.0103306	0.011252	0.00347246	0.0104595	0.00690393	0.0172521	0.00346081	0.00347826	0.00339225	0.047485	0.0340855	0.0203666	0.0138375	0.0034565	0.0241446	0	0.0343395	0.0103299	0.017188	0.031057	0.301842	0.3397	0.204534	0.229167	0.0837287	0.187617	0.235148	0.246459	0.177447	0.137751	0.195607
Bacteria	Actinobacteria	un_Actinobacteria	un_Actinobacteria	un_Actinobacteria	un_Actinobacteria	CL00124_un_Actinobacteria	0.0276702	0.00691013	0.0138017	0.0171815	0	0.00339755	0	0.0033873	0.00345519	0.0482343	0.0755988	0.0308727	0.151515	0.0712625	0.0590319	0.0627571	0.00690393	0.00345042	0.017304	0.0173913	0.00339225	0	0	0	0.0311343	0.027652	0.0206954	0.0103302	0.0583771	0.0860822	0.0825026	0.0172539	0.142248	0.190648	0.156001	0.15625	0.111638	0.132027	0.152154	0.093724	0.163529	0.189407	0.16129
Bacteria	un_Bacteria	un_Bacteria	un_Bacteria	un_Bacteria	un_Bacteria	CL00148_un_Bacteria	0	0.00345507	0	0	0	0.00679509	0	0	0	0	0	0	0	0	0.00347246	0	0	0	0	0.00347826	0	0	0	0	0	0	0.00344923	0	0	0.00344329	0	0	0.225514	0.343166	0.232268	0.114583	0.0697739	0.097283	0.138322	0.19439	0.149612	0.117088	0.0789293
Bacteria	Proteobacteria	Alphaproteobacteria	Sphingomonadales	Erythrobacteraceae	Altererythrobacter	CL00235_Altererythrobacter	0.00345877	0	0	0	0	0	0	0.00677461	0	0.00344531	0	0.0034303	0.00688705	0.00375066	0	0.00348651	0	0.00345042	0	0	0	0	0	0	0.00345937	0.0034565	0	0	0	0	0.00687521	0.00345077	0.176942	0.343166	0.0589336	0.0416667	0.0593078	0.0277951	0.062245	0.0416551	0.100901	0.0619877	0.0308854
Bacteria	Actinobacteria	Actinobacteria	Mycobacteriales	Corynebacteriaceae	Corynebacterium	CL01602_Corynebacterium	0	0	0	0	0	0	0	0	0	0	0.13058	0	0	0.0487585	0.00347246	0.341678	0	0	0.0449905	0.00347826	0	0	0	0.0441276	0.00691874	0.0103695	0	0	0	0.0206597	0	0	0	0	0	0	0	0	0	0	0	0	0
Bacteria	Firmicutes	Bacilli	Bacillales	Alicyclobacillaceae	Tumebacillus	CL00187_Tumebacillus	0.0138351	0.0483709	0.0207025	0.0343631	0.00711921	0.00339755	0	0.0033873	0.0414622	0.0344531	0.0859077	0.0617453	0.0344353	0.0450079	0.0173623	0.0453246	0.0310677	0.0517563	0.017304	0.00347826	0.0101767	0	0.0068171	0	0.0172968	0.013826	0.0137969	0.017217	0.0137358	0.0619792	0.0515641	0.0241554	0.242862	0.135187	0.242668	0.1875	0.10815	0.177194	0.207483	0.201333	0.139174	0.144638	0.250515
Bacteria	Actinobacteria	Actinobacteria	Propionibacteriales	Nocardioidaceae	Nocardioides	CL00216_Nocardioides	0.0518816	0.0449159	0.0931613	0.0755988	0	0.00339755	0.00339409	0.0033873	0.0518278	0.0654608	0.0274905	0.092618	0.206612	0.0450079	0.0694493	0.0488111	0.0552315	0.0345042	0.114207	0.0556522	0.00339225	0.00678357	0.0068171	0.023761	0.0622687	0.089869	0.0862307	0.241039	0.339961	0.154948	0.226882	0.113876	0.0485723	0.0415959	0.055467	0.0659722	0.0139548	0.0208464	0.0345805	0.0312413	0.0487109	0.0516565	0.0754976
Bacteria	Actinobacteria	Actinobacteria	Pseudonocardiales	Pseudonocardiaceae	Pseudonocardia	CL00239_Pseudonocardia	0.0622579	0.0656463	0.0621075	0.0721625	0.00711921	0.0101926	0	0.0033873	0.0414622	0.0551249	0.0790351	0.1132	0.0482094	0.0412572	0.0347246	0.013946	0.0241638	0.16217	0.017304	0.00347826	0.00678449	0	0.0102256	0	0.00691874	0.0034565	0	0.0585379	0.065245	0.0344329	0.0481265	0.0138031	0.180411	0.190648	0.0936005	0.104167	0.115127	0.337016	0.0760772	0.114552	0.10786	0.117088	0.0892244
Bacteria	un_Bacteria	un_Bacteria	un_Bacteria	un_Bacteria	un_Bacteria	CL00520_un_Bacteria	0.110681	0.0932868	0.131116	0.202742	0.0106788	0.0135902	0.0237586	0.0033873	0.221132	0.334195	0.319577	0.257272	0.161846	0.330058	0.184041	0.0767032	0.0276157	0.0448554	0.0346081	0.0626087	0.0101767	0.00339179	0.0170427	0	0.027675	0.145173	0.0172461	0.075755	0.0618111	0	0.0687521	0.0103523	0	0.00346632	0	0.0104167	0.00697739	0.0138976	0	0	0.00347935	0	0
Bacteria	un_Bacteria	un_Bacteria	un_Bacteria	un_Bacteria	un_Bacteria	CL00347_un_Bacteria	0.0380465	0.0207304	0.0172521	0.0549809	0.0142384	0.0475657	0.0135763	0.0033873	0.0587382	0.0413437	0.0790351	0.0240121	0.0137741	0.0937664	0.045142	0.0104595	0.0828472	0.00690084	0.00692161	0.0695652	0.0169612	0.00339179	0.0238598	0.00339443	0.0518905	0.0241955	0.00689845	0.334011	0.0446413	0.182494	0.0481265	0.0103523	0.0208167	0.0658602	0.0346669	0.0729167	0.0941948	0.0799111	0.0276644	0.0728964	0.0800251	0.0447689	0.0377488
Bacteria	Proteobacteria	Alphaproteobacteria	Rhizobiales	Devosiaceae	Devosia	CL00281_Devosia	0.0103763	0.331686	0.144918	0.206178	0.00711921	0.00679509	0.0576995	0.0677461	0.117476	0.0482343	0	0.0205818	0.0413223	0.0562598	0.0208348	0.013946	0.272705	0.131116	0.134971	0.233043	0.0407069	0.0101754	0.0306769	0	0.0207562	0	0.00689845	0.00688682	0.0068679	0.0275463	0	0.0483108	0.0242862	0.0346632	0.110934	0.0416667	0.0453531	0.0347439	0.0449547	0.0381838	0.0278348	0.072319	0.0343171
Bacteria	un_Bacteria	un_Bacteria	un_Bacteria	un_Bacteria	un_Bacteria	CL00824_un_Bacteria	0.00691754	0.00345507	0	0	0.0391557	0.0781436	0.0135763	0.0406477	0.00345519	0.00344531	0	0	0	0.011252	0.0138899	0	0	0.00345042	0	0.00347826	0.329048	0.0678357	0.0409026	0	0.00691874	0.0103695	0.00344923	0	0	0.0137732	0.00343761	0	0.0069389	0.00693265	0.00693337	0	0.0209322	0	0.00691611	0.00347126	0.0104381	0.00344376	0
Bacteria	Proteobacteria	Alphaproteobacteria	Rhizobiales	Methylobacteriaceae	Microvirga	CL00500_Microvirga	0.00345877	0	0	0	0.017798	0.037373	0.0237586	0.0406477	0.00345519	0.00344531	0	0.00686059	0.00688705	0.00375066	0	0.00348651	0	0.00690084	0.00346081	0.00695652	0.0169612	0.329003	0.122708	0.0678887	0	0	0	0	0.00343395	0	0	0.00690155	0.00346945	0	0	0	0	0	0	0	0	0	0.00686342
Bacteria	Proteobacteria	Alphaproteobacteria	Sphingomonadales	Erythrobacteraceae	un_Erythrobacteraceae	CL00221_un_Erythrobacteraceae	0.0657167	0.0310956	0.0552067	0.0103089	0.00355961	0.00339755	0.0135763	0.00677461	0.114021	0.2205	0	0.253842	0.137741	0.17253	0.0763942	0.125514	0.0828472	0.0241529	0.12805	0.125217	0.0101767	0.00339179	0.0136342	0.0203666	0.0864842	0.328367	0.165563	0.306463	0.14766	0.0550926	0.147817	0.0276062	0.0589807	0.100523	0.0242668	0.0555556	0.139548	0.0833854	0.0726191	0.0347126	0.0939425	0.0826503	0.00343171
Bacteria	Proteobacteria	Betaproteobacteria	un_Betaproteobacteria	un_Betaproteobacteria	un_Betaproteobacteria	CL00153_un_Betaproteobacteria	0.159103	0.134748	0.141467	0.298959	0.0106788	0.0237828	0.0305468	0.0169365	0.0725589	0.0723514	0.0962166	0.0548847	0.0516529	0.150026	0.118064	0.0941357	0.207118	0.120765	0.224952	0.13913	0.0339225	0.0271343	0.0749881	0.0543109	0.124537	0.107151	0.075883	0.247925	0.315923	0.0447628	0.206256	0.327824	0.0902057	0.13172	0.0589336	0.104167	0.104661	0.0694879	0.0726191	0.100666	0.135695	0.0688753	0.109815
Bacteria	Proteobacteria	Alphaproteobacteria	Sphingomonadales	Sphingomonadaceae	Sphingomonas	CL00716_Sphingomonas	0.00345877	0	0	0	0	0	0	0	0	0	0	0	0	0	0	0	0.00345197	0	0	0.00347826	0	0	0	0	0	0	0	0	0	0	0	0	0.326128	0.0207979	0.0520003	0	0.0174435	0.00694879	0.0172903	0.0347126	0.0313142	0.0172188	0.0308854
Bacteria	Proteobacteria	Alphaproteobacteria	Sphingomonadales	Erythrobacteraceae	un_Erythrobacteraceae	CL00478_un_Erythrobacteraceae	0.0311289	0.00691013	0.0138017	0.00343631	0.00355961	0.0271804	0.00678817	0.00677461	0.0760141	0.0103359	0.00343631	0.00686059	0.0378788	0.0150026	0.131954	0.013946	0.0172598	0.0207025	0.00692161	0.0278261	0	0	0	0.00678887	0	0.0172825	0.0275938	0.00688682	0.00343395	0.0206597	0.00687521	0	0.0520418	0.0519949	0.055467	0.0486111	0.0488418	0.00694879	0.0138322	0.013885	0.0417522	0.0551002	0.0171585
Bacteria	Acidobacteria	un_Acidobacteria	un_Acidobacteria	un_Acidobacteria	un_Acidobacteria	CL00174_un_Acidobacteria	0.00345877	0.0103652	0	0	0	0	0	0	0.0103656	0	0	0.0034303	0.0103306	0	0.00347246	0.00697301	0	0.00345042	0	0.00347826	0	0	0	0	0	0	0	0.00344341	0	0	0.00343761	0	0.149186	0.0901244	0.121334	0.197917	0.219788	0.208464	0.169445	0.135379	0.208761	0.196295	0.144132
Bacteria	Planctomycetes	Planctomycetacia	Pirellulales	un_Pirellulales	un_Pirellulales	CL00215_un_Pirellulales	0.103763	0.0656463	0.0621075	0.0412357	0.00355961	0.135902	0.0712758	0.0508096	0.0863797	0.141258	0.168379	0.0548847	0.154959	0.202535	0.170151	0.163866	0.134627	0.117314	0.141893	0.316522	0.0373147	0.0373096	0.0613539	0.0169722	0.0345937	0.162455	0.0517384	0.123963	0.116754	0.0413195	0.0653145	0.210497	0.0520418	0.0762591	0.0485336	0.0486111	0.0941948	0.017372	0.0899094	0.0242988	0.0382729	0.0309939	0.024022
Bacteria	Proteobacteria	Alphaproteobacteria	Rhizobiales	Methylobacteriaceae	Microvirga	CL00229_Microvirga	0.238655	0.304046	0.255331	0.31614	0.0925497	0.0407706	0.0882463	0.0609715	0.0587382	0.0172265	0.0309268	0.0274424	0.00688705	0.0450079	0.0104174	0.0488111	0.234734	0.227728	0.245717	0.16	0.0474914	0.105145	0.0783966	0.0441276	0.0103781	0.0034565	0.0103477	0	0.0274716	0.048206	0.0137504	0.127679	0.0138778	0.0173316	0.0416002	0.0347222	0.0418644	0.0347439	0.0380386	0.0347126	0.0208761	0.0413252	0.0480439
Bacteria	Proteobacteria	Gammaproteobacteria	Xanthomonadales	Xanthomonadaceae	Arenimonas	CL00605_Arenimonas	0.00345877	0.00345507	0.00345042	0	0	0	0	0.00677461	0.00345519	0	0	0.00686059	0.00344353	0.00750131	0.0138899	0	0.0103559	0.00690084	0.00692161	0.0173913	0.00678449	0.00339179	0	0	0.314803	0.179738	0.0517384	0.175614	0.0137358	0.117072	0.00687521	0.031057	0.0138778	0.0311969	0.0138667	0.0451389	0.0907061	0.0277951	0.0345805	0.0242988	0.0313142	0.0309939	0
Bacteria	Proteobacteria	Deltaproteobacteria	un_Deltaproteobacteria	un_Deltaproteobacteria	un_Deltaproteobacteria	CL00437_un_Deltaproteobacteria	0	0	0	0	0	0	0	0	0	0	0	0	0	0	0	0	0	0	0	0.013913	0	0	0	0	0	0	0	0	0	0	0	0.00345077	0.291434	0.0207979	0.221868	0.201389	0.0453531	0.201515	0.0449547	0.0347126	0.163529	0.313382	0.188744
Bacteria	Bacteroidetes	Cytophagia	Cytophagales	Fulvivirgaceae	Ohtaekwangia	CL00195_Ohtaekwangia	0.0968456	0.0103652	0.0759092	0.0515446	0.0106788	0.0135902	0.0135763	0.0169365	0.0656485	0.0723514	0.089344	0.0171515	0.0344353	0.11252	0.052087	0.020919	0.0828472	0.0966117	0.0761377	0.142609	0.027138	0.0135671	0.0340855	0	0.0207562	0.0864125	0.103477	0.0826418	0.0377734	0.0413195	0.0893778	0.0655647	0.0624501	0.0589275	0.0624003	0.0798611	0.146525	0.17372	0.0899094	0.107609	0.313142	0.058544	0.0857927
Bacteria	Firmicutes	Bacilli	Bacillales	Paenibacillaceae	Brevibacillus	CL00194_Brevibacillus	0.0380465	0.0587361	0.0655579	0.0481083	0	0.00679509	0.0101823	0.0101619	0.0518278	0.0378984	0.0515446	0.0651756	0.0344353	0.0300053	0.0138899	0.0244056	0.0207118	0.0552067	0.0553729	0.0208696	0.0101767	0.00678357	0.0068171	0.00339443	0.0172968	0.041478	0.0241446	0.017217	0.0171697	0.0447628	0.0206256	0.0345077	0.159595	0.152518	0.214934	0.173611	0.101172	0.149399	0.14178	0.135379	0.0939425	0.0964254	0.195607
Bacteria	Firmicutes	Bacilli	Bacillales	Paenibacillaceae	Paenibacillus	CL00316_Paenibacillus	0	0	0	0.00687262	0.0213576	0.214045	0.118793	0.155816	0.0138207	0	0	0.0034303	0	0	0	0	0	0.00345042	0	0	0.312087	0.047485	0.105665	0.159538	0	0	0	0	0.0240376	0	0.00343761	0.00345077	0.00346945	0	0.00346669	0	0	0.00694879	0.00345805	0	0.00347935	0	0
Bacteria	un_Bacteria	un_Bacteria	un_Bacteria	un_Bacteria	un_Bacteria	CL00303_un_Bacteria	0	0.00345507	0.00345042	0	0	0	0	0	0.0103656	0	0	0	0	0	0	0	0	0	0	0	0	0	0	0	0.00345937	0	0	0	0	0	0	0	0.208167	0.121321	0.312002	0.0902778	0.0174435	0.180668	0.12449	0.0867814	0.0765457	0.282389	0.0720659
Bacteria	Actinobacteria	Actinobacteria	Propionibacteriales	Nocardioidaceae	Nocardioides	CL00558_Nocardioides	0	0	0	0	0	0	0	0	0	0	0.0721625	0	0	0.00375066	0.00347246	0	0	0	0	0	0	0	0	0	0	0	0	0.00344341	0	0	0	0	0.0971446	0.0693265	0.0312002	0.0104167	0.0209322	0.0312695	0.0864513	0.0277701	0.0208761	0.0378814	0.0789293
Bacteria	Proteobacteria	Deltaproteobacteria	Myxococcales	Myxococcaceae	Aggregicoccus	CL00255_Aggregicoccus	0.0484228	0.00691013	0.100062	0.0790351	0.0142384	0.0169877	0.0237586	0.0237111	0.162394	0.161929	0.161506	0.264133	0.0447658	0.0900158	0.052087	0.0453246	0.0172598	0.0276033	0.0415297	0.0313043	0.027138	0.111929	0.0545368	0.1222	0.0518905	0.027652	0.165563	0.0826418	0.0618111	0.0447628	0.309385	0.0379585	0.0069389	0	0.0242668	0.0277778	0.0034887	0.0555903	0.0207483	0	0.0487109	0.0275501	0.0137268
Bacteria	Actinobacteria	Thermoleophilia	Gaiellales	Gaiellaceae	Gaiella	CL00102_Gaiella	0.131433	0.124382	0.0793596	0.137452	0	0.0101926	0	0.00677461	0.110566	0.0654608	0.0481083	0.0617453	0.0688705	0.0900158	0.0868116	0.013946	0.0862991	0.08281	0.110746	0.08	0.0203535	0.0101754	0.0102256	0	0.0345937	0.0518475	0.0241446	0.0413209	0.0618111	0.0516493	0.0584393	0.0138031	0.242862	0.211446	0.218401	0.184028	0.170946	0.232784	0.204025	0.177034	0.219199	0.230732	0.16129
Bacteria	un_Bacteria	un_Bacteria	un_Bacteria	un_Bacteria	un_Bacteria	CL00214_un_Bacteria	0	0.0276405	0.0138017	0	0.00355961	0.0169877	0.0135763	0.00677461	0.0138207	0.0206718	0.0137452	0.0102909	0.0550964	0.0300053	0.0208348	0.00348651	0.00345197	0.00690084	0.00346081	0.00695652	0	0.00339179	0.0204513	0.305499	0.00345937	0.0103695	0	0.00688682	0.0515092	0.0137732	0.0103128	0.031057	0.0867363	0.124788	0.104001	0.0520833	0.101172	0.0903342	0.121032	0.0763677	0.0904631	0.103313	0.137268
Bacteria	Actinobacteria	Thermoleophilia	Gaiellales	Gaiellaceae	Gaiella	CL00144_Gaiella	0.00345877	0	0.0138017	0.00687262	0	0.00679509	0.00339409	0.0033873	0.0103656	0.0206718	0.0103089	0.0205818	0.0137741	0.0412572	0.0312522	0.0244056	0.0276157	0.0103513	0.0207648	0.0382609	0.013569	0	0.0068171	0	0.0345937	0.114064	0.0379415	0.092972	0.0240376	0.024103	0.0103128	0.00690155	0.114492	0.0831918	0.0762671	0.111111	0.167457	0.156348	0.127948	0.104138	0.146133	0.154969	0.0446122
Bacteria	Acidobacteria	Acidobacteria_Gp6	un_Acidobacteria_Gp6	un_Acidobacteria_Gp6	un_Acidobacteria_Gp6	CL00272_un_Acidobacteria_Gp6	0.00345877	0.00691013	0.00345042	0.00687262	0	0.00339755	0	0.0033873	0	0	0	0.00686059	0	0	0	0	0.0103559	0	0	0.00347826	0.00339225	0	0	0	0	0	0.00344923	0	0	0	0	0	0.0520418	0.0693265	0.117867	0.125	0.0732626	0.194566	0.197109	0.0902527	0.233116	0.130863	0.0617708
Bacteria	un_Bacteria	un_Bacteria	un_Bacteria	un_Bacteria	un_Bacteria	CL00353_un_Bacteria	0.0276702	0.124382	0.151818	0.302395	0.103229	0.00679509	0.118793	0.101619	0.114021	0.0620155	0.0274905	0.0445939	0.0895317	0.0675118	0.135426	0.132487	0.103559	0.0862604	0.103824	0.170435	0.0542759	0.00678357	0.0204513	0.0339443	0.00345937	0.0103695	0.0103477	0.00344341	0.0068679	0.00688658	0.0240633	0.0138031	0.0069389	0.010399	0	0.03125	0.0209322	0.0277951	0.0103742	0.0208275	0.0173968	0.0206626	0.0137268
Bacteria	Verrucomicrobia	Verrucomicrobia_Subdiv3	un_Verrucomicrobia_Subdiv3	un_Verrucomicrobia_Subdiv3	un_Verrucomicrobia_Subdiv3	CL00544_un_Verrucomicrobia_Subdiv3	0.0657167	0.0103652	0.0690084	0.0687262	0.00711921	0.0135902	0.00339409	0.0203238	0.0207311	0.0206718	0.0274905	0.0274424	0.0378788	0.0675118	0.0486145	0.0592706	0.0138079	0.0276033	0.0553729	0.00695652	0.0474914	0.00339179	0.0068171	0.302105	0.141834	0.0103695	0.0241446	0.075755	0.14766	0.0516493	0.15813	0.0103523	0.0069389	0	0.0138667	0.0277778	0.0523304	0.0243208	0	0.0208275	0.0382729	0.00688753	0.0137268
Bacteria	Actinobacteria	Thermoleophilia	un_Thermoleophilia	un_Thermoleophilia	un_Thermoleophilia	CL00313_un_Thermoleophilia	0.117598	0.114017	0.08281	0.0859077	0.0106788	0.0305779	0.0441231	0.0101619	0.158939	0.0654608	0.0652899	0.0480241	0.137741	0.16878	0.302104	0.195244	0.096655	0.0897109	0.141893	0.166957	0.0237457	0.00678357	0.0204513	0.023761	0.065728	0.062217	0.0586369	0.0550945	0.0583771	0.103299	0.0618769	0.075917	0.0277556	0.0485285	0.0450669	0.03125	0.115127	0.0451671	0.0484128	0.0485976	0.0556696	0.0447689	0.0137268
Bacteria	Actinobacteria	Actinobacteria	Micromonosporales	Micromonosporaceae	Micromonospora	CL00185_Micromonospora	0.166021	0.214214	0.203575	0.261159	0.0355961	0.0407706	0.0441231	0.0203238	0.162394	0.210164	0.202742	0.161224	0.141185	0.198785	0.194458	0.29984	0.162242	0.231178	0.186884	0.13913	0.027138	0.0135671	0.0068171	0.0271555	0.093403	0.096782	0.100028	0.110189	0.188867	0.237587	0.168443	0.141482	0.0451029	0.0589275	0.124801	0.09375	0.0558191	0.0764367	0.0864513	0.0520689	0.059149	0.137751	0.0754976
Bacteria	Proteobacteria	Betaproteobacteria	Burkholderiales	Oxalobacteraceae	un_Oxalobacteraceae	CL00287_un_Oxalobacteraceae	0.00345877	0.00345507	0	0	0	0	0	0	0	0	0	0	0.0103306	0	0	0	0	0	0	0	0	0	0.0102256	0	0	0	0	0	0	0	0	0.0103523	0.152656	0.0797255	0	0.00347222	0.0244209	0.0208464	0.00345805	0.0104138	0.0313142	0.0413252	0.0171585
Bacteria	un_Bacteria	un_Bacteria	un_Bacteria	un_Bacteria	un_Bacteria	CL01126_un_Bacteria	0	0.00345507	0.00690084	0.0171815	0.0106788	0.0101926	0.0305468	0.0033873	0	0	0	0	0	0	0.00347246	0.0104595	0.00690393	0.00690084	0	0.0104348	0.0101767	0.0203507	0.00340855	0.29871	0	0.0034565	0.00344923	0.00344341	0	0	0	0.00345077	0	0	0	0.00347222	0.00697739	0	0.00345805	0	0	0	0.00343171
Bacteria	Gemmatimonadetes	Gemmatimonadetes	Gemmatimonadales	Gemmatimonadaceae	un_Gemmatimonadaceae	CL00294_un_Gemmatimonadaceae	0.0518816	0	0.0103513	0.0206178	0	0	0	0	0.00691037	0.0137812	0.0206178	0	0.00688705	0.0262546	0.0138899	0	0.0517795	0.0448554	0.00346081	0.00695652	0	0.00339179	0.0068171	0	0.0345937	0.006913	0	0	0.0961505	0.00688658	0.0309385	0.0103523	0.114492	0.0970571	0.0416002	0.0902778	0.0872174	0.0625391	0.0380386	0.0242988	0.104381	0.0654315	0.0686342
Bacteria	Proteobacteria	Alphaproteobacteria	Rhizobiales	un_Rhizobiales	un_Rhizobiales	CL00201_un_Rhizobiales	0.297454	0.26604	0.16562	0.271468	0.00711921	0.0203853	0.0101823	0	0.0760141	0.0757967	0.0412357	0.147503	0.0757576	0.0412572	0.0416696	0.0348651	0.096655	0.16217	0.114207	0.121739	0.0203535	0.0135671	0.0272684	0.00339443	0.0518905	0.006913	0.0689845	0.0550945	0.24381	0.0895255	0.168443	0.0793678	0.0104084	0.0450622	0.0138667	0.0555556	0.111638	0.0382183	0.0553289	0.0451264	0.0313142	0.0757628	0.0446122
Bacteria	un_Bacteria	un_Bacteria	un_Bacteria	un_Bacteria	un_Bacteria	CL00378_un_Bacteria	0.103763	0.124382	0.134566	0.0790351	0.0249172	0.0883362	0.0543054	0.0270984	0.210766	0.130922	0.295522	0.137212	0.0619835	0.101268	0.125009	0.0976222	0.169146	0.207025	0.114207	0.132174	0.0373147	0.0542686	0.0409026	0.00339443	0.197184	0.034565	0.151766	0.0723116	0.206037	0.192824	0.103128	0.075917	0	0	0	0.00694444	0.0279096	0.0104232	0.00345805	0.00694252	0	0.00344376	0.0137268
Bacteria	un_Bacteria	un_Bacteria	un_Bacteria	un_Bacteria	un_Bacteria	CL00413_un_Bacteria	0.00345877	0.00691013	0.00345042	0	0.0106788	0.101926	0.0135763	0.155816	0.00691037	0.0241171	0.00687262	0.0240121	0.0103306	0.00750131	0.0173623	0.00348651	0	0	0.0103824	0.013913	0.0440992	0.295085	0.0545368	0.128988	0.00345937	0	0	0.017217	0.0343395	0.0172164	0.00343761	0.00345077	0	0	0	0	0	0	0	0	0	0	0
Bacteria	Bacteroidetes	Chitinophagia	Chitinophagales	Chitinophagaceae	Flavisolibacter	CL00158_Flavisolibacter	0	0.00345507	0	0.0171815	0	0	0	0	0.00691037	0	0	0	0.0172176	0	0.00347246	0	0.0241638	0.00690084	0	0.00347826	0	0	0.00340855	0	0.027675	0	0.0103477	0	0.0068679	0.00688658	0.00343761	0.0276062	0.100614	0.0901244	0.173334	0.239583	0.209322	0.208464	0.197109	0.177034	0.132215	0.23762	0.219629
Bacteria	Proteobacteria	un_Proteobacteria	un_Proteobacteria	un_Proteobacteria	un_Proteobacteria	CL00575_un_Proteobacteria	0.25249	0.193484	0.131116	0.164943	0.0142384	0	0.0101823	0.0033873	0.0207311	0.0137812	0.0137452	0.0102909	0.0688705	0.0712625	0.0173623	0.0174325	0.293417	0.227728	0.242256	0.236522	0.00678449	0	0	0	0.00345937	0.0034565	0	0	0	0.0654225	0	0.0138031	0.0104084	0.00693265	0.0173334	0.0173611	0.0732626	0.0243208	0.0276644	0.0312413	0.0104381	0.0275501	0.00686342
Bacteria	Proteobacteria	Deltaproteobacteria	Myxococcales	Cystobacteraceae	un_Cystobacteraceae	CL00262_un_Cystobacteraceae	0.0242114	0.0380057	0.0103513	0.00687262	0.259851	0.186865	0.200251	0.291308	0.0103656	0.00689061	0.0103089	0.0102909	0.0309917	0.00750131	0.0312522	0.00348651	0.0207118	0.00345042	0.0207648	0.0243478	0.217104	0.0847946	0.0852137	0.0441276	0.0207562	0.006913	0.00344923	0.0206604	0	0.024103	0	0.0241554	0	0	0	0	0	0.00347439	0.00691611	0	0	0.00344376	0.00343171
Bacteria	Actinobacteria	un_Actinobacteria	un_Actinobacteria	un_Actinobacteria	un_Actinobacteria	CL00425_un_Actinobacteria	0.103763	0.0932868	0.110413	0.0962166	0.00711921	0.00679509	0.0203645	0.00677461	0.055283	0.113695	0.15807	0.0788968	0.148072	0.0712625	0.0833391	0.129001	0.0621354	0.117314	0.0692161	0.0452174	0.00339225	0.0101754	0.00340855	0	0.0380531	0.041478	0.0275938	0.0516511	0.0515092	0.123958	0.120316	0.0448601	0.0069389	0.0207979	0.291202	0.0208333	0.0593078	0.0138976	0.0276644	0.013885	0.0104381	0.0275501	0.0274537
Bacteria	Proteobacteria	Alphaproteobacteria	Rhodobacterales	Rhodobacteraceae	Rubellimicrobium	CL00200_Rubellimicrobium	0	0	0.0138017	0.00687262	0	0.00339755	0	0	0.0138207	0	0	0	0.00688705	0	0.00347246	0.00348651	0	0	0	0	0.00339225	0	0	0	0	0.06913	0	0	0	0.0137732	0	0.00345077	0.222045	0.142119	0.100534	0.0659722	0.00697739	0.0833854	0.0484128	0.0867814	0.167009	0.165301	0.082361
Bacteria	un_Bacteria	un_Bacteria	un_Bacteria	un_Bacteria	un_Bacteria	CL00310_un_Bacteria	0.148727	0.120927	0.172521	0.106526	0.0106788	0.0169877	0.0169704	0.0033873	0.155483	0.158484	0.123707	0.133782	0.199725	0.135024	0.156261	0.28938	0.117367	0.0586571	0.121128	0.142609	0.013569	0.00678357	0.0068171	0	0.0691874	0.0518475	0.0551876	0.0482077	0.0789808	0.192824	0.0928154	0.100072	0.0312251	0.0415959	0.0346669	0.0347222	0.0872174	0.0590647	0.0553289	0.0555401	0.0452316	0.0482127	0.0102951
Bacteria	un_Bacteria	un_Bacteria	un_Bacteria	un_Bacteria	un_Bacteria	CL00196_un_Bacteria	0.00345877	0.00345507	0	0.00687262	0	0.00679509	0	0.0033873	0.0138207	0.0241171	0	0.0274424	0.0206612	0.00750131	0.00347246	0.00348651	0.00690393	0.00690084	0.00692161	0.00695652	0.013569	0	0.0102256	0.00678887	0.0691874	0.027652	0.0689845	0.106746	0.0309055	0.00344329	0.0206256	0.00690155	0.145717	0.27384	0.0624003	0.104167	0.237231	0.215412	0.103742	0.0833102	0.191364	0.127419	0.0205903
Bacteria	Firmicutes	Bacilli	Bacillales	Paenibacillaceae	Paenibacillus	CL00208_Paenibacillus	0.145268	0.214214	0.148368	0.151198	0.0355961	0.0203853	0.037335	0.0237111	0.248773	0.217054	0.144325	0.288145	0.179063	0.157528	0.104174	0.244056	0.169146	0.179422	0.114207	0.0591304	0.0780216	0.0169589	0.0136342	0.0678887	0.093403	0.131347	0.155215	0.213491	0.16483	0.127402	0.0687521	0.13458	0.107553	0.100523	0.0866671	0.114583	0.0418644	0.097283	0.0829933	0.0520689	0.0661077	0.072319	0.106383
Bacteria	Proteobacteria	Alphaproteobacteria	Rhizobiales	Devosiaceae	Devosia	CL00335_Devosia	0.0276702	0.0207304	0.0103513	0.0515446	0.017798	0.0441681	0.0135763	0.0270984	0.0483726	0.0241171	0	0.0171515	0.0413223	0.011252	0.0104174	0.0104595	0.0310677	0.0103513	0.0380689	0.066087	0.0203535	0.0203507	0.0409026	0.0407332	0.117619	0.286889	0.0862307	0.0619813	0.0137358	0.0860822	0.0550017	0.0276062	0.0520418	0.0831918	0.0381335	0.0277778	0.0453531	0.0382183	0.0207483	0.0312413	0.0661077	0.0309939	0.0137268
Bacteria	Firmicutes	Bacilli	Bacillales	Paenibacillaceae	Brevibacillus	CL00198_Brevibacillus	0.00345877	0.0138203	0.0103513	0.0103089	0	0.00679509	0.00339409	0	0.0138207	0.00689061	0	0.0034303	0.00688705	0.0262546	0.0243072	0.013946	0.0172598	0.00345042	0.00346081	0	0	0	0.00340855	0	0.0103781	0.0034565	0	0.00688682	0.0309055	0.024103	0.0137504	0.00690155	0.180411	0.145586	0.284268	0.194444	0.0837287	0.163297	0.186735	0.270758	0.100901	0.0998691	0.188744
Bacteria	Actinobacteria	Actinobacteria	Propionibacteriales	Nocardioidaceae	Nocardioides	CL00170_Nocardioides	0	0.0241855	0.282934	0.0103089	0	0	0	0.0033873	0.0103656	0.0206718	0.0515446	0.0205818	0.065427	0.0412572	0.0381971	0.00348651	0	0.00345042	0.00346081	0.0208696	0	0	0	0	0	0.0034565	0.00344923	0.106746	0.00343395	0.0344329	0.0240633	0.00345077	0.0763279	0.0901244	0.0520003	0.0763889	0.0453531	0.0694879	0.0380386	0.104138	0.0835044	0.0826503	0.0892244
Bacteria	Actinobacteria	Thermoleophilia	Solirubrobacterales	un_Solirubrobacterales	un_Solirubrobacterales	CL00247_un_Solirubrobacterales	0	0.00345507	0	0	0	0	0	0.0033873	0	0	0	0	0	0	0	0	0	0.00345042	0	0	0	0	0	0	0	0	0	0	0	0	0	0	0.0485723	0.0589275	0.0762671	0.100694	0.101172	0.104232	0.138322	0.180505	0.059149	0.0998691	0.130405
Bacteria	Verrucomicrobia	un_Verrucomicrobia	un_Verrucomicrobia	un_Verrucomicrobia	un_Verrucomicrobia	CL00625_un_Verrucomicrobia	0.0587991	0.0172753	0.0655579	0.0309268	0.00711921	0.0203853	0.0169704	0.0135492	0.00345519	0	0.0103089	0	0.0206612	0.011252	0.00347246	0.0383516	0	0.0310538	0.100363	0.0347826	0.0949829	0.281518	0.0340855	0.0475221	0.0553499	0.034565	0.00689845	0.0241039	0.0103018	0.0516493	0.0446889	0.00690155	0.0069389	0.00346632	0.00346669	0.00347222	0.0034887	0	0	0.00694252	0.00347935	0	0
Bacteria	un_Bacteria	un_Bacteria	un_Bacteria	un_Bacteria	un_Bacteria	CL00890_un_Bacteria	0	0.0656463	0.279484	0.134016	0	0	0.0101823	0.0033873	0.0103656	0	0.0137452	0.0137212	0.0482094	0.00750131	0.0868116	0.0278921	0.200214	0	0.0519121	0.066087	0.013569	0	0.00340855	0	0.0345937	0.0172825	0.00344923	0.0482077	0.0103018	0	0.0275009	0.100072	0	0	0	0.00347222	0	0	0.0103742	0.00694252	0.00347935	0.00344376	0
Bacteria	Actinobacteria	Rubrobacteria	Rubrobacterales	Rubrobacteraceae	Rubrobacter	CL00393_Rubrobacter	0.103763	0.141658	0.148368	0.0790351	0.0106788	0.0305779	0.037335	0.00677461	0.176214	0.155039	0.106526	0.1132	0.11708	0.180032	0.184041	0.278921	0.127723	0.0862604	0.117667	0.114783	0.0169612	0.00339179	0.0136342	0.00678887	0.0691874	0.041478	0.0344923	0.0344341	0.0858487	0.227257	0.0721898	0.172539	0.0069389	0.0173316	0.0104001	0.0208333	0.0488418	0	0.0207483	0.0312413	0.0661077	0.0103313	0.0308854
Bacteria	Acidobacteria	un_Acidobacteria	un_Acidobacteria	un_Acidobacteria	un_Acidobacteria	CL00260_un_Acidobacteria	0.0968456	0.051826	0.0966117	0.0481083	0	0.0135902	0.0135763	0.0101619	0.110566	0.210164	0.0927803	0.106339	0.0688705	0.0712625	0.0763942	0.0801897	0.103559	0.0966117	0.0553729	0.132174	0.00339225	0.00339179	0.0068171	0	0.266371	0.027652	0.106926	0.272029	0.240376	0.127402	0.278446	0.165637	0.0277556	0.0381296	0.065867	0.0416667	0.0279096	0.0208464	0.0414966	0.0347126	0.0521903	0.0447689	0.0308854
Bacteria	Bacteroidetes	Chitinophagia	Chitinophagales	Chitinophagaceae	un_Chitinophagaceae	CL00739_un_Chitinophagaceae	0	0	0	0	0	0.00679509	0	0	0.0138207	0.044789	0	0.0137212	0.0206612	0.00375066	0.0937565	0.0383516	0	0	0	0	0.00678449	0.0203507	0	0.0305499	0.27675	0.0518475	0.203504	0.0309907	0.0240376	0.0137732	0.00687521	0	0.00346945	0.0173316	0.00346669	0.0208333	0.034887	0.00347439	0.00691611	0.0173563	0.00347935	0.0206626	0
Bacteria	Verrucomicrobia	Opitutae	Opitutales	Opitutaceae	Oleiharenicola	CL00645_Oleiharenicola	0.0207526	0.00691013	0.00345042	0.00687262	0.00355961	0.0135902	0	0	0.241863	0.0964686	0.13058	0.161224	0.0241047	0.0150026	0.00347246	0.0104595	0.0172598	0.00345042	0	0	0	0	0.0068171	0	0.0553499	0.020739	0.0103477	0.00688682	0.0274716	0.00688658	0.0240633	0.0931709	0.0208167	0.0415959	0.0104001	0.135417	0.275607	0.166771	0.065703	0.0590114	0.0974218	0.0860941	0.00343171
Bacteria	Firmicutes	Bacilli	Bacillales	Bacillaceae	Mesobacillus	CL00172_Mesobacillus	0.0138351	0.0241855	0.0241529	0.0137452	0.00711921	0.0101926	0.00339409	0.0033873	0.0345519	0.0172265	0.0137452	0.0308727	0.0413223	0.0150026	0.0173623	0.0313786	0.0172598	0.0379546	0.0103824	0	0.00339225	0	0.0102256	0	0.0172968	0.0172825	0.0103477	0.0309907	0.0377734	0.0447628	0.0137504	0.031057	0.170003	0.214912	0.273868	0.197917	0.13257	0.187617	0.26627	0.201333	0.149612	0.154969	0.188744
Bacteria	Proteobacteria	Betaproteobacteria	Burkholderiales	un_Burkholderiales	un_Burkholderiales	CL00159_un_Burkholderiales	0.00345877	0.00345507	0	0	0	0	0	0	0.0103656	0	0	0.0137212	0	0	0.00347246	0.00348651	0.00345197	0.0138017	0.00692161	0	0	0	0	0	0	0	0	0	0	0.00344329	0	0.0172539	0.211637	0.110922	0.166401	0.190972	0.156991	0.128553	0.190193	0.159678	0.0800251	0.151526	0.126973
Bacteria	Firmicutes	Bacilli	Bacillales	Bacillaceae	un_Bacillaceae	CL00543_un_Bacillaceae	0.0415053	0.0760115	0.0448554	0.199306	0.00355961	0	0	0.0203238	0.1002	0.0654608	0.271468	0.0754665	0.0516529	0.0300053	0.0486145	0.0662436	0.0345197	0.0448554	0.0588337	0.0347826	0.013569	0.0101754	0.0136342	0.0135777	0.0311343	0.020739	0.031043	0.0275473	0.0480753	0.0378762	0.0240633	0.0241554	0.0173473	0.0173316	0.00693337	0.0243056	0.0279096	0.0138976	0.0345805	0.0277701	0.00347935	0.0241063	0.024022
Bacteria	Actinobacteria	Thermoleophilia	Solirubrobacterales	un_Solirubrobacterales	un_Solirubrobacterales	CL00306_un_Solirubrobacterales	0.00691754	0	0.00345042	0.00343631	0	0	0	0	0.00345519	0	0	0	0.00688705	0	0	0	0	0.00345042	0	0	0.00339225	0	0.00340855	0	0	0	0	0	0.0068679	0	0.00343761	0.00345077	0.142248	0.214912	0.135201	0.0972222	0.0244209	0.0694879	0.0518708	0.128437	0.121777	0.0826503	0.113246
Bacteria	Proteobacteria	Deltaproteobacteria	Myxococcales	un_Myxococcales	un_Myxococcales	CL01311_un_Myxococcales	0	0	0.00345042	0	0	0	0	0.0033873	0.0207311	0	0.00343631	0.0411636	0.00688705	0	0	0.00697301	0.00690393	0	0	0.0626087	0.013569	0.00339179	0	0	0.100322	0.269607	0.00689845	0.0206604	0	0.134288	0.00687521	0	0	0	0.00346669	0	0	0	0	0	0	0.00344376	0
Bacteria	Proteobacteria	Alphaproteobacteria	Sphingomonadales	Sphingomonadaceae	Sphingomonas	CL00210_Sphingomonas	0.0691754	0.0241855	0.0379546	0.0377994	0.0142384	0.0611558	0.0441231	0.111781	0.055283	0.0310078	0.0377994	0.00686059	0.0241047	0.0262546	0.052087	0.0313786	0.0103559	0.0138017	0.0588337	0.0765217	0.145867	0.128888	0.0409026	0.159538	0.0691874	0.176281	0.117274	0.268586	0.106452	0.0447628	0.123754	0.0448601	0	0.0138653	0	0.0277778	0.0383757	0.0312695	0.0207483	0.00347126	0.0313142	0.0275501	0.00343171
Bacteria	un_Bacteria	un_Bacteria	un_Bacteria	un_Bacteria	un_Bacteria	CL00273_un_Bacteria	0	0.00345507	0.00690084	0.0103089	0	0.00339755	0.00678817	0	0.00691037	0.00689061	0.00343631	0.00686059	0.00688705	0.011252	0.00347246	0.0104595	0.0103559	0.00345042	0.0138432	0.00347826	0	0	0	0	0	0.027652	0	0.00344341	0	0.0137732	0.00343761	0	0.131839	0.194114	0.156001	0.131944	0.0313983	0.0938086	0.0553289	0.156207	0.0765457	0.0998691	0.1407
Bacteria	Firmicutes	Bacilli	Bacillales	Sporolactobacillaceae	un_Sporolactobacillaceae	CL00218_un_Sporolactobacillaceae	0.00691754	0.0172753	0	0.0171815	0	0.00339755	0.00339409	0.00677461	0.0138207	0.0137812	0.0171815	0.0240121	0.0172176	0.0150026	0.0104174	0.013946	0.0138079	0.0276033	0.0138432	0.00347826	0.013569	0	0	0.0101833	0.0103781	0.013826	0	0.00344341	0.0068679	0.0172164	0.0103128	0.0207046	0.135309	0.107456	0.135201	0.142361	0.118616	0.184143	0.155612	0.215218	0.163529	0.172188	0.267673
Bacteria	Firmicutes	Bacilli	Bacillales	un_Bacillales	un_Bacillales	CL00176_un_Bacillales	0.00345877	0.0138203	0	0.00687262	0.00711921	0	0	0	0.00345519	0.0103359	0	0.0102909	0.00344353	0.0262546	0.00694493	0.013946	0.0103559	0.0103513	0.00692161	0.00695652	0	0	0	0	0.00691874	0	0.00344923	0.00344341	0	0.024103	0	0.00345077	0.170003	0.190648	0.228801	0.1875	0.118616	0.191092	0.26627	0.246459	0.156571	0.189407	0.24022
Bacteria	Bacteroidetes	Chitinophagia	Chitinophagales	Chitinophagaceae	Paracnuella	CL00742_Paracnuella	0	0	0	0	0	0.00339755	0	0	0	0	0	0	0	0	0	0	0	0	0	0	0	0	0	0	0	0	0	0	0	0	0	0	0.0138778	0.0346632	0.0242668	0.0243056	0.00697739	0.0243208	0.00345805	0.0173563	0.0173968	0.0103313	0.0308854
Bacteria	Actinobacteria	Thermoleophilia	Solirubrobacterales	un_Solirubrobacterales	un_Solirubrobacterales	CL00737_un_Solirubrobacterales	0.00691754	0.0310956	0.0103513	0.0721625	0	0.00339755	0.00339409	0.0033873	0.00691037	0.0551249	0.0790351	0.034303	0.0895317	0.11252	0.0277797	0.0104595	0.0862991	0.0724588	0.00692161	0.0104348	0.00678449	0.00339179	0.0136342	0	0.00691874	0	0.0206954	0.0206604	0.151094	0.0103299	0.264696	0	0.0138778	0.0173316	0	0.0104167	0.0279096	0.0382183	0.00345805	0.0104138	0	0.00344376	0.0171585
Bacteria	Chlamydiae	Chlamydiia	Chlamydiales	Parachlamydiaceae	Neochlamydia	CL00761_Neochlamydia	0	0	0	0	0.00355961	0.0339755	0	0.0033873	0	0	0	0	0	0.00375066	0	0	0	0	0	0	0	0.264559	0	0.152749	0	0.006913	0	0	0	0	0	0	0	0	0	0	0	0.00347439	0	0	0	0	0
Bacteria	Proteobacteria	Betaproteobacteria	un_Betaproteobacteria	un_Betaproteobacteria	un_Betaproteobacteria	CL00245_un_Betaproteobacteria	0.00691754	0.0103652	0.0448554	0.00687262	0	0.0135902	0	0	0.0103656	0	0.0103089	0.00686059	0.0550964	0.00750131	0	0	0.0207118	0.0138017	0.0103824	0.0173913	0	0	0	0	0	0.0103695	0	0	0.0206037	0	0.0446889	0.0138031	0.0867363	0.10399	0.110934	0.145833	0.0767513	0.0868598	0.121032	0.0867814	0.118298	0.0551002	0.0652025
Bacteria	Gemmatimonadetes	Gemmatimonadetes	Gemmatimonadales	Gemmatimonadaceae	Gemmatimonas	CL00355_Gemmatimonas	0.0138351	0.0794665	0.0931613	0.0309268	0.00355961	0.0271804	0.0169704	0.0203238	0.0172759	0.0378984	0.0618535	0.0411636	0.0619835	0.11627	0.263907	0.0627571	0.127723	0.0759092	0.0553729	0.243478	0	0.00678357	0.0204513	0.0169722	0.0484312	0.0311085	0.0689845	0.0344341	0	0.0929688	0.120316	0.207046	0.00346945	0.10399	0.055467	0.0868056	0.0767513	0.0694879	0.0345805	0.0798389	0.0452316	0.0241063	0.0205903
Bacteria	Proteobacteria	un_Proteobacteria	un_Proteobacteria	un_Proteobacteria	un_Proteobacteria	CL00400_un_Proteobacteria	0.0345877	0.107107	0.0241529	0.0790351	0.0106788	0.00339755	0	0.0203238	0.0656485	0.0585702	0.0412357	0.0102909	0.0619835	0.127522	0.100701	0.135974	0	0.0586571	0.0553729	0.00695652	0.00339225	0.00678357	0.0136342	0	0.0415124	0.262694	0.0137969	0.117076	0.0377734	0.0447628	0.0893778	0.0345077	0.0173473	0.0415959	0.0450669	0.0694444	0.0872174	0.0416927	0.065703	0.0520689	0.0904631	0.0516565	0.0411805
Bacteria	Proteobacteria	Betaproteobacteria	Burkholderiales	Comamonadaceae	Piscinibacter	CL00338_Piscinibacter	0.0311289	0.0587361	0.0448554	0.0206178	0	0.0101926	0.00339409	0.00677461	0.0863797	0.0378984	0	0.0205818	0.065427	0.0225039	0.138899	0.0453246	0.0483275	0.08281	0.0761377	0.177391	0.00339225	0	0.00340855	0.00339443	0.0345937	0.006913	0.0241446	0.0516511	0.065245	0.0550926	0.0653145	0.0207046	0.0277556	0.121321	0.0312002	0.100694	0.261652	0.0799111	0.0380386	0.11108	0.0347935	0.0860941	0.0102951
Bacteria	un_Bacteria	un_Bacteria	un_Bacteria	un_Bacteria	un_Bacteria	CL02271_un_Bacteria	0	0	0	0	0	0	0	0	0	0	0	0	0	0	0	0	0	0	0	0	0	0	0	0	0	0	0	0	0	0	0	0	0	0	0	0	0.0697739	0	0	0	0	0	0
Bacteria	Acidobacteria	Acidobacteria_Gp6	un_Acidobacteria_Gp6	un_Acidobacteria_Gp6	un_Acidobacteria_Gp6	CL00410_un_Acidobacteria_Gp6	0.0415053	0.00691013	0.0138017	0.0206178	0.0106788	0.00679509	0.0203645	0.00677461	0.0518278	0.0137812	0.0755988	0.0171515	0.0482094	0.0787638	0.052087	0.0348651	0.0172598	0.0138017	0.0484513	0.0313043	0.0474914	0.0101754	0.0340855	0.0712831	0.259453	0.155542	0.144868	0.213491	0.120188	0.048206	0.0928154	0.0448601	0.0346945	0.0242643	0.0138667	0.0381944	0.0313983	0.00694879	0.0242064	0.013885	0.059149	0.0241063	0.00686342
Bacteria	un_Bacteria	un_Bacteria	un_Bacteria	un_Bacteria	un_Bacteria	CL00459_un_Bacteria	0.00691754	0.0621912	0.151818	0.0515446	0	0.00679509	0	0.0033873	0.0276415	0.079242	0	0	0.065427	0.00375066	0.0208348	0.013946	0.113915	0.0897109	0.0726769	0	0	0	0	0	0.027675	0.259237	0.0275938	0.0275473	0.0618111	0.0550926	0	0	0.0104084	0.0346632	0.00346669	0.0277778	0.0139548	0.00347439	0.0276644	0.0277701	0.0069587	0.0137751	0.00686342
Bacteria	Actinobacteria	Actinobacteria	Mycobacteriales	Nocardiaceae	Nocardia	CL00349_Nocardia	0	0	0	0.0206178	0.0889901	0.132504	0.0135763	0.0745207	0.0310967	0	0	0	0.00344353	0	0	0	0	0.00690084	0	0	0.257811	0.00339179	0.25905	0	0	0	0	0	0	0	0	0	0.0069389	0.00693265	0	0.00347222	0.00697739	0.0138976	0	0.0104138	0.00347935	0.00344376	0.00686342
Bacteria	Proteobacteria	Alphaproteobacteria	Rhodospirillales	Geminicoccaceae	un_Geminicoccaceae	CL00191_un_Geminicoccaceae	0.0657167	0.0587361	0.0621075	0.0584172	0.017798	0.0271804	0.0169704	0.0101619	0.0691037	0.130922	0.0790351	0.133782	0.0860882	0.0562598	0.131954	0.0244056	0.0241638	0.0690084	0.0519121	0.0243478	0.0305302	0.0101754	0	0.00339443	0.0172968	0.0518475	0.0137969	0.0309907	0.0618111	0.0654225	0.0584393	0.00690155	0.12837	0.201047	0.246135	0.104167	0.0523304	0.0764367	0.0899094	0.107609	0.104381	0.151526	0.209334
Bacteria	Proteobacteria	Alphaproteobacteria	Rhizobiales	un_Rhizobiales	un_Rhizobiales	CL00307_un_Rhizobiales	0.0311289	0.0103652	0.0172521	0.0206178	0.00355961	0.00339755	0.00678817	0.0101619	0.0621934	0.0516796	0.0618535	0.0754665	0.0550964	0.0787638	0.0590319	0.0488111	0.0138079	0.0345042	0.0692161	0.0278261	0.0203535	0.0203507	0.0204513	0.0407332	0.0830249	0.255781	0.0724338	0.130849	0.154528	0.0378762	0.140942	0.0345077	0.0589807	0.0450622	0.0381335	0.0763889	0.111638	0.0625391	0.0553289	0.0694252	0.0730664	0.072319	0.0137268
Bacteria	Actinobacteria	Actinobacteria	Streptomycetales	Streptomycetaceae	Streptomyces	CL00151_Streptomyces	0.0276702	0.00691013	0.041405	0.00687262	0.0783113	0.0135902	0.0237586	0.077908	0.0207311	0.0172265	0.0652899	0.0445939	0.0309917	0.0487585	0.0798667	0.101109	0.0138079	0.0207025	0.0138432	0.00347826	0.0610604	0.0644439	0.0068171	0.0203666	0.00691874	0.0103695	0.0103477	0.00344341	0.0446413	0.00688658	0.0137504	0.0103523	0.145717	0.107456	0.104001	0.152778	0.0313983	0.0347439	0.0864513	0.118023	0.0765457	0.154969	0.223061
Bacteria	Proteobacteria	Alphaproteobacteria	Sphingomonadales	Sphingomonadaceae	Sphingobium	CL00237_Sphingobium	0.0172939	0.0691013	0.00690084	0	0	0.0577583	0.00339409	0.0203238	0.155483	0.0172265	0.0240542	0.0686059	0.0344353	0.0225039	0.090284	0.0453246	0	0	0.00346081	0	0	0	0	0.00339443	0	0	0	0	0	0.00688658	0.00687521	0	0.0312251	0.214912	0.0416002	0.173611	0.254675	0.159822	0.0864513	0.093724	0.170488	0.151526	0.0583391
Bacteria	Actinobacteria	Actinobacteria	Propionibacteriales	Nocardioidaceae	Nocardioides	CL00404_Nocardioides	0	0	0	0.00343631	0	0	0	0	0	0	0	0	0	0	0	0	0	0	0	0	0	0	0.00340855	0	0	0.0034565	0	0	0.00343395	0.00344329	0.00343761	0	0.0589807	0.0346632	0.0485336	0.00694444	0.0209322	0.0138976	0.0103742	0.0451264	0.0487109	0.0172188	0.0583391
Bacteria	Proteobacteria	Gammaproteobacteria	Nevskiales	un_Nevskiales	un_Nevskiales	CL00655_un_Nevskiales	0.110681	0.0414608	0.0931613	0.00687262	0.00355961	0	0	0	0.055283	0.0482343	0	0.0034303	0.0378788	0.0412572	0.0347246	0.0313786	0.0483275	0.0793596	0.0138432	0.0556522	0.00339225	0	0.0170427	0.00339443	0.0138375	0.0794995	0.0344923	0.0241039	0.219773	0.0378762	0.250945	0.0690155	0.0173473	0.0173316	0.0104001	0.0555556	0.0453531	0.0138976	0.00691611	0.013885	0.0243555	0.0172188	0.00686342
Bacteria	Firmicutes	Bacilli	Bacillales	Paenibacillaceae	un_Paenibacillaceae	CL00481_un_Paenibacillaceae	0	0.0172753	0.00345042	0.00687262	0.0106788	0.00679509	0	0.0169365	0	0	0	0.00686059	0.00688705	0.00375066	0	0.00348651	0	0.00690084	0.00692161	0.00347826	0.027138	0.00339179	0.0238598	0.247794	0.00345937	0.0034565	0.00344923	0.00344341	0	0.00344329	0	0.00345077	0.0589807	0.0346632	0.0450669	0.0381944	0.0279096	0.017372	0.0242064	0.0485976	0.0417522	0.0241063	0.0343171
Bacteria	Firmicutes	Bacilli	Bacillales	Paenibacillaceae	un_Paenibacillaceae	CL00190_un_Paenibacillaceae	0.0138351	0.0207304	0.0103513	0.0171815	0	0	0	0.0033873	0.0103656	0.0344531	0.0274905	0.0102909	0.0172176	0.011252	0.0208348	0.0174325	0.0103559	0.0241529	0.0242256	0	0.0203535	0	0	0.00339443	0.0311343	0.0034565	0.00344923	0.0275473	0.0343395	0.0309896	0	0.00690155	0.211637	0.194114	0.239201	0.177083	0.0732626	0.138976	0.245522	0.173563	0.139174	0.168744	0.199039
Bacteria	Actinobacteria	Actinobacteria	Micromonosporales	Micromonosporaceae	Micromonospora	CL00171_Micromonospora	0.117598	0.193484	0.158719	0.168379	0.0249172	0.0271804	0.0271527	0.00677461	0.124387	0.244617	0.182124	0.109769	0.210055	0.138774	0.118064	0.167352	0.117367	0.158719	0.148815	0.114783	0.0101767	0.0237425	0.0272684	0.0135777	0.10724	0.082956	0.0689845	0.106746	0.0961505	0.106742	0.17188	0.0931709	0.1249	0.114389	0.114401	0.173611	0.0941948	0.0799111	0.127948	0.145793	0.0556696	0.0998691	0.0960879
Bacteria	un_Bacteria	un_Bacteria	un_Bacteria	un_Bacteria	un_Bacteria	CL00246_un_Bacteria	0.0518816	0.0656463	0.0759092	0.0721625	0.0106788	0.00339755	0.0305468	0.00677461	0.038007	0.0723514	0.116834	0.092618	0.0860882	0.0712625	0.0729217	0.0488111	0.0517795	0.0379546	0.0588337	0.0347826	0.0203535	0.0203507	0.00340855	0.0339443	0.0380531	0.048391	0.0965784	0.0447643	0.0618111	0.0860822	0.0309385	0.0379585	0.0451029	0.0658602	0.065867	0.0659722	0.111638	0.0868598	0.0829933	0.0555401	0.0452316	0.0792066	0.0446122
Bacteria	Proteobacteria	Alphaproteobacteria	Sphingomonadales	Sphingomonadaceae	un_Sphingomonadaceae	CL00318_un_Sphingomonadaceae	0	0	0	0.00343631	0	0.00339755	0	0	0	0	0	0	0.00344353	0	0	0	0	0	0	0	0	0	0	0	0	0	0	0	0	0	0	0	0.104084	0.242643	0.169868	0.0833333	0.0209322	0.0486415	0.0760772	0.0728964	0.114819	0.0482127	0.0789293
Bacteria	Gemmatimonadetes	Longimicrobia	Longimicrobiales	Longimicrobiaceae	Longimicrobium	CL00341_Longimicrobium	0	0	0	0	0	0	0	0	0	0	0	0	0	0	0	0	0	0	0.00346081	0	0	0	0	0	0	0	0	0	0	0	0	0	0.0346945	0.0346632	0.0416002	0.0104167	0.0104661	0.00694879	0.00691611	0.0242988	0.0208761	0.00688753	0.0343171
Bacteria	Proteobacteria	Deltaproteobacteria	Myxococcales	Cystobacteraceae	un_Cystobacteraceae	CL00828_un_Cystobacteraceae	0.242114	0.0725564	0	0.109962	0.0106788	0.00339755	0	0.0033873	0.0345519	0.0620155	0.0274905	0	0.0206612	0.011252	0.00694493	0	0.22783	0.00345042	0.162658	0.0278261	0	0	0.00340855	0	0	0	0	0.00688682	0.0274716	0	0.0481265	0.031057	0.0069389	0	0.0104001	0.0243056	0	0.00694879	0.00691611	0.00694252	0.0139174	0.0137751	0.00686342
Bacteria	Firmicutes	Bacilli	Bacillales	Bacillaceae	un_Bacillaceae	CL00766_un_Bacillaceae	0.0207526	0.051826	0.0448554	0.216487	0.0106788	0.00679509	0	0	0.0863797	0.044789	0.240542	0.034303	0.0275482	0.0712625	0.0625043	0.0662436	0.0414236	0.0310538	0.0415297	0.0243478	0.0101767	0	0	0.00339443	0	0.0311085	0.0103477	0.0206604	0.0480753	0.0413195	0.0103128	0.0207046	0.0277556	0.00346632	0.0104001	0.0104167	0.0104661	0.00347439	0.00691611	0.00347126	0.0069587	0.00344376	0.0205903
Bacteria	Proteobacteria	un_Proteobacteria	un_Proteobacteria	un_Proteobacteria	un_Proteobacteria	CL00438_un_Proteobacteria	0	0.00345507	0	0	0	0	0	0	0	0	0	0.0171515	0	0	0	0	0	0.00345042	0	0	0	0	0	0	0	0	0	0	0	0	0	0	0.0138778	0.0485285	0.0416002	0.0243056	0.0767513	0.0729623	0.0968255	0.093724	0.240075	0.0654315	0.123542
Bacteria	un_Bacteria	un_Bacteria	un_Bacteria	un_Bacteria	un_Bacteria	CL00183_un_Bacteria	0.0518816	0.0276405	0.0552067	0.0549809	0.0106788	0.0169877	0.0101823	0.0033873	0.09329	0.044789	0.0206178	0.058315	0.0413223	0.0525092	0.0416696	0.0244056	0.0517795	0.0241529	0.0553729	0.0278261	0.00339225	0.00339179	0	0	0.027675	0.027652	0.0206954	0.0413209	0.0309055	0.0172164	0.079065	0.031057	0.194289	0.162917	0.166401	0.180556	0.0488418	0.159822	0.103742	0.131908	0.132215	0.106757	0.181881
Bacteria	Actinobacteria	Actinobacteria	Pseudonocardiales	Pseudonocardiaceae	Pseudonocardia	CL00274_Pseudonocardia	0.0484228	0.114017	0.16217	0.0618535	0.0142384	0.0271804	0.0475172	0.0304857	0.0656485	0.113695	0.0584172	0.0720362	0.0895317	0.105018	0.2396	0.216163	0.172598	0.0379546	0.204188	0.125217	0.0407069	0.0203507	0.0647624	0.0543109	0.0830249	0.041478	0.169012	0.0654247	0.0309055	0.103299	0.0618769	0.0793678	0.0277556	0.0589275	0.0173334	0.0347222	0.0627965	0.0416927	0.0172903	0.0347126	0.0173968	0.0137751	0.024022
Bacteria	Actinobacteria	Actinobacteria	Geodermatophilales	Geodermatophilaceae	un_Geodermatophilaceae	CL00529_un_Geodermatophilaceae	0.00691754	0	0	0.0137452	0	0.00339755	0	0	0	0.00344531	0	0	0.00344353	0.00750131	0.00347246	0	0	0	0	0.00347826	0	0	0	0	0.00345937	0	0.00344923	0	0	0	0	0	0.0416334	0.0519949	0.0346669	0.0277778	0.0244209	0.0243208	0.0172903	0.0520689	0.0382729	0.0275501	0.0652025
Bacteria	Firmicutes	Bacilli	Bacillales	Planococcaceae	Sporosarcina	CL01203_Sporosarcina	0.0138351	0.0103652	0.00690084	0.0103089	0	0.0237828	0.00339409	0.00677461	0	0.0275624	0.0412357	0.0514544	0.0275482	0.0150026	0.0173623	0.013946	0.00690393	0.0241529	0.0242256	0.0208696	0.0101767	0	0.0102256	0	0.00691874	0.0172825	0.0241446	0.237595	0.0137358	0.00688658	0.0137504	0	0.00346945	0	0.00346669	0	0.00697739	0.00694879	0.00345805	0.00347126	0.0069587	0	0
Bacteria	Proteobacteria	un_Proteobacteria	un_Proteobacteria	un_Proteobacteria	un_Proteobacteria	CL00694_un_Proteobacteria	0.0587991	0.0863767	0.124215	0.0859077	0	0	0.0101823	0.0033873	0.0207311	0.044789	0.00687262	0.0171515	0.0413223	0.0412572	0.0173623	0.0801897	0.120819	0.106963	0.0865202	0.146087	0.00339225	0.00678357	0.00340855	0	0.0172968	0.0656735	0.0517384	0.0275473	0.0137358	0.237587	0.0240633	0.031057	0.0069389	0.0207979	0.00346669	0.0138889	0.0313983	0.017372	0.0103742	0.0242988	0.0104381	0.0103313	0.024022
Bacteria	Firmicutes	Bacilli	Bacillales	Paenibacillaceae	Paenibacillus	CL00266_Paenibacillus	0.0207526	0.0207304	0.0276033	0.0481083	0.0142384	0.122312	0.0441231	0.142267	0.0483726	0.0206718	0.0309268	0.0377333	0.0378788	0.0375066	0.0243072	0.0348651	0.0517795	0.0241529	0.0449905	0.0347826	0.237457	0.09497	0.23519	0.0509165	0.0311343	0.0380215	0.0172461	0.0241039	0.0309055	0.0516493	0.0721898	0.0345077	0.0138778	0.00693265	0.0104001	0.0104167	0.0767513	0.017372	0.0138322	0.0485976	0.0104381	0.0275501	0.0205903
Bacteria	Actinobacteria	Actinobacteria	Pseudonocardiales	Pseudonocardiaceae	Pseudonocardia	CL00223_Pseudonocardia	0.0103763	0.0276405	0.0517563	0.0309268	0.0961094	0.0543608	0.037335	0.044035	0.0345519	0.0378984	0.0343631	0.0240121	0.0275482	0.0187533	0.090284	0.0244056	0.00690393	0.00345042	0.0311473	0.0173913	0.0407069	0.237425	0.0749881	0.162933	0.0103781	0.013826	0.00689845	0.017217	0.0068679	0.0344329	0.017188	0.00690155	0.0138778	0.0277306	0.0381335	0.0486111	0.034887	0.0382183	0.0138322	0.0208275	0.0347935	0.0516565	0.0514756
Bacteria	Proteobacteria	Gammaproteobacteria	Nevskiales	Steroidobacteraceae	Povalibacter	CL00448_Povalibacter	0.00691754	0.00345507	0.00690084	0.0103089	0.00711921	0.0305779	0.0169704	0.00677461	0.0276415	0	0	0	0.00344353	0.0225039	0.0208348	0.013946	0.0172598	0.00690084	0.00346081	0.00347826	0.0237457	0.0135671	0.0238598	0.00339443	0.235237	0.076043	0.0137969	0.0516511	0.0068679	0.00688658	0.0206256	0.0207046	0.0242862	0.0762591	0.0277335	0.0486111	0.0209322	0.0243208	0.0449547	0.0381838	0.0243555	0.0344376	0.0274537
Bacteria	Actinobacteria	Actinobacteria	Pseudonocardiales	Pseudonocardiaceae	Pseudonocardia	CL00143_Pseudonocardia	0.0380465	0.0794665	0.0552067	0.0274905	0.160182	0.101926	0.142552	0.0982318	0.0449174	0.0551249	0.044672	0.0411636	0.0585399	0.0300053	0.107646	0.0627571	0.0793952	0.0931613	0.0692161	0.0243478	0.0373147	0.196724	0.23519	0.125594	0.0242156	0.034565	0.0241446	0.017217	0.0549432	0.0723091	0.0343761	0.0517616	0.0416334	0.0762591	0.0520003	0.0520833	0.0383757	0.0590647	0.0207483	0.0485976	0.0452316	0.0447689	0.0995196
Bacteria	Gemmatimonadetes	Gemmatimonadetes	Gemmatimonadales	Gemmatimonadaceae	un_Gemmatimonadaceae	CL00289_un_Gemmatimonadaceae	0	0.00345507	0	0.00343631	0	0	0	0	0	0	0	0.0137212	0.00344353	0	0	0	0	0.00345042	0	0	0	0	0	0	0	0	0	0	0	0	0	0	0.0346945	0.0727928	0.0589336	0.0798611	0.111638	0.0868598	0.121032	0.118023	0.187885	0.0619877	0.0617708
Bacteria	Bacteroidetes	Chitinophagia	Chitinophagales	Chitinophagaceae	Panacibacter	CL00300_Panacibacter	0.0172939	0.0138203	0.0138017	0.00687262	0.00355961	0.00339755	0	0.0033873	0.00345519	0.0275624	0	0.0102909	0.0309917	0.00375066	0.0659768	0.00697301	0.00690393	0.00690084	0.0207648	0.0173913	0.0101767	0.0440932	0.0102256	0.023761	0.0311343	0.076043	0.0896799	0.0619813	0	0.024103	0.00343761	0.00690155	0.0346945	0.0173316	0.0104001	0.03125	0.0907061	0.0138976	0.0276644	0.0520689	0.0521903	0.0413252	0.0137268
Bacteria	Actinobacteria	Actinobacteria	Micromonosporales	Micromonosporaceae	Plantactinospora	CL01647_Plantactinospora	0	0.00691013	0.0103513	0.00343631	0	0	0.00339409	0	0.0103656	0	0	0.0171515	0.00344353	0.00750131	0.00347246	0.0104595	0.00690393	0	0	0.00347826	0	0	0	0.0101833	0.00345937	0.0034565	0	0.00688682	0	0	0	0.00690155	0.00346945	0.00693265	0.232268	0.00347222	0.0034887	0	0.00691611	0.013885	0.00347935	0.00344376	0.00686342
Bacteria	Proteobacteria	un_Proteobacteria	un_Proteobacteria	un_Proteobacteria	un_Proteobacteria	CL02155_un_Proteobacteria	0	0	0	0	0	0	0	0	0	0	0	0	0	0	0	0	0	0	0	0	0	0	0	0	0	0	0	0	0	0	0	0	0	0	0	0.00347222	0	0	0	0	0	0	0
Bacteria	Proteobacteria	Alphaproteobacteria	Rhodospirillales	Rhodospirillaceae	Dongia	CL00792_Dongia	0.00345877	0.0172753	0.0138017	0.00687262	0.00355961	0.0169877	0.00339409	0.0033873	0.0518278	0.103359	0.0481083	0.0480241	0.0344353	0.0600105	0.0625043	0.0557841	0.0241638	0.00345042	0.0415297	0.00347826	0.013569	0.00339179	0.00340855	0	0.231778	0.141716	0.172461	0.199718	0.0240376	0.0929688	0.0687521	0.0138031	0	0.00693265	0	0.00694444	0.0034887	0.00347439	0	0	0	0	0
Bacteria	Firmicutes	Bacilli	Bacillales	Paenibacillaceae	Paenibacillus	CL00203_Paenibacillus	0.0103763	0.0483709	0	0.00343631	0.0106788	0.00339755	0.0203645	0.0033873	0.0138207	0.00344531	0	0.0034303	0.0172176	0.0150026	0.00694493	0.00348651	0.00690393	0.0207025	0.00346081	0.013913	0.0101767	0.00339179	0.00340855	0	0.0103781	0	0.00344923	0.00688682	0.0103018	0.024103	0.00343761	0.0207046	0.170003	0.155985	0.204534	0.177083	0.170946	0.152873	0.23169	0.204804	0.173968	0.154969	0.212766
Bacteria	Firmicutes	Bacilli	Bacillales	Thermoactinomycetaceae 1	un_Thermoactinomycetaceae	CL00283_un_Thermoactinomycetaceae	0.0415053	0.0794665	0.113864	0.089344	0.0498345	0.0577583	0.0509113	0.0372603	0.09329	0.0413437	0.0377994	0.0788968	0.0447658	0.0375066	0.0312522	0.013946	0.0828472	0.08281	0.0692161	0.0765217	0.0508837	0.105145	0.0272684	0.230821	0.0242156	0.0449345	0.0103477	0.017217	0.0858487	0.0585359	0.0584393	0.0207046	0.0416334	0.0138653	0.0242668	0.0659722	0.0313983	0.0382183	0.0276644	0.0381838	0.0347935	0.0378814	0.0617708
Bacteria	Bacteroidetes	un_Bacteroidetes	un_Bacteroidetes	un_Bacteroidetes	un_Bacteroidetes	CL00615_un_Bacteroidetes	0.0242114	0.0172753	0.0897109	0.202742	0.00355961	0	0.00339409	0.0101619	0.0138207	0.0413437	0	0.0240121	0.0309917	0.101268	0.0312522	0.0278921	0.0276157	0.127665	0.00346081	0.0452174	0.013569	0	0	0	0.0103781	0.089869	0.0620861	0.230708	0.0137358	0.0172164	0.0378137	0.00690155	0.0138778	0.010399	0.0173334	0.0243056	0.0104661	0.00694879	0	0.0277701	0.00347935	0.00344376	0.0102951
Bacteria	Bacteroidetes	Cytophagia	Cytophagales	Fulvivirgaceae	un_Fulvivirgaceae	CL00484_un_Fulvivirgaceae	0.0172939	0	0	0.00343631	0	0.00339755	0	0	0.0138207	0.0137812	0.0137452	0	0.0103306	0.0225039	0.0173623	0.00348651	0.00690393	0.00345042	0.00346081	0.0278261	0.013569	0.0101754	0.0306769	0	0.0172968	0.0241955	0.0206954	0.0103302	0.0480753	0.0103299	0	0.0414093	0.0208167	0.0450622	0.0104001	0.0520833	0.0488418	0.0799111	0.0345805	0.0277701	0.0556696	0.0172188	0.0102951
Bacteria	Actinobacteria	Actinobacteria	Micromonosporales	Micromonosporaceae	Plantactinospora	CL00871_Plantactinospora	0.00345877	0.0103652	0	0.00343631	0	0	0	0	0.0138207	0.00689061	0.0171815	0	0.00344353	0.00750131	0.00347246	0.00697301	0.0103559	0	0.00692161	0.00347826	0	0	0.00340855	0	0.00691874	0	0	0.017217	0.00343395	0.0275463	0	0	0.0173473	0.0138653	0.0208001	0.0173611	0	0.22931	0.0311225	0.0208275	0	0.00688753	0.0274537
Bacteria	Actinobacteria	Rubrobacteria	Rubrobacterales	Rubrobacteraceae	Rubrobacter	CL00466_Rubrobacter	0.14181	0.0967419	0.0862604	0.0859077	0.0106788	0.0135902	0.0271527	0.0101619	0.09329	0.0585702	0.116834	0.0686059	0.0688705	0.22879	0.149316	0.184785	0.134627	0.113864	0.0726769	0.118261	0.00678449	0.00339179	0.00340855	0.00339443	0.0103781	0.020739	0.0275938	0.0344341	0.0480753	0.179051	0.0618769	0.217399	0.00346945	0.0138653	0.0242668	0.0243056	0.0034887	0.0138976	0.0276644	0.0104138	0.0173968	0.0137751	0.024022
Bacteria	Actinobacteria	Actinobacteria	Propionibacteriales	Nocardioidaceae	un_Nocardioidaceae	CL00234_un_Nocardioidaceae	0.138351	0.0172753	0.0862604	0.0515446	0.00355961	0.0135902	0.040729	0.0101619	0.0310967	0.124031	0.178688	0.102909	0.206612	0.0187533	0.045142	0.00348651	0.0414236	0.0724588	0.0622945	0.0313043	0.0101767	0	0	0	0.0207562	0.0034565	0.0413907	0.168727	0.0858487	0.0619792	0.0893778	0.00345077	0.176942	0.228777	0.0970672	0.0625	0.0767513	0.152873	0.0899094	0.104138	0.0974218	0.0860941	0.024022
Bacteria	Bacteroidetes	un_Bacteroidetes	un_Bacteroidetes	un_Bacteroidetes	un_Bacteroidetes	CL00312_un_Bacteroidetes	0.0138351	0.0414608	0.00345042	0.00343631	0	0	0	0	0.0345519	0.0275624	0	0.00686059	0.00344353	0	0	0.013946	0.0138079	0.0483058	0.0311473	0.0626087	0.0169612	0	0.00340855	0.00339443	0.228318	0.117521	0.04484	0.0619813	0.0137358	0.0206597	0	0	0.069389	0.128254	0.0346669	0.104167	0.198856	0.0660135	0.0311225	0.0624826	0.0835044	0.0654315	0.0274537
Bacteria	Proteobacteria	Gammaproteobacteria	Nevskiales	Steroidobacteraceae	Steroidobacter	CL00617_Steroidobacter	0.00691754	0	0	0	0	0	0.00339409	0.00677461	0.0587382	0.0310078	0.0309268	0.0960483	0	0.00375066	0.00347246	0.00348651	0	0	0.00692161	0	0.0101767	0	0.0409026	0.00339443	0.228318	0.0172825	0.189708	0.123963	0	0	0	0	0.0104084	0	0.0104001	0.03125	0	0.0104232	0.00691611	0	0.0104381	0.00344376	0.00343171
Bacteria	Proteobacteria	Gammaproteobacteria	un_Gammaproteobacteria	un_Gammaproteobacteria	un_Gammaproteobacteria	CL00346_un_Gammaproteobacteria	0.0311289	0	0.00690084	0.0171815	0.227815	0.163082	0.0678817	0.226949	0	0	0.0137452	0	0.0137741	0.00375066	0	0	0.00345197	0.00345042	0.00346081	0	0.220496	0.0746193	0.0238598	0.128988	0.00345937	0	0.00689845	0	0	0.00344329	0	0.0862694	0.0069389	0	0	0.0208333	0.0034887	0.00694879	0	0.0104138	0	0.0103313	0
Bacteria	Firmicutes	Bacilli	Bacillales	Paenibacillaceae	Paenibacillus	CL00446_Paenibacillus	0.0415053	0.0310956	0.0138017	0.0790351	0.0249172	0.0815411	0.0576995	0.0237111	0.0241863	0.0344531	0.0171815	0.0240121	0.0275482	0.0450079	0.0312522	0.0348651	0.0517795	0.0655579	0.0449905	0.0486957	0.22728	0.122104	0.037494	0.023761	0.0172968	0.041478	0.0275938	0.0309907	0.0309055	0.048206	0.0137504	0.0483108	0.00346945	0.0138653	0.0104001	0.00694444	0.00697739	0.00347439	0.0103742	0.0208275	0.0139174	0.0103313	0.0102951
Bacteria	Actinobacteria	Thermoleophilia	Solirubrobacterales	un_Solirubrobacterales	un_Solirubrobacterales	CL00228_un_Solirubrobacterales	0.044964	0.0310956	0.0586571	0.0687262	0	0	0	0	0.0207311	0.0723514	0.044672	0.0308727	0.0241047	0.0225039	0.0208348	0.0104595	0.0172598	0.0517563	0.0484513	0.0556522	0	0	0	0.00678887	0.00345937	0.013826	0.04484	0.0241039	0.0583771	0.0378762	0.0618769	0.0138031	0.225514	0.152518	0.197601	0.142361	0.0732626	0.121604	0.0968255	0.159678	0.0939425	0.127419	0.0960879
Bacteria	Verrucomicrobia	Verrucomicrobia_Subdiv3	un_Verrucomicrobia_Subdiv3	un_Verrucomicrobia_Subdiv3	un_Verrucomicrobia_Subdiv3	CL00390_un_Verrucomicrobia_Subdiv3	0.00345877	0	0	0	0.0142384	0	0	0	0.00691037	0.00344531	0.0137452	0	0.065427	0.225039	0.00694493	0.0244056	0.0207118	0.00345042	0.0415297	0	0	0	0.00340855	0	0	0	0	0	0.0274716	0.0447628	0.120316	0.031057	0.0451029	0.0935908	0.0589336	0.0972222	0.0383757	0.0382183	0.0587869	0.11108	0.0730664	0.0447689	0.0446122
Bacteria	Actinobacteria	Thermoleophilia	Solirubrobacterales	Solirubrobacteraceae	Solirubrobacter	CL00511_Solirubrobacter	0	0	0	0	0	0	0	0	0	0	0	0	0	0	0.00347246	0	0	0	0	0	0	0	0	0	0	0	0	0	0	0	0	0	0.0346945	0.0277306	0.0832004	0.0625	0.0034887	0.0138976	0.0172903	0.0451264	0.0521903	0.0619877	0.0171585
Archaea	Thaumarchaeota	Nitrososphaerales	Nitrososphaerales	Nitrososphaeraceae	Nitrososphaera	CL00205_Nitrososphaera	0.121057	0.138203	0.134566	0.147761	0.0249172	0.0441681	0.0339409	0.00677461	0.0967452	0.124031	0.0790351	0.058315	0.158402	0.180032	0.107646	0.129001	0.189858	0.113864	0.224952	0.146087	0.0508837	0.0339179	0.0511282	0.0169722	0.183347	0.172825	0.103477	0.168727	0.11332	0.106742	0.182193	0.100072	0.104084	0.110922	0.0589336	0.100694	0.216299	0.104232	0.0691611	0.149264	0.111339	0.120532	0.0480439
Bacteria	Proteobacteria	Betaproteobacteria	un_Betaproteobacteria	un_Betaproteobacteria	un_Betaproteobacteria	CL00653_un_Betaproteobacteria	0	0.0103652	0	0	0	0.00339755	0	0	0.00345519	0.0206718	0.00343631	0.109769	0.00344353	0.0150026	0.00694493	0	0	0.00345042	0	0.00695652	0	0	0	0	0.224859	0.027652	0.0379415	0	0.0068679	0	0.0137504	0.00345077	0.0520418	0.0346632	0.0173334	0.0451389	0.0139548	0.017372	0.0172903	0.013885	0.0382729	0.0241063	0
Bacteria	un_Bacteria	un_Bacteria	un_Bacteria	un_Bacteria	un_Bacteria	CL01114_un_Bacteria	0	0	0	0	0	0	0	0	0	0	0	0	0	0	0	0	0	0	0	0	0.0746294	0	0	0	0	0.224672	0	0	0.0480753	0	0	0.0138031	0	0	0	0	0	0.00694879	0	0	0	0	0
Bacteria	un_Bacteria	un_Bacteria	un_Bacteria	un_Bacteria	un_Bacteria	CL00449_un_Bacteria	0.0242114	0.00691013	0.041405	0.0377994	0.00355961	0.183468	0.22401	0.216787	0.127842	0.00344531	0.113398	0.0754665	0.072314	0.00750131	0.0416696	0.0522976	0	0.0172521	0.0484513	0.00695652	0.108552	0.0135671	0.0068171	0.0101833	0.100322	0.141716	0	0.0550945	0.0961505	0.0791956	0.0825026	0.127679	0.00346945	0.00693265	0	0.0104167	0.0209322	0	0.00345805	0.00694252	0	0.00344376	0
Bacteria	un_Bacteria	un_Bacteria	un_Bacteria	un_Bacteria	un_Bacteria	CL00673_un_Bacteria	0.0864693	0.0552811	0.0931613	0.113398	0.0320365	0.00679509	0.037335	0.0135492	0.0345519	0.0206718	0.22336	0.0034303	0.00344353	0.0412572	0.00694493	0.0488111	0.141531	0.0862604	0.124589	0.0521739	0.0101767	0.0101754	0.0170427	0	0	0.006913	0.031043	0.0137736	0.0103018	0.024103	0	0.100072	0.00346945	0	0.00693337	0.00694444	0.0174435	0.00694879	0.00345805	0	0.0069587	0.00344376	0
Bacteria	Proteobacteria	Betaproteobacteria	un_Betaproteobacteria	un_Betaproteobacteria	un_Betaproteobacteria	CL00197_un_Betaproteobacteria	0	0	0	0	0	0	0	0	0	0	0	0.00686059	0.00344353	0	0.00347246	0	0	0.00690084	0.00346081	0.00695652	0	0	0	0	0.00691874	0	0.00344923	0.00688682	0	0	0	0	0.100614	0.114389	0.0936005	0.131944	0.223277	0.149399	0.117574	0.177034	0.146133	0.113644	0.0686342
Bacteria	Bacteroidetes	Chitinophagia	Chitinophagales	Chitinophagaceae	Terrimonas	CL00284_Terrimonas	0.0103763	0.00345507	0	0	0	0	0.00339409	0.00677461	0.0138207	0.00689061	0	0.0171515	0.0137741	0.011252	0.00694493	0	0	0.00345042	0.00346081	0	0.0169612	0	0	0.00678887	0.0553499	0.048391	0.0275938	0.0275473	0.0549432	0.0137732	0.0240633	0	0.0936752	0.100523	0.055467	0.104167	0.08024	0.0277951	0.0691611	0.0763677	0.135695	0.0516565	0.0137268
Bacteria	Firmicutes	Bacilli	Bacillales	Staphylococcaceae	Staphylococcus	CL00859_Staphylococcus	0.0103763	0.0138203	0.00690084	0	0.0284768	0.00679509	0.0203645	0.0203238	0.0621934	0.0378984	0.219924	0.0445939	0.0482094	0.0900158	0.0173623	0.205704	0.0138079	0.0517563	0.0449905	0.00347826	0.0203535	0.00339179	0	0.023761	0.148753	0.034565	0.0137969	0.0619813	0.0171697	0.0275463	0.0137504	0	0	0.00346632	0.00346669	0.0138889	0.0279096	0.0138976	0.00345805	0.0104138	0.0069587	0	0.0171585
Bacteria	Gemmatimonadetes	Gemmatimonadetes	Gemmatimonadales	Gemmatimonadaceae	un_Gemmatimonadaceae	CL00286_un_Gemmatimonadaceae	0	0	0	0	0	0	0	0	0	0	0	0	0	0	0	0	0	0	0	0	0	0	0	0	0	0	0	0	0	0	0	0	0.0971446	0.183715	0.208001	0.0555556	0.0697739	0.0347439	0.0484128	0.0590114	0.0521903	0.0516565	0.0892244
Bacteria	Actinobacteria	Actinobacteria	Streptomycetales	Streptomycetaceae	Streptomyces	CL00550_Streptomyces	0.0172939	0.0138203	0.0310538	0.0103089	0	0.00339755	0	0.0101619	0.00345519	0.00689061	0.0274905	0.00686059	0.0103306	0.0150026	0.0104174	0.0348651	0.0103559	0.0103513	0.0103824	0.0104348	0.00339225	0	0.00340855	0	0.0103781	0.006913	0	0	0.00343395	0.00688658	0.00343761	0.00345077	0.0104084	0.0277306	0.0277335	0.0138889	0.0418644	0.0451671	0.0380386	0.0416551	0.0313142	0.072319	0.0411805
Bacteria	Verrucomicrobia	un_Verrucomicrobia	un_Verrucomicrobia	un_Verrucomicrobia	un_Verrucomicrobia	CL00525_un_Verrucomicrobia	0	0	0.00690084	0	0.00711921	0	0.00339409	0	0.141663	0.0585702	0.0274905	0.092618	0.103306	0.0637612	0.0381971	0.020919	0.00690393	0.0103513	0.0103824	0.00695652	0	0	0	0	0.21794	0.169368	0.103477	0.0998588	0.116754	0.158391	0.0275009	0.031057	0.0346945	0.0173316	0.0416002	0.0381944	0.0418644	0.0660135	0.0345805	0.0416551	0.0417522	0.0447689	0.00686342
Bacteria	Verrucomicrobia	Verrucomicrobia_Subdiv3	un_Verrucomicrobia_Subdiv3	un_Verrucomicrobia_Subdiv3	un_Verrucomicrobia_Subdiv3	CL00502_un_Verrucomicrobia_Subdiv3	0.0207526	0.0449159	0.0207025	0.0206178	0	0.00339755	0.0135763	0.0135492	0.117476	0.00689061	0.0618535	0	0.103306	0.138774	0.0555594	0.156893	0.0103559	0.0172521	0	0	0.0542759	0	0	0	0.0172968	0.0103695	0.144868	0.165284	0.137358	0.117072	0.216569	0.0828186	0.0416334	0.0242643	0.0450669	0.0381944	0.0244209	0.0243208	0.0276644	0.0173563	0.0243555	0.0378814	0.00686342
Bacteria	un_Bacteria	un_Bacteria	un_Bacteria	un_Bacteria	un_Bacteria	CL00329_un_Bacteria	0.044964	0.00691013	0.0103513	0.0103089	0	0.0101926	0	0	0.0172759	0.0275624	0.0137452	0.0205818	0.00688705	0.0262546	0.0104174	0.0383516	0.0414236	0.0655579	0.0311473	0.0173913	0.0203535	0	0.0306769	0	0.0380531	0.020739	0.0137969	0.0378775	0.00343395	0.00344329	0.0137504	0.0103523	0.0555112	0.0381296	0.0346669	0.0694444	0.118616	0.0625391	0.0553289	0.0694252	0.0521903	0.0654315	0.0205903
Bacteria	WPS-1	un_WPS-1	un_WPS-1	un_WPS-1	un_WPS-1	CL00999_un_WPS-1	0.00345877	0	0.00345042	0.0103089	0.0106788	0.00339755	0.00678817	0.0237111	0.00691037	0	0	0	0.00688705	0.00750131	0	0	0.00690393	0	0.017304	0.0278261	0.0305302	0.0169589	0.0988479	0.0543109	0.214481	0.0311085	0.0379415	0.0413209	0.0137358	0	0	0	0.0069389	0.00693265	0	0	0	0	0	0	0	0.00688753	0
Bacteria	un_Bacteria	un_Bacteria	un_Bacteria	un_Bacteria	un_Bacteria	CL00796_un_Bacteria	0	0	0	0	0	0	0	0	0	0.00344531	0	0	0	0	0	0	0	0	0	0	0	0	0	0	0	0	0	0	0	0	0	0	0.0346945	0.0173316	0.00693337	0.0173611	0.0104661	0.0208464	0.0103742	0.0312413	0.0313142	0.00688753	0.00686342
Bacteria	Firmicutes	Bacilli	Bacillales	Paenibacillaceae	Paenibacillus	CL00665_Paenibacillus	0.0311289	0.0207304	0.0172521	0.0274905	0.00355961	0.0237828	0.0543054	0.0304857	0.0138207	0.0137812	0.0687262	0.0102909	0.0172176	0.0562598	0.0381971	0.00348651	0.0241638	0.0207025	0.0311473	0.0173913	0.213711	0.0169589	0.0272684	0.0101833	0.027675	0.0241955	0.031043	0.017217	0.0171697	0.0344329	0.0240633	0.0103523	0.00346945	0.00346632	0.00693337	0	0.0034887	0.00694879	0.0103742	0.00694252	0.00347935	0.0103313	0.00343171
Bacteria	Actinobacteria	Actinobacteria	Propionibacteriales	Nocardioidaceae	Aeromicrobium	CL00641_Aeromicrobium	0.0795517	0.0172753	0.0207025	0.0137452	0.00355961	0.00679509	0.00678817	0	0.0138207	0.113695	0.0240542	0.0411636	0.0241047	0.011252	0.052087	0	0	0.0655579	0.00692161	0.013913	0.00339225	0	0	0	0.00345937	0	0	0.213491	0.0171697	0	0.0550017	0	0.0346945	0.0519949	0.0104001	0.0208333	0.0313983	0.0486415	0.0103742	0.0104138	0.0417522	0.0344376	0.00686342
Bacteria	Actinobacteria	Acidimicrobiia	Acidimicrobiales	Iamiaceae	un_Iamiaceae	CL00189_un_Iamiaceae	0.076093	0.0380057	0.0241529	0.0584172	0	0	0.0135763	0	0.0207311	0.0310078	0.00687262	0.0377333	0.0309917	0.0225039	0.0416696	0.0244056	0.0483275	0.0172521	0.0553729	0.00695652	0.0101767	0	0	0	0.0449718	0.020739	0.0137969	0.0447643	0.0068679	0.0206597	0.0137504	0.00690155	0.138778	0.124788	0.104001	0.138889	0.156991	0.211938	0.114116	0.142322	0.142653	0.113644	0.0995196
Bacteria	Proteobacteria	Betaproteobacteria	Burkholderiales	Oxalobacteraceae	Noviherbaspirillum	CL00507_Noviherbaspirillum	0.0138351	0.0103652	0.0448554	0	0.0106788	0.00339755	0.040729	0.0237111	0.0310967	0.00689061	0.00343631	0.0274424	0.0344353	0.198785	0.0277797	0.0557841	0.21057	0.0103513	0	0.0104348	0.00678449	0	0	0	0.00345937	0.027652	0.0206954	0.0344341	0.065245	0.0103299	0.0343761	0.00345077	0.0346945	0.0173316	0.0346669	0.0104167	0.0279096	0.0312695	0.0242064	0.0555401	0.0313142	0.0206626	0.0171585
Bacteria	Proteobacteria	Alphaproteobacteria	Rhizobiales	un_Rhizobiales	un_Rhizobiales	CL00339_un_Rhizobiales	0.0207526	0.0172753	0.0207025	0.00343631	0.0249172	0.0407706	0.0339409	0.0745207	0.0207311	0.0378984	0.00687262	0.0171515	0.0206612	0.00750131	0.0243072	0.0278921	0.0103559	0	0.0657553	0.013913	0.122121	0.0915782	0.129525	0.210455	0.159131	0.172825	0.0827815	0.15151	0.0480753	0.0206597	0.0412513	0.0103523	0	0.0207979	0.00693337	0.0208333	0.0453531	0.0138976	0.0345805	0.0173563	0.0104381	0.00344376	0.0102951
Bacteria	Gemmatimonadetes	Gemmatimonadetes	Gemmatimonadales	Gemmatimonadaceae	un_Gemmatimonadaceae	CL00408_un_Gemmatimonadaceae	0.0484228	0.0449159	0.00690084	0.0206178	0.00711921	0.0237828	0.0203645	0.00677461	0.0587382	0.0689061	0.0274905	0.0274424	0.0550964	0.0750131	0.0798667	0.0313786	0.0483275	0.0241529	0.100363	0.125217	0.0848061	0.0407014	0.0340855	0.0135777	0.204103	0.186651	0.189708	0.210048	0.0618111	0.0309896	0.0721898	0.0207046	0.0277556	0.0866581	0.0346669	0.0416667	0.0976835	0.0590647	0.00691611	0.0416551	0.0347935	0.0309939	0.0102951
Bacteria	un_Bacteria	un_Bacteria	un_Bacteria	un_Bacteria	un_Bacteria	CL00833_un_Bacteria	0.0103763	0.00345507	0	0	0	0	0	0	0	0.00344531	0.0171815	0	0	0.00375066	0.00347246	0	0	0	0.00346081	0.00347826	0	0	0.00340855	0	0	0	0	0	0.00343395	0	0	0.00690155	0.0242862	0.0277306	0.0138667	0.0381944	0.209322	0.0868598	0.0242064	0.0485976	0.0243555	0.0688753	0.0102951
Bacteria	un_Bacteria	un_Bacteria	un_Bacteria	un_Bacteria	un_Bacteria	CL00640_un_Bacteria	0	0	0	0	0	0.0271804	0.00339409	0	0	0	0	0	0	0	0.00694493	0	0	0	0.00346081	0	0	0	0	0	0	0	0	0	0	0.00344329	0	0	0.0104084	0.0277306	0.0138667	0.0138889	0.0313983	0.0382183	0.0449547	0.0312413	0.069587	0.00688753	0.00686342
Bacteria	Verrucomicrobia	Opitutae	Opitutales	Opitutaceae	un_Opitutaceae	CL01707_un_Opitutaceae	0	0	0	0	0	0	0	0	0	0	0	0.0034303	0	0	0.00694493	0	0.0103559	0.00690084	0	0.00347826	0	0	0	0	0.10724	0	0.206954	0	0	0	0	0	0.00346945	0.00346632	0	0	0	0.00347439	0	0	0.00347935	0.00344376	0.0137268
Bacteria	un_Bacteria	un_Bacteria	un_Bacteria	un_Bacteria	un_Bacteria	CL01309_un_Bacteria	0	0.0103652	0	0.00343631	0	0.00339755	0.00678817	0	0.0829245	0.0585702	0.206178	0.0617453	0.00688705	0.011252	0.00694493	0.0174325	0	0	0.00346081	0	0.013569	0	0.0136342	0.0169722	0.0138375	0.006913	0.106926	0.0103302	0.0103018	0.00344329	0.123754	0.00345077	0	0	0	0	0	0	0	0	0	0	0
Bacteria	Proteobacteria	Alphaproteobacteria	Rhizobiales	Bradyrhizobiaceae	un_Bradyrhizobiaceae	CL00222_un_Bradyrhizobiaceae	0.138351	0.0932868	0.08281	0.0962166	0.00355961	0.00339755	0.0203645	0.00677461	0.0656485	0.044789	0.0618535	0.0377333	0.0826446	0.101268	0.0798667	0.0662436	0.0690393	0.0517563	0.103824	0.173913	0.0101767	0	0.0068171	0.00678887	0.0415124	0.100238	0.0482892	0.0895286	0.11332	0.0688658	0.0893778	0.0448601	0.142248	0.0970571	0.065867	0.0798611	0.205833	0.111181	0.0899094	0.100666	0.149612	0.0792066	0.0343171
Bacteria	Bacteroidetes	Cytophagia	Cytophagales	Fulvivirgaceae	Fulvivirga	CL00780_Fulvivirga	0.00345877	0.0207304	0.0241529	0.0584172	0	0.00339755	0.00678817	0.0033873	0.00345519	0.0413437	0	0.0377333	0.0929752	0.0750131	0.00694493	0.205704	0.0310677	0.0483058	0.0553729	0.0521739	0	0.00339179	0.00340855	0	0	0.0380215	0.0172461	0.00688682	0.065245	0.0378762	0.0825026	0.0862694	0.0069389	0.00346632	0	0.00694444	0	0	0.0103742	0.00347126	0.00347935	0.0172188	0.0137268
Bacteria	Proteobacteria	Alphaproteobacteria	Sphingomonadales	Sphingomonadaceae	un_Sphingomonadaceae	CL00230_un_Sphingomonadaceae	0.145268	0.0138203	0.0379546	0.0412357	0.00355961	0.037373	0.00678817	0	0.038007	0.0654608	0.0171815	0.0548847	0.0998623	0.0525092	0.097229	0.0174325	0.0310677	0.0448554	0.0449905	0.0591304	0.0101767	0.0237425	0.0204513	0.0848608	0.0103781	0.190107	0.0379415	0.0998588	0.0892826	0.00688658	0.0481265	0.00690155	0.0936752	0.00346632	0.0520003	0.0694444	0.0732626	0.0138976	0.0380386	0.0381838	0.069587	0.0413252	0.00343171
Bacteria	Armatimonadetes	Armatimonadetes_gp4	un_Armatimonadetes_gp4	un_Armatimonadetes_gp4	un_Armatimonadetes_gp4	CL00563_un_Armatimonadetes_gp4	0.204068	0.183119	0.106963	0.0309268	0.0142384	0.0339755	0.0169704	0.0203238	0.0725589	0.103359	0.0515446	0.0857574	0.065427	0.0225039	0.0416696	0.0557841	0.0655874	0.106963	0.0449905	0.0382609	0.00339225	0	0.00340855	0	0.0345937	0.055304	0.0931291	0.0550945	0.0549432	0.120515	0.0584393	0.0586632	0	0.00346632	0.00693337	0.0104167	0.0139548	0.0104232	0.0103742	0.00347126	0	0.00344376	0.0102951
Bacteria	Bacteroidetes	Chitinophagia	Chitinophagales	Chitinophagaceae	Lacibacter	CL00743_Lacibacter	0.00345877	0.0207304	0	0	0	0.00679509	0.00339409	0	0.00691037	0.00689061	0	0.0034303	0	0	0.00694493	0.00348651	0.0379716	0	0.0484513	0.0626087	0.0203535	0.0305261	0.0340855	0.00339443	0.00691874	0.203933	0.189708	0	0.0515092	0	0.0240633	0.0138031	0.0208167	0.0173316	0.00693337	0.0416667	0.0104661	0.0104232	0.00691611	0.0173563	0.0208761	0.0241063	0
Bacteria	Actinobacteria	Actinobacteria	Propionibacteriales	un_Propionibacteriales	un_Propionibacteriales	CL00391_un_Propionibacteriales	0.0138351	0.203849	0.127665	0.0274905	0.0106788	0.00339755	0.0169704	0.0101619	0.0691037	0.0310078	0.0584172	0.0240121	0.0895317	0.0337559	0.142371	0.0871627	0.155338	0.0483058	0.190344	0.111304	0.0339225	0.00339179	0.037494	0.00339443	0.114159	0.076043	0.0793322	0.103302	0	0.179051	0.0378137	0.113876	0	0.0381296	0.00346669	0.0347222	0.0279096	0.00694879	0.0207483	0.00694252	0.0208761	0.0344376	0.0308854
Bacteria	un_Bacteria	un_Bacteria	un_Bacteria	un_Bacteria	un_Bacteria	CL00419_un_Bacteria	0.0657167	0.0276405	0.0241529	0.0103089	0.0213576	0.0101926	0.00678817	0.0033873	0.0172759	0.0241171	0.0240542	0.0171515	0.0757576	0.0262546	0.0555594	0.0244056	0.00345197	0.0483058	0.017304	0.0626087	0	0	0.0068171	0	0.027675	0.117521	0.0206954	0.00688682	0.065245	0.0275463	0.0481265	0.031057	0.0312251	0.0277306	0.0277335	0.0868056	0.202344	0.0764367	0.0449547	0.0555401	0.0800251	0.0757628	0.0102951
Bacteria	Proteobacteria	Gammaproteobacteria	un_Gammaproteobacteria	un_Gammaproteobacteria	un_Gammaproteobacteria	CL00416_un_Gammaproteobacteria	0.00691754	0	0.00690084	0	0	0	0	0	0.0138207	0.0206718	0	0	0.0137741	0	0.0104174	0.00697301	0	0	0.0242256	0.013913	0	0	0	0	0.0172968	0.006913	0	0.0723116	0.0206037	0.0137732	0.017188	0.00345077	0.0797974	0.0901244	0.0485336	0.152778	0.202344	0.100757	0.0518708	0.118023	0.10786	0.0964254	0.00343171
Bacteria	Actinobacteria	Actinobacteria	Micromonosporales	Micromonosporaceae	Catelliglobosispora	CL00452_Catelliglobosispora	0.00345877	0.0207304	0.0172521	0.00343631	0	0	0	0.0033873	0.0310967	0.00689061	0	0.0411636	0.0137741	0.00375066	0.00694493	0	0.00690393	0.00345042	0	0	0	0	0.00340855	0	0	0	0	0	0	0.00344329	0.00343761	0	0.0242862	0.0485285	0.0416002	0.0659722	0.202344	0.118129	0.0726191	0.107609	0.0661077	0.072319	0.0754976
Bacteria	Verrucomicrobia	Verrucomicrobiae	Verrucomicrobiales	Verrucomicrobiaceae	Luteolibacter	CL00648_Luteolibacter	0	0.0898317	0.08281	0	0.00355961	0.0237828	0	0	0	0.165375	0.0343631	0.0308727	0.0103306	0.0412572	0.0208348	0.202217	0	0.00345042	0	0	0	0	0	0	0	0	0	0	0	0	0	0	0	0.194114	0.0624003	0.152778	0.08024	0.0277951	0	0.0242988	0.00347935	0.0929816	0.0102951
Bacteria	Proteobacteria	Deltaproteobacteria	Myxococcales	un_Myxococcales	un_Myxococcales	CL01143_un_Myxococcales	0	0	0	0	0	0	0	0	0	0	0	0	0	0	0	0	0	0	0	0	0	0	0	0	0	0	0	0	0	0	0	0	0	0.0485285	0.0138667	0.0243056	0	0.0104232	0.0172903	0.00694252	0.0104381	0.00688753	0.0137268
Bacteria	un_Bacteria	un_Bacteria	un_Bacteria	un_Bacteria	un_Bacteria	CL00360_un_Bacteria	0.0138351	0.00345507	0	0.0274905	0	0.00679509	0	0.0033873	0.00691037	0	0	0	0.0137741	0	0.0277797	0.013946	0.00690393	0	0	0.00347826	0	0.0135671	0	0	0.0380531	0	0	0	0	0	0.0378137	0	0.0451029	0.0935908	0.0624003	0.0555556	0.0383757	0.138976	0.114116	0.0867814	0.201802	0.0654315	0.024022
Bacteria	Proteobacteria	Alphaproteobacteria	Sphingomonadales	Erythrobacteraceae	Croceicoccus	CL00345_Croceicoccus	0	0.00345507	0	0	0	0.00339755	0	0	0	0	0	0.00686059	0	0	0.045142	0.013946	0	0	0	0	0	0	0	0	0	0	0	0.00688682	0	0	0	0.00345077	0.0346945	0.0381296	0.00693337	0.0486111	0.0418644	0.0451671	0.0242064	0.0242988	0.0452316	0.0378814	0.0102951
Bacteria	Proteobacteria	Alphaproteobacteria	Rhizobiales	un_Rhizobiales	un_Rhizobiales	CL00374_un_Rhizobiales	0.0380465	0.00691013	0	0.0240542	0.00355961	0.0101926	0.00339409	0.0033873	0.0207311	0.0137812	0.00687262	0.0240121	0.0413223	0.0750131	0.0312522	0.00697301	0.0138079	0.0138017	0.00692161	0.0208696	0.0305302	0.0135671	0.0170427	0.0101833	0.0518905	0.06913	0.0482892	0.0619813	0.116754	0.0344329	0.0481265	0	0.0520418	0.0173316	0.0346669	0.0381944	0.115127	0.0660135	0.0691611	0.0347126	0.069587	0.0619877	0.0171585
Bacteria	un_Bacteria	un_Bacteria	un_Bacteria	un_Bacteria	un_Bacteria	CL00518_un_Bacteria	0.0276702	0.00691013	0.00345042	0.0171815	0.0355961	0.0883362	0.0746699	0.0677461	0.00345519	0.0137812	0.0343631	0.0171515	0.00344353	0.0225039	0.0173623	0.00348651	0.00345197	0.00345042	0.0138432	0.0173913	0.125513	0.0712275	0.0306769	0.200272	0.0172968	0.013826	0.00689845	0.0137736	0	0	0	0.0138031	0	0.00346632	0.0104001	0.00694444	0	0	0.00691611	0	0	0.00344376	0.00343171
Bacteria	Proteobacteria	Alphaproteobacteria	Rhizobiales	Methylobacteriaceae	Microvirga	CL00475_Microvirga	0.0311289	0.0380057	0.200124	0.113398	0.00711921	0.0101926	0.0169704	0.0406477	0.038007	0.00689061	0.0412357	0	0.0860882	0.0712625	0.0173623	0.0488111	0.103559	0.0517563	0.0865202	0.0104348	0.0169612	0.0101754	0.0238598	0.0950441	0.0103781	0	0.0103477	0.0619813	0.065245	0.151505	0.0343761	0.0966217	0.0104084	0.010399	0.00693337	0.0138889	0.0209322	0.0104232	0.0172903	0.013885	0.00347935	0.0103313	0.00686342
Bacteria	Actinobacteria	Actinobacteria	Propionibacteriales	Nocardioidaceae	Nocardioides	CL00445_Nocardioides	0	0	0.00690084	0	0	0	0	0	0.00345519	0.00344531	0.0309268	0	0	0.00375066	0	0	0	0.00690084	0	0	0	0	0	0	0	0	0	0	0	0.00344329	0.0103128	0.00345077	0.0485723	0.0450622	0.0624003	0.0451389	0.0209322	0.0486415	0.0553289	0.0555401	0.0208761	0.0482127	0.0652025
Bacteria	Proteobacteria	Betaproteobacteria	Burkholderiales	un_Burkholderiales	un_Burkholderiales	CL00319_un_Burkholderiales	0	0.00691013	0	0.00343631	0	0	0	0	0.0310967	0	0	0	0.00688705	0	0.0381971	0	0	0	0.0311473	0.00347826	0	0	0	0	0.00345937	0	0	0.00344341	0.0206037	0.0206597	0.00343761	0	0.0173473	0.107456	0.0138667	0.0416667	0.0174435	0.0277951	0.0138322	0.0277701	0.0521903	0.0275501	0.00343171
Bacteria	Gemmatimonadetes	Gemmatimonadetes	Gemmatimonadales	Gemmatimonadaceae	Gemmatimonas	CL00429_Gemmatimonas	0	0	0	0	0	0	0	0	0	0	0	0.00686059	0	0	0	0	0.00345197	0	0	0	0	0	0	0	0	0	0	0	0	0	0	0	0.0624501	0.0693265	0.0728004	0.0208333	0.0662852	0.0347439	0.0760772	0.0520689	0.0382729	0.0309939	0.0480439
Bacteria	Bacteroidetes	Cytophagia	Cytophagales	Hymenobacteraceae	Adhaeribacter	CL00548_Adhaeribacter	0.131433	0.190029	0.117314	0.0859077	0	0.00679509	0.00678817	0.0135492	0.0172759	0.0723514	0.0618535	0.0480241	0.0619835	0.0562598	0.0798667	0.0592706	0.117367	0.134566	0.197266	0.0869565	0.0101767	0.0101754	0.0068171	0.00339443	0.027675	0.0103695	0.0620861	0.00344341	0.0309055	0.0550926	0.0756274	0.00690155	0.00346945	0.010399	0	0.0104167	0.0139548	0.0104232	0.00345805	0.0173563	0.0069587	0.00688753	0
Bacteria	Proteobacteria	Deltaproteobacteria	Myxococcales	un_Myxococcales	un_Myxococcales	CL00950_un_Myxococcales	0.00345877	0	0	0.0103089	0	0	0	0	0.0207311	0.00689061	0.0103089	0.034303	0.00344353	0	0.00694493	0.00697301	0	0.0207025	0.00346081	0.013913	0.00339225	0	0	0.0135777	0.197184	0.076043	0.0137969	0.00688682	0.00343395	0.024103	0.0825026	0.0207046	0.0069389	0.0173316	0.00693337	0	0.0034887	0	0	0	0.0139174	0.00344376	0.00686342
Bacteria	un_Bacteria	un_Bacteria	un_Bacteria	un_Bacteria	un_Bacteria	CL00444_un_Bacteria	0.148727	0.196939	0.134566	0.0652899	0.0391557	0.0475657	0.0509113	0.0270984	0.110566	0.151593	0.0755988	0.102909	0.0550964	0.0150026	0.118064	0.0801897	0.0862991	0.16562	0.0622945	0.0626087	0.013569	0	0.0272684	0	0.0207562	0.12789	0.106926	0.0344341	0.0755469	0.182494	0.0584393	0.0793678	0	0.0138653	0.0173334	0.0138889	0.00697739	0.0104232	0.0242064	0.00347126	0.00347935	0.0309939	0.00686342
Bacteria	un_Bacteria	un_Bacteria	un_Bacteria	un_Bacteria	un_Bacteria	CL01508_un_Bacteria	0	0.0310956	0	0	0	0	0.0101823	0	0.0967452	0.137812	0	0	0	0	0.0173623	0.0592706	0	0	0.0103824	0.00347826	0	0	0.00340855	0	0.0415124	0	0.196606	0.00344341	0	0.00344329	0.00687521	0	0	0.00346632	0.00346669	0	0	0	0	0	0	0.00344376	0
Bacteria	Firmicutes	Bacilli	Bacillales	Paenibacillaceae	Paenibacillus	CL02905_Paenibacillus	0	0	0	0	0	0	0	0	0	0.196382	0	0	0	0	0.00347246	0	0	0	0	0	0	0	0	0	0	0.0241955	0	0	0	0	0	0	0	0	0	0	0	0	0	0	0	0	0
Bacteria	Proteobacteria	Betaproteobacteria	un_Betaproteobacteria	un_Betaproteobacteria	un_Betaproteobacteria	CL00451_un_Betaproteobacteria	0.0415053	0.0656463	0.0345042	0.0274905	0.00711921	0.037373	0.0203645	0.0033873	0.0345519	0.044789	0.0755988	0.0205818	0.123967	0.191283	0.097229	0.0941357	0.117367	0.0517563	0.145354	0.121739	0.0305302	0.0237425	0.0170427	0.0101833	0.103781	0.172825	0.106926	0.196274	0.168263	0.0344329	0.0859402	0.0448601	0.0277556	0.0485285	0.0138667	0.03125	0.0244209	0.0138976	0.00691611	0.00694252	0.0173968	0.0103313	0
Bacteria	Verrucomicrobia	Opitutae	Opitutales	Opitutaceae	un_Opitutaceae	CL00651_un_Opitutaceae	0	0.00691013	0	0	0	0	0	0	0	0	0	0	0	0	0	0	0.0207118	0.0172521	0.0103824	0.0452174	0.0203535	0	0.0204513	0	0.10724	0.013826	0	0.0103302	0.195735	0.0654225	0.127191	0	0.0242862	0.010399	0	0.00694444	0.0174435	0.0277951	0.00345805	0.0104138	0.0104381	0.0103313	0
Bacteria	Firmicutes	Bacilli	Bacillales	Paenibacillaceae	un_Paenibacillaceae	CL00751_un_Paenibacillaceae	0.0103763	0.0241855	0.0241529	0.0240542	0	0.0101926	0	0	0.0587382	0.0241171	0.0240542	0.0377333	0.0585399	0.0300053	0.0555594	0.195244	0.0138079	0.0172521	0.0138432	0.0173913	0.0101767	0	0.00340855	0	0.0207562	0.0034565	0.0172461	0.0241039	0.0377734	0.0206597	0.0481265	0.0345077	0.0138778	0.010399	0.0208001	0.0138889	0.00697739	0.0277951	0.0311225	0.0277701	0.00347935	0.0275501	0.0308854
Bacteria	Gemmatimonadetes	Gemmatimonadetes	Gemmatimonadales	Gemmatimonadaceae	Gemmatimonas	CL00590_Gemmatimonas	0	0.00691013	0.00345042	0	0	0	0	0	0	0	0	0	0	0	0	0	0.00690393	0.00690084	0.00346081	0.00347826	0	0	0.0136342	0	0.00345937	0	0	0	0	0	0	0.0345077	0.0069389	0.0138653	0.00693337	0.0381944	0.0418644	0.111181	0.0311225	0.013885	0.0139174	0.0275501	0.0205903
Bacteria	Gemmatimonadetes	Gemmatimonadetes	Gemmatimonadales	Gemmatimonadaceae	un_Gemmatimonadaceae	CL00585_un_Gemmatimonadaceae	0.00691754	0	0	0	0	0	0	0	0	0	0	0	0.0103306	0	0.0138899	0	0	0	0.0138432	0.00347826	0	0	0	0	0	0	0.00689845	0	0	0	0.00687521	0	0.0867363	0.0519949	0.0208001	0.0173611	0.0383757	0.0312695	0.0172903	0.0208275	0.194844	0.0241063	0.0137268
Bacteria	un_Bacteria	un_Bacteria	un_Bacteria	un_Bacteria	un_Bacteria	CL00248_un_Bacteria	0	0.00345507	0	0	0	0	0.00339409	0.0033873	0	0.0172265	0	0.00686059	0	0.00375066	0.0138899	0.00348651	0	0.0138017	0.00692161	0	0	0.00339179	0.00340855	0	0.0518905	0.020739	0.00344923	0.0344341	0.00343395	0	0.0137504	0	0.114492	0.114389	0.110934	0.0590278	0.101172	0.121604	0.0518708	0.11108	0.0869838	0.0929816	0.0686342
Bacteria	Proteobacteria	Gammaproteobacteria	un_Gammaproteobacteria	un_Gammaproteobacteria	un_Gammaproteobacteria	CL00184_un_Gammaproteobacteria	0.0276702	0.0207304	0.00345042	0.0309268	0	0.00679509	0.0101823	0.00677461	0.0794693	0.0137812	0.0240542	0.0480241	0.0482094	0.0825144	0.090284	0.0383516	0.00345197	0.0103513	0.0380689	0.0278261	0.00339225	0.00339179	0.0102256	0.00339443	0.027675	0.0311085	0.0275938	0.0344341	0.0206037	0.0516493	0.0309385	0.0276062	0.104084	0.155985	0.0589336	0.100694	0.139548	0.14245	0.062245	0.163149	0.0939425	0.072319	0.0583391
Bacteria	Proteobacteria	Alphaproteobacteria	Sphingomonadales	Sphingomonadaceae	un_Sphingomonadaceae	CL00351_un_Sphingomonadaceae	0	0	0	0	0	0	0	0	0	0	0	0	0	0	0.00694493	0	0	0	0	0	0	0	0	0	0	0	0	0	0	0	0	0	0.0867363	0.0346632	0.0173334	0.0902778	0.08024	0.0486415	0.0242064	0.0520689	0.100901	0.0447689	0.00686342
Bacteria	un_Bacteria	un_Bacteria	un_Bacteria	un_Bacteria	un_Bacteria	CL00398_un_Bacteria	0.193691	0.0760115	0.0793596	0.0481083	0	0.0305779	0.0203645	0.0237111	0.055283	0.134367	0.116834	0.0994786	0.123967	0.108769	0.097229	0.0732167	0.0932031	0.0759092	0.0484513	0.111304	0.0373147	0.0508768	0.0068171	0.0101833	0.186806	0.155542	0.175911	0.127406	0.175131	0.0413195	0.0893778	0.0724663	0.0138778	0.0138653	0.0173334	0.0104167	0.0279096	0.00694879	0.0138322	0.00694252	0.00347935	0.00688753	0.0137268
Bacteria	Verrucomicrobia	Verrucomicrobiae	Verrucomicrobiales	Verrucomicrobiaceae	Roseimicrobium	CL00483_Roseimicrobium	0.0380465	0.0345507	0.0207025	0	0.017798	0.0781436	0.0543054	0.0745207	0.0483726	0.0137812	0	0.0137212	0.0241047	0.00375066	0.0625043	0.0313786	0.00345197	0	0.0519121	0.0278261	0.0576682	0.13228	0.0136342	0.193483	0.0761061	0	0.0137969	0.0103302	0.0103018	0	0	0.0138031	0.038164	0.010399	0.0277335	0.0138889	0.0174435	0.00347439	0.00691611	0.0208275	0.0173968	0.0103313	0
Bacteria	Proteobacteria	Betaproteobacteria	Burkholderiales	Burkholderiaceae	Cupriavidus	CL00731_Cupriavidus	0.044964	0.0483709	0.193223	0.0171815	0	0.0101926	0	0.033873	0.0449174	0.0930233	0	0.034303	0	0.0337559	0.0590319	0.0244056	0.0103559	0.0172521	0.0311473	0.00695652	0.0169612	0	0.00340855	0	0	0	0.00344923	0.00344341	0.0171697	0.048206	0.140942	0.00345077	0.00346945	0	0.00693337	0.00694444	0.0488418	0.0382183	0.00691611	0.0659539	0	0	0
Archaea	Thaumarchaeota	Nitrososphaerales	Nitrososphaerales	Nitrososphaeraceae	Nitrososphaera	CL00278_Nitrososphaera	0.103763	0.127837	0.106963	0.0652899	0.0106788	0.0543608	0.0203645	0.0033873	0.0310967	0.0826873	0.0755988	0.058315	0.0619835	0.191283	0.111119	0.13946	0.124271	0.0897109	0.117667	0.170435	0.0508837	0.0373096	0.0170427	0.0509165	0.183347	0.148629	0.106926	0.148067	0.068679	0.0413195	0.116879	0.0897201	0.0589807	0.0450622	0.055467	0.0243056	0.115127	0.132027	0.0587869	0.0381838	0.0904631	0.0619877	0.0205903
Bacteria	Verrucomicrobia	Spartobacteria	un_Spartobacteria	un_Spartobacteria	un_Spartobacteria	CL00403_un_Spartobacteria	0	0.00345507	0.00690084	0	0	0	0.00339409	0	0.0898348	0.0378984	0.0343631	0.0308727	0.0482094	0.00750131	0.00347246	0	0	0	0	0	0.0169612	0	0.0102256	0	0.00691874	0.0172825	0	0.00688682	0	0	0.00687521	0.0621139	0.0277556	0.0554612	0.00346669	0.0173611	0.150014	0.0694879	0.0242064	0.0555401	0.0313142	0.0241063	0.0377488
Bacteria	Firmicutes	Bacilli	Bacillales	Bacillaceae	Geobacillus	CL01055_Geobacillus	0	0	0	0	0	0	0	0	0	0	0	0	0.00344353	0	0	0	0	0	0	0	0	0	0	0	0	0	0	0	0	0	0	0	0.0104084	0.0173316	0.0104001	0	0.0034887	0.00347439	0	0.00694252	0.0069587	0.00688753	0.00343171
Bacteria	Actinobacteria	Acidimicrobiia	Acidimicrobiales	Iamiaceae	un_Iamiaceae	CL00369_un_Iamiaceae	0	0.0138203	0.00345042	0.00343631	0	0.00339755	0	0	0	0	0	0	0	0	0.00347246	0	0.0103559	0	0	0	0	0	0.0068171	0	0	0.0034565	0	0.00344341	0	0	0	0	0.19082	0.0381296	0.135201	0.0208333	0.0034887	0.0416927	0.0311225	0.0381838	0.0382729	0.0413252	0.0343171
Bacteria	Actinobacteria	Thermoleophilia	Solirubrobacterales	Parviterribacteraceae	Parviterribacter	CL00288_Parviterribacter	0.0103763	0.00345507	0.0138017	0.00687262	0	0	0	0	0	0.0103359	0	0.0034303	0.00688705	0.00750131	0.00694493	0.00697301	0.00345197	0.00345042	0.0103824	0	0	0	0	0	0.00345937	0.006913	0.00344923	0.00688682	0.00343395	0.0172164	0.017188	0	0.1249	0.0415959	0.152534	0.0555556	0	0.0625391	0.103742	0.0659539	0.100901	0.0447689	0.164722
Bacteria	Proteobacteria	Deltaproteobacteria	Myxococcales	Polyangiaceae	un_Polyangiaceae	CL00464_un_Polyangiaceae	0.00345877	0.00691013	0.0138017	0.0137452	0.0391557	0.0237828	0.0475172	0.0237111	0.00345519	0.00344531	0.00343631	0.0171515	0.0137741	0.00375066	0.00694493	0.0104595	0.00345197	0.0379546	0.0346081	0.013913	0.0440992	0.18994	0.119299	0.173116	0.0449718	0.0172825	0.0620861	0.0344341	0.0137358	0.0137732	0.0240633	0.0345077	0.0069389	0	0	0.00347222	0	0.00347439	0	0	0	0.00344376	0
Bacteria	Proteobacteria	Alphaproteobacteria	Rhizobiales	Hyphomicrobiaceae	Hyphomicrobium	CL00290_Hyphomicrobium	0	0.00345507	0.0241529	0.0137452	0	0.00679509	0.00339409	0	0	0.00344531	0.00343631	0.0137212	0.00688705	0	0.00347246	0.0104595	0.0138079	0	0.00346081	0.0104348	0.00339225	0	0	0	0	0	0	0	0	0	0.00687521	0	0.166534	0.114389	0.145601	0.100694	0.034887	0.0764367	0.0933675	0.100666	0.0765457	0.0998691	0.188744
Bacteria	Actinobacteria	Actinobacteria	Micrococcales	Promicromonosporaceae	Promicromonospora	CL00428_Promicromonospora	0	0.00691013	0.0138017	0.00687262	0.188659	0.125709	0.0814581	0.111781	0	0.00344531	0.00343631	0	0.0172176	0.00375066	0.0104174	0.00348651	0.00690393	0.0138017	0.00692161	0.013913	0.0881984	0.0271343	0.037494	0.00339443	0	0.0034565	0.00689845	0	0.00343395	0	0	0.0138031	0	0	0	0.00347222	0.0034887	0	0	0	0	0	0.00343171
Bacteria	Acidobacteria	Acidobacteria_Gp6	un_Acidobacteria_Gp6	un_Acidobacteria_Gp6	un_Acidobacteria_Gp6	CL02971_un_Acidobacteria_Gp6	0	0	0	0	0	0	0	0	0	0	0	0	0	0	0	0	0	0	0	0	0	0	0	0	0	0	0	0	0	0	0	0	0	0	0	0	0	0	0.00345805	0	0	0	0
Archaea	Thaumarchaeota	Nitrososphaerales	Nitrososphaerales	Nitrososphaeraceae	Nitrososphaera	CL00232_Nitrososphaera	0.121057	0.100197	0.0897109	0.0962166	0.0106788	0.0305779	0.0271527	0.0135492	0.0898348	0.0930233	0.120271	0.0514544	0.0688705	0.187533	0.107646	0.122028	0.17605	0.0724588	0.110746	0.166957	0.0474914	0.00339179	0.0272684	0.0135777	0.0691874	0.134803	0.0724338	0.0826418	0.144226	0.117072	0.123754	0.144933	0.0902057	0.0762591	0.0624003	0.0763889	0.125593	0.0938086	0.0449547	0.13885	0.132215	0.0482127	0.024022
Bacteria	Proteobacteria	Alphaproteobacteria	Rhizobiales	un_Rhizobiales	un_Rhizobiales	CL00276_un_Rhizobiales	0.0795517	0.0552811	0.0690084	0.0687262	0.0249172	0.0271804	0.0203645	0.0169365	0.0863797	0.0861326	0.0618535	0.034303	0.0860882	0.187533	0.104174	0.14992	0.0932031	0.08281	0.0969026	0.114783	0.00678449	0.0101754	0.0102256	0.00339443	0.114159	0.141716	0.0620861	0.117076	0.0446413	0.123958	0.0996906	0.0966217	0.0485723	0.0727928	0.0485336	0.104167	0.139548	0.0764367	0.0795352	0.124965	0.111339	0.0792066	0.0480439
Bacteria	Actinobacteria	Actinobacteria	Streptomycetales	Streptomycetaceae	Streptomyces	CL00249_Streptomyces	0	0.0138203	0.00345042	0.00343631	0.00355961	0	0	0	0.0207311	0.00344531	0	0.0102909	0.00344353	0.00750131	0.00694493	0.00348651	0.00345197	0.00345042	0	0	0	0	0.0068171	0	0	0	0	0.00344341	0	0	0.00687521	0.00345077	0.18735	0.107456	0.169868	0.131944	0.0662852	0.118129	0.134864	0.142322	0.142653	0.161857	0.1407
Bacteria	Bacteroidetes	Sphingobacteriia	Sphingobacteriales	Sphingobacteriaceae	Daejeonella	CL00370_Daejeonella	0.0311289	0.051826	0.110413	0.13058	0.0391557	0.0339755	0.078064	0.0406477	0.0587382	0.0275624	0.0206178	0.0411636	0.0826446	0.0337559	0.0625043	0.0557841	0.0310677	0.134566	0.186884	0.08	0.0474914	0.0305261	0.0545368	0.0373388	0.0103781	0.034565	0.0137969	0.00688682	0.0549432	0.0172164	0.0653145	0.0138031	0.00346945	0.00346632	0.00346669	0.0104167	0.0104661	0	0	0.00347126	0.0069587	0.00688753	0
Bacteria	un_Bacteria	un_Bacteria	un_Bacteria	un_Bacteria	un_Bacteria	CL00523_un_Bacteria	0.166021	0.186574	0.131116	0.044672	0.0249172	0.0305779	0.0441231	0.00677461	0.0794693	0.155039	0.0549809	0.0891877	0.0619835	0.0300053	0.097229	0.0557841	0.0690393	0.113864	0.0449905	0.0556522	0	0	0.0204513	0.00339443	0.0311343	0.131347	0.103477	0.0654247	0.0721129	0.165278	0.0481265	0.0862694	0.00346945	0.010399	0.00693337	0.00694444	0.0104661	0.0208464	0.00345805	0.0104138	0.00347935	0.0137751	0.00686342
Bacteria	Actinobacteria	Actinobacteria	Pseudonocardiales	Pseudonocardiaceae	Pseudonocardia	CL00261_Pseudonocardia	0.0138351	0.0172753	0.0172521	0.0171815	0.0961094	0.037373	0.0746699	0.0304857	0.0310967	0.0241171	0.044672	0.0171515	0.0137741	0.0150026	0.0486145	0.013946	0.00690393	0.0276033	0.0346081	0.013913	0.0474914	0.186548	0.0409026	0.162933	0.0103781	0.020739	0.0103477	0.00344341	0.0068679	0.0275463	0.017188	0.0172539	0.0173473	0.0450622	0.0277335	0.0138889	0.0313983	0.0416927	0.0276644	0.0242988	0.0139174	0.0309939	0.0308854
Bacteria	un_Bacteria	un_Bacteria	un_Bacteria	un_Bacteria	un_Bacteria	CL00486_un_Bacteria	0	0.0483709	0.041405	0.00687262	0.128146	0.112119	0.101823	0.186302	0.0483726	0.00344531	0.0137452	0	0.0344353	0	0.0208348	0.0244056	0.00690393	0	0.0242256	0.0313043	0.111944	0.0305261	0.0545368	0.0610998	0.0242156	0.006913	0.0172461	0.00344341	0	0.0413195	0	0.0862694	0	0	0	0	0	0.00347439	0	0.00347126	0.0069587	0	0
Bacteria	Proteobacteria	Alphaproteobacteria	Rickettsiales	Rickettsiaceae	un_Rickettsiaceae	CL00426_un_Rickettsiaceae	0.0691754	0.120927	0.134566	0.15807	0.0498345	0.0815411	0.0678817	0.0474223	0.124387	0.161929	0.168379	0.185236	0.0172176	0.0862651	0.100701	0.0418381	0.134627	0.106963	0.110746	0.0973913	0.0237457	0.0237425	0.0238598	0	0.16605	0.034565	0.113825	0.0447643	0.0927166	0.117072	0.0825026	0.0793678	0	0.00346632	0.00346669	0.0104167	0.0104661	0.0104232	0.00345805	0.013885	0.0069587	0	0.00686342
Bacteria	un_Bacteria	un_Bacteria	un_Bacteria	un_Bacteria	un_Bacteria	CL00242_un_Bacteria	0.00345877	0.00691013	0	0	0.0106788	0.00339755	0	0	0.00345519	0.00344531	0	0.0034303	0.00344353	0.00375066	0.00694493	0.00697301	0.00345197	0.00690084	0	0	0	0	0	0	0	0	0	0	0	0	0.00343761	0	0.163064	0.155985	0.131734	0.149306	0.0383757	0.097283	0.117574	0.128437	0.0904631	0.137751	0.133837
Bacteria	Actinobacteria	Thermoleophilia	Solirubrobacterales	un_Solirubrobacterales	un_Solirubrobacterales	CL00340_un_Solirubrobacterales	0	0	0	0.0137452	0	0	0	0.0033873	0	0.00344531	0	0.0171515	0	0.00375066	0.00347246	0	0.00345197	0.0379546	0.00692161	0.00347826	0	0.00339179	0.00340855	0	0.00345937	0	0.00344923	0.00344341	0.0446413	0	0	0	0.183881	0.0485285	0.142134	0.0729167	0.0174435	0.135501	0.0691611	0.0381838	0.0800251	0.0826503	0.0720659
Bacteria	Actinobacteria	Actinobacteria	Propionibacteriales	Nocardioidaceae	Marmoricola	CL00225_Marmoricola	0.0242114	0.0241855	0.0276033	0.0412357	0	0.00339755	0	0.0033873	0.0172759	0.0861326	0.0618535	0.0514544	0.0137741	0.0150026	0.052087	0.013946	0.0241638	0.0207025	0.0276865	0.0452174	0.00339225	0.00678357	0	0	0.00345937	0.034565	0.0344923	0.0103302	0.0343395	0.0275463	0.0515641	0.0103523	0.145717	0.0797255	0.0901338	0.0902778	0.034887	0.0660135	0.0587869	0.0694252	0.0626283	0.0619877	0.16129
Bacteria	Proteobacteria	un_Proteobacteria	un_Proteobacteria	un_Proteobacteria	un_Proteobacteria	CL01542_un_Proteobacteria	0	0.0103652	0	0	0.00355961	0.00339755	0.00339409	0	0	0.182601	0	0	0.0929752	0.011252	0.121536	0.00697301	0	0	0	0	0	0	0	0.023761	0	0.013826	0	0	0	0	0.0206256	0.0207046	0	0.00693265	0	0	0	0	0	0	0	0	0
Bacteria	un_Bacteria	un_Bacteria	un_Bacteria	un_Bacteria	un_Bacteria	CL00565_un_Bacteria	0.0587991	0.0587361	0.0655579	0.0755988	0.00711921	0	0.0203645	0.0135492	0.00345519	0.0137812	0.0103089	0	0.182507	0.0337559	0.00694493	0.0592706	0.103559	0.0621075	0.0346081	0.170435	0.0440992	0	0.0068171	0	0.0622687	0.020739	0.00344923	0	0.168263	0.0172164	0.116879	0.0172539	0.0173473	0.0242643	0.0208001	0.0243056	0.0383757	0.0243208	0.0311225	0.0242988	0.0347935	0.0413252	0.0171585
Bacteria	un_Bacteria	un_Bacteria	un_Bacteria	un_Bacteria	un_Bacteria	CL01051_un_Bacteria	0	0	0	0	0	0	0	0	0.0138207	0.00344531	0	0	0.182507	0.0337559	0.00694493	0.013946	0.0138079	0.00690084	0	0.00347826	0	0	0	0	0	0	0	0	0	0	0	0	0.0277556	0.00346632	0.0173334	0.00347222	0.0034887	0.00347439	0	0.00347126	0.0347935	0.00688753	0.0274537
Bacteria	Proteobacteria	Betaproteobacteria	Burkholderiales	Comamonadaceae	un_Comamonadaceae	CL00275_un_Comamonadaceae	0.0276702	0.0207304	0.00345042	0	0	0.0169877	0	0.0033873	0.0276415	0.0275624	0.00687262	0.0514544	0.0172176	0.0225039	0.0277797	0.0697301	0.0103559	0.0172521	0.0138432	0	0	0	0.146568	0.00339443	0.00691874	0.0034565	0.00344923	0.0103302	0.0412074	0.0137732	0.00687521	0.117326	0.107553	0.152518	0.0589336	0.100694	0.129082	0.0764367	0.0899094	0.093724	0.125257	0.072319	0.00343171
Bacteria	un_Bacteria	un_Bacteria	un_Bacteria	un_Bacteria	un_Bacteria	CL00293_un_Bacteria	0	0.00345507	0	0	0	0.00339755	0	0.00677461	0	0	0	0	0.00688705	0.00375066	0.0104174	0	0.00345197	0.00345042	0.00346081	0.00695652	0	0	0	0	0	0.0034565	0	0	0.00343395	0	0	0.0103523	0.104084	0.107456	0.104001	0.09375	0.0627965	0.0521159	0.117574	0.0451264	0.059149	0.0964254	0.0857927
Bacteria	Bacteroidetes	Chitinophagia	Chitinophagales	Chitinophagaceae	Flavisolibacter	CL00301_Flavisolibacter	0.0276702	0.0587361	0.00345042	0.0137452	0	0	0	0	0.0207311	0.00344531	0	0	0	0.011252	0.0208348	0.00697301	0.0310677	0.0621075	0.0380689	0.10087	0.00678449	0	0	0	0	0.076043	0.00689845	0	0.0103018	0.0206597	0.0137504	0.0276062	0.0242862	0.0346632	0.0242668	0.0555556	0.0872174	0.0486415	0.062245	0.0381838	0.059149	0.0619877	0.147563
Bacteria	Actinobacteria	Actinobacteria	Pseudonocardiales	Pseudonocardiaceae	Pseudonocardia	CL00204_Pseudonocardia	0.044964	0.0310956	0.0517563	0.0309268	0.149503	0.0509632	0.108611	0.0677461	0.0172759	0.0482343	0.0343631	0.0411636	0.0241047	0.0412572	0.052087	0.0557841	0.0586834	0.0241529	0.0276865	0.0347826	0.027138	0.179765	0.119299	0.0950441	0.0242156	0.034565	0.0137969	0.00688682	0.0309055	0.048206	0.0412513	0.0448601	0.0277556	0.0589275	0.0242668	0.03125	0.0034887	0.0243208	0.0138322	0.0173563	0.0173968	0.0309939	0.0583391
Bacteria	Actinobacteria	Actinobacteria	Pseudonocardiales	Pseudonocardiaceae	Pseudonocardia	CL00516_Pseudonocardia	0.0622579	0.110562	0.131116	0.0859077	0.0106788	0.0169877	0.0169704	0.0101619	0.0656485	0.179156	0.140889	0.154363	0.168733	0.146276	0.090284	0.14992	0.0862991	0.0517563	0.176501	0.0730435	0.013569	0	0	0.00339443	0.0311343	0.0518475	0.04484	0.0378775	0.0240376	0.120515	0.0550017	0.0345077	0	0.0173316	0	0.0138889	0.0139548	0.0104232	0.0103742	0	0	0.00688753	0.0137268
Bacteria	Actinobacteria	Actinobacteria	Streptomycetales	Streptomycetaceae	Streptomyces	CL00280_Streptomyces	0.00691754	0.0207304	0.0172521	0.00687262	0	0.00339755	0	0.00677461	0.0276415	0.0241171	0.0206178	0.034303	0.0103306	0.011252	0.00694493	0.0104595	0	0.0103513	0.0138432	0.0104348	0	0	0.00340855	0	0.00691874	0.0034565	0.00689845	0.0275473	0	0.00688658	0.00687521	0.0103523	0.149186	0.0554612	0.162934	0.0972222	0.0976835	0.104232	0.134864	0.173563	0.177447	0.141194	0.130405
Bacteria	Proteobacteria	Gammaproteobacteria	Legionellales	Coxiellaceae	Aquicella	CL00450_Aquicella	0.00345877	0.00345507	0.00345042	0.00343631	0.0320365	0.0849387	0.078064	0.108394	0.0172759	0	0.00343631	0.0205818	0.0103306	0.00750131	0.0347246	0.0313786	0	0.00690084	0.00346081	0	0.0746294	0.122104	0.177245	0.0339443	0.00345937	0	0	0.00688682	0	0	0.00687521	0.0103523	0.0069389	0.0138653	0	0.00347222	0.0453531	0.0243208	0.0207483	0.00694252	0.0069587	0.0137751	0.00686342
Bacteria	Proteobacteria	Deltaproteobacteria	un_Deltaproteobacteria	un_Deltaproteobacteria	un_Deltaproteobacteria	CL00380_un_Deltaproteobacteria	0.044964	0.0967419	0.0172521	0.0206178	0.00355961	0.00679509	0.00339409	0.00677461	0.0241863	0.0344531	0	0.00686059	0.0413223	0.0562598	0.0625043	0.0383516	0.0759432	0.0897109	0.0761377	0.173913	0.027138	0.0135671	0.0306769	0.0101833	0.121078	0.176281	0.0655353	0.0378775	0.0961505	0.0378762	0.0309385	0.0172539	0.0208167	0.0935908	0.0277335	0.0520833	0.118616	0.097283	0.0933675	0.0347126	0.0139174	0.0344376	0.00343171
Bacteria	Proteobacteria	Deltaproteobacteria	Myxococcales	Cystobacteraceae	un_Cystobacteraceae	CL00473_un_Cystobacteraceae	0.110681	0.0794665	0.0345042	0.171815	0	0.00679509	0.0203645	0.0101619	0.0829245	0.0172265	0.0240542	0.0445939	0.0275482	0.0675118	0.00694493	0.135974	0.172598	0.175971	0.166119	0.0904348	0.00339225	0.0135671	0.0238598	0.0475221	0.00345937	0.176281	0.0620861	0.0585379	0.0755469	0.0929688	0.0550017	0.0414093	0	0.0207979	0.00346669	0.0104167	0.0104661	0.0138976	0.00691611	0	0.0278348	0.00344376	0.0171585
Bacteria	Bacteroidetes	Cytophagia	Cytophagales	Fulvivirgaceae	Fulvivirga	CL00961_Fulvivirga	0.00345877	0.0310956	0.0379546	0.0171815	0.00711921	0	0.00339409	0.0033873	0.00691037	0.0172265	0	0	0	0	0.00347246	0.0104595	0.0379716	0.175971	0.0138432	0.013913	0	0	0	0	0	0.0034565	0.00344923	0.00344341	0.0206037	0	0.0275009	0.0103523	0.0069389	0.00346632	0.00693337	0.0104167	0.0104661	0	0.00691611	0.0104138	0	0.00688753	0.0137268
Bacteria	Firmicutes	Bacilli	Bacillales	Bacillaceae	Cytobacillus	CL00291_Cytobacillus	0.0311289	0.0621912	0.0345042	0.0515446	0.0106788	0.00679509	0	0.0101619	0.0656485	0.0516796	0.120271	0.0480241	0.0137741	0.0337559	0.0277797	0.0278921	0.0310677	0.0897109	0.0311473	0.0313043	0.0203535	0.00678357	0.0068171	0.023761	0.0242156	0.0241955	0.0103477	0.0309907	0.0274716	0.0516493	0.0103128	0.0586632	0.0797974	0.0866581	0.104001	0.0868056	0.0697739	0.114655	0.0864513	0.135379	0.0800251	0.130863	0.106383
Bacteria	Gemmatimonadetes	Gemmatimonadetes	Gemmatimonadales	Gemmatimonadaceae	un_Gemmatimonadaceae	CL00366_un_Gemmatimonadaceae	0	0	0	0	0	0	0	0	0	0	0	0.0034303	0	0	0	0	0	0	0	0	0	0	0	0	0	0	0	0	0	0	0	0	0.0763279	0.0381296	0.0242668	0.0659722	0.163969	0.0590647	0.0449547	0.0728964	0.0556696	0.0551002	0.0137268
Bacteria	Acidobacteria	Acidobacteria_Gp3	un_Acidobacteria_Gp3	un_Acidobacteria_Gp3	un_Acidobacteria_Gp3	CL00264_un_Acidobacteria_Gp3	0.172939	0.051826	0.100062	0.0824714	0.0213576	0.0339755	0.037335	0.0474223	0.0414622	0.0275624	0.0171815	0.0686059	0.0688705	0.123772	0.0173623	0.0278921	0.0724913	0.0690084	0.0622945	0.0313043	0.0101767	0.0814028	0.0068171	0.0916497	0.134915	0.131347	0.0241446	0.106746	0.0549432	0.0447628	0.0928154	0.0103523	0.0589807	0.0589275	0.0277335	0.0486111	0.0209322	0.0486415	0.0311225	0.0277701	0.059149	0.0413252	0.0343171
Bacteria	Firmicutes	Bacilli	Bacillales	Paenibacillaceae	Brevibacillus	CL00267_Brevibacillus	0.0138351	0.0276405	0.0138017	0.00687262	0.00711921	0.00339755	0.00339409	0.0033873	0.00345519	0.0172265	0	0.0171515	0.00344353	0.0225039	0.0104174	0.0244056	0.0138079	0.0207025	0.00692161	0.00347826	0.00678449	0.00339179	0.00340855	0.00339443	0.0103781	0.0034565	0	0.00344341	0.0137358	0.0275463	0.00687521	0.00690155	0.104084	0.10399	0.166401	0.107639	0.0558191	0.118129	0.1072	0.093724	0.121777	0.1102	0.171585
Bacteria	un_Bacteria	un_Bacteria	un_Bacteria	un_Bacteria	un_Bacteria	CL00652_un_Bacteria	0.0968456	0.0414608	0.0517563	0.0515446	0.00355961	0.0135902	0.0203645	0.0033873	0.0483726	0.0654608	0.0240542	0.0548847	0.0378788	0.0900158	0.045142	0.170839	0.0759432	0.0276033	0.0449905	0.0869565	0.013569	0.047485	0.0068171	0.00339443	0.0588093	0.027652	0.0379415	0.0550945	0.0789808	0.0654225	0.0240633	0.0414093	0.0069389	0.0173316	0.0208001	0.0243056	0.0034887	0.0312695	0.0103742	0.0242988	0.0069587	0.0103313	0.0137268
Bacteria	Proteobacteria	Gammaproteobacteria	Xanthomonadales	Xanthomonadaceae	Lysobacter	CL00596_Lysobacter	0	0	0	0.00687262	0	0	0	0	0	0	0	0	0	0	0	0	0	0	0	0	0	0	0	0	0	0	0	0	0	0	0	0	0.0797974	0.0173316	0.0104001	0.00347222	0.034887	0.0277951	0.00691611	0.0381838	0.0347935	0.0137751	0.00686342
Bacteria	Proteobacteria	Betaproteobacteria	un_Betaproteobacteria	un_Betaproteobacteria	un_Betaproteobacteria	CL00304_un_Betaproteobacteria	0.0484228	0.0207304	0.0379546	0.0206178	0.00711921	0	0.00678817	0	0.0103656	0.00344531	0	0.0102909	0.0103306	0.0225039	0.0277797	0.00697301	0.0414236	0.0517563	0.0276865	0.0347826	0	0	0.0102256	0.0169722	0.0207562	0.013826	0.0172461	0.00688682	0.0103018	0.024103	0.0584393	0.0103523	0.0312251	0.0797255	0.0797338	0.0763889	0.0872174	0.104232	0.0899094	0.0971952	0.118298	0.0826503	0.0514756
Bacteria	Acidobacteria	Acidobacteria_Gp6	un_Acidobacteria_Gp6	un_Acidobacteria_Gp6	un_Acidobacteria_Gp6	CL00317_un_Acidobacteria_Gp6	0.0172939	0.00345507	0.0241529	0.00343631	0	0.00339755	0.00339409	0.0033873	0	0	0	0.0102909	0	0.011252	0.0104174	0	0.00345197	0.00345042	0.0103824	0.013913	0	0	0	0	0.00345937	0.027652	0.0137969	0.00344341	0	0.00344329	0.0206256	0.00345077	0.0902057	0.0797255	0.0312002	0.0451389	0.0767513	0.0347439	0.0553289	0.0555401	0.121777	0.0688753	0.0102951
Bacteria	Proteobacteria	Gammaproteobacteria	un_Gammaproteobacteria	un_Gammaproteobacteria	un_Gammaproteobacteria	CL00553_un_Gammaproteobacteria	0.0138351	0	0.00345042	0	0	0	0	0.0033873	0.0103656	0.0103359	0	0.00686059	0	0.00375066	0	0	0	0.00690084	0	0	0	0	0	0	0.00345937	0	0.0137969	0.017217	0.0068679	0.0206597	0.00343761	0.00690155	0.0797974	0.0727928	0.0450669	0.170139	0.0976835	0.097283	0.0276644	0.0590114	0.10786	0.0964254	0.00343171
Bacteria	Actinobacteria	Thermoleophilia	Solirubrobacterales	un_Solirubrobacterales	un_Solirubrobacterales	CL00325_un_Solirubrobacterales	0	0	0	0.00343631	0	0	0	0	0	0	0	0.00686059	0	0	0.00347246	0	0	0	0	0	0	0	0	0	0	0	0	0	0	0	0	0	0.135309	0.0693265	0.169868	0.0451389	0.0244209	0.0938086	0.0899094	0.0624826	0.156571	0.0654315	0.144132
Bacteria	Verrucomicrobia	Verrucomicrobia_Subdiv3	un_Verrucomicrobia_Subdiv3	un_Verrucomicrobia_Subdiv3	un_Verrucomicrobia_Subdiv3	CL00439_un_Verrucomicrobia_Subdiv3	0.0138351	0.00691013	0.0241529	0	0	0	0	0	0.00345519	0.0137812	0	0.0034303	0.0413223	0.105018	0.0173623	0.0174325	0	0.0276033	0	0	0.00339225	0	0	0	0.00345937	0	0	0	0.00343395	0.0688658	0.106566	0.0483108	0.0451029	0.0485285	0.065867	0.0659722	0.0313983	0.0729623	0.169445	0.0798389	0.10786	0.0447689	0.0617708
Bacteria	Proteobacteria	Alphaproteobacteria	Caulobacterales	Caulobacteraceae	Caulobacter	CL00231_Caulobacter	0.0415053	0.0310956	0.00345042	0	0.017798	0.118914	0.139158	0.0812953	0.038007	0.0344531	0.0240542	0.0171515	0.00344353	0	0.0138899	0.0278921	0.0207118	0.16907	0.117667	0.0417391	0.0237457	0.145847	0.160202	0.0577054	0	0	0.0241446	0	0.0137358	0	0	0.00345077	0.0138778	0.010399	0	0	0	0	0.00345805	0	0	0.00344376	0.00686342
Bacteria	un_Bacteria	un_Bacteria	un_Bacteria	un_Bacteria	un_Bacteria	CL00747_un_Bacteria	0.00691754	0.00345507	0	0	0	0.00679509	0	0	0.0103656	0.00344531	0	0.0034303	0.00688705	0.0337559	0.0243072	0.0104595	0	0	0	0	0	0.00678357	0.0068171	0	0.065728	0.062217	0.0137969	0.168727	0.00343395	0.0309896	0.0275009	0	0.0277556	0.0762591	0.0346669	0.0416667	0.0662852	0.0555903	0.0172903	0.0659539	0.0452316	0.0172188	0.00686342
Bacteria	Firmicutes	Bacilli	Bacillales	Bacillaceae	Mesobacillus	CL00257_Mesobacillus	0.00691754	0.0241855	0.00345042	0.0103089	0	0	0	0	0.0241863	0.0137812	0.0171815	0.0205818	0.0206612	0.011252	0.0138899	0.0104595	0.0207118	0.00690084	0.0103824	0	0.00339225	0.00339179	0	0	0.00691874	0.006913	0.00344923	0.00344341	0.0103018	0.024103	0.0103128	0.031057	0.135309	0.100523	0.142134	0.121528	0.0872174	0.114655	0.148696	0.152735	0.118298	0.0792066	0.168154
Bacteria	Proteobacteria	Betaproteobacteria	Burkholderiales	Comamonadaceae	Ramlibacter	CL00227_Ramlibacter	0.044964	0.0380057	0.0345042	0.0481083	0.0142384	0.0237828	0.0339409	0.0270984	0.09329	0.0137812	0.0240542	0.0205818	0.0998623	0.0225039	0.052087	0.0244056	0.0241638	0.0345042	0.0242256	0.0869565	0.0373147	0.0101754	0.0852137	0	0.0449718	0.027652	0.0793322	0.017217	0.0137358	0.0137732	0.0825026	0.0483108	0.107553	0.0901244	0.0693337	0.104167	0.167457	0.097283	0.0553289	0.0763677	0.128736	0.0413252	0.0308854
Bacteria	Actinobacteria	Actinobacteria	Mycobacteriales	Corynebacteriaceae	Corynebacterium	CL02602_Corynebacterium	0	0	0	0	0	0	0	0	0	0	0.00687262	0	0	0.00750131	0	0.167352	0	0	0.0588337	0	0	0.0101754	0	0.0169722	0	0.0034565	0	0	0	0.00344329	0	0	0	0	0	0	0	0	0	0	0	0	0
Bacteria	Acidobacteria	Acidobacteria_Gp6	un_Acidobacteria_Gp6	un_Acidobacteria_Gp6	un_Acidobacteria_Gp6	CL00331_un_Acidobacteria_Gp6	0.0415053	0.00691013	0.0172521	0.0137452	0.00711921	0.0101926	0	0.00677461	0.0310967	0.0103359	0	0.0205818	0.0137741	0.0375066	0.0416696	0.0104595	0.0414236	0.0690084	0.0588337	0.0834783	0.00339225	0.00339179	0.0136342	0	0.027675	0.0241955	0.0206954	0.00344341	0.0446413	0.00344329	0.0378137	0.00690155	0.0451029	0.0693265	0.0589336	0.0625	0.0697739	0.0416927	0.0138322	0.0416551	0.135695	0.0482127	0.0171585
Bacteria	Proteobacteria	Deltaproteobacteria	Myxococcales	Sandaracinaceae	Sandaracinus	CL00406_Sandaracinus	0	0	0	0	0	0	0	0	0	0	0	0	0	0	0	0	0	0	0	0	0	0	0	0	0.00345937	0	0	0	0	0	0	0	0.114492	0.0727928	0.0728004	0.0590278	0	0.0486415	0.103742	0.0381838	0.0487109	0.0309939	0.0720659
Bacteria	Firmicutes	Bacilli	Bacillales	un_Bacillales	un_Bacillales	CL00627_un_Bacillales	0.0103763	0.0138203	0.00345042	0.00343631	0	0	0	0	0.0483726	0.00344531	0.0859077	0.0205818	0.0206612	0.00375066	0.00347246	0	0.00345197	0.00690084	0.00346081	0.00695652	0.00339225	0	0	0	0.00345937	0.006913	0	0	0	0.0172164	0	0.00345077	0.0173473	0.0138653	0.00693337	0.0138889	0.0523304	0.00694879	0.0103742	0.0277701	0.0069587	0.0378814	0.0480439
Bacteria	Proteobacteria	Alphaproteobacteria	Sphingomonadales	Erythrobacteraceae	un_Erythrobacteraceae	CL00268_un_Erythrobacteraceae	0.00345877	0.0691013	0.041405	0.0171815	0.00355961	0.00679509	0.00678817	0	0	0.0172265	0	0.00686059	0.0137741	0.0150026	0.0798667	0.00348651	0.0379716	0	0.0207648	0.0347826	0	0	0.0068171	0	0	0.006913	0.00689845	0.0137736	0.00343395	0	0	0.00345077	0.166534	0.124788	0.0693337	0.114583	0.08024	0.0451671	0.0691611	0.0590114	0.149612	0.1102	0.00686342
Bacteria	Proteobacteria	un_Proteobacteria	un_Proteobacteria	un_Proteobacteria	un_Proteobacteria	CL00513_un_Proteobacteria	0	0	0	0	0.00355961	0.00339755	0	0	0	0	0	0	0	0.00375066	0.00347246	0	0	0.00690084	0	0	0	0	0.00340855	0	0	0	0	0	0.0068679	0.00688658	0	0	0.0797974	0.0797255	0.166401	0.0798611	0.00697739	0.0625391	0.0795352	0.149264	0.0556696	0.072319	0.0892244
Bacteria	Verrucomicrobia	Opitutae	Opitutales	Opitutaceae	un_Opitutaceae	CL00365_un_Opitutaceae	0.044964	0.138203	0.110413	0.0618535	0.00711921	0.00679509	0.0203645	0.0033873	0.0138207	0.0241171	0.00343631	0.034303	0.0619835	0.0525092	0.052087	0.0836762	0.0483275	0.08281	0.166119	0.0765217	0	0	0.00340855	0	0.148753	0.134803	0.137969	0.110189	0.0068679	0.0137732	0.0653145	0.0276062	0.0173473	0.00693265	0.0381335	0.0381944	0.0034887	0.0104232	0.0414966	0.0485976	0.0556696	0.0241063	0.0274537
Bacteria	Proteobacteria	Alphaproteobacteria	Rhizobiales	Bradyrhizobiaceae	un_Bradyrhizobiaceae	CL00490_un_Bradyrhizobiaceae	0.0242114	0.0241855	0.0103513	0.00687262	0.0106788	0.0169877	0.0237586	0.00677461	0.0310967	0.0206718	0	0.034303	0.0378788	0.0712625	0.0486145	0.0592706	0.0207118	0.0172521	0.0588337	0.0382609	0.0339225	0.0203507	0.0306769	0.0475221	0.134915	0.165912	0.0689845	0.106746	0.0515092	0.00344329	0.0275009	0.0345077	0.0520418	0.0485285	0.0138667	0.0277778	0.0244209	0.0312695	0	0.0104138	0.0139174	0.0206626	0
Bacteria	Proteobacteria	Alphaproteobacteria	Caulobacterales	Caulobacteraceae	Phenylobacterium	CL00642_Phenylobacterium	0.121057	0.103652	0.103513	0.0755988	0.0106788	0.0135902	0.0305468	0.00677461	0.0241863	0.0275624	0.137452	0.0137212	0.0241047	0.0300053	0.0208348	0.0383516	0.110463	0.16562	0.0726769	0.118261	0.00339225	0.0135671	0.00340855	0	0.0103781	0.0034565	0.0137969	0.00344341	0.0103018	0.00344329	0.0240633	0.0414093	0.00346945	0.00693265	0.0346669	0	0	0.00694879	0.00345805	0.0173563	0.0173968	0.00344376	0.00686342
Bacteria	Proteobacteria	Betaproteobacteria	Nitrosomonadales	Nitrosomonadaceae	Nitrosomonas	CL01493_Nitrosomonas	0.00345877	0	0	0	0	0	0.00339409	0.0101619	0.00691037	0	0.0515446	0.0171515	0.065427	0.0450079	0.159733	0.163866	0	0	0	0	0	0	0	0	0	0	0	0	0	0	0.017188	0	0	0	0	0	0.0034887	0	0	0.00694252	0	0	0
Bacteria	Gemmatimonadetes	Gemmatimonadetes	Gemmatimonadales	Gemmatimonadaceae	Gemmatimonas	CL00934_Gemmatimonas	0	0	0	0	0	0	0	0	0	0	0	0	0	0	0	0	0	0	0	0	0	0	0	0	0	0	0	0	0	0	0	0	0.0138778	0.0658602	0.0138667	0.0138889	0.00697739	0.0138976	0.0311225	0.00694252	0.0139174	0.0206626	0.024022
Bacteria	Proteobacteria	Deltaproteobacteria	Myxococcales	un_Myxococcales	un_Myxococcales	CL03517_un_Myxococcales	0	0	0	0	0	0	0	0	0	0	0	0	0	0	0	0	0	0	0	0	0	0	0	0	0	0	0	0	0	0	0	0	0	0	0	0	0	0	0	0	0	0	0
Bacteria	Firmicutes	Bacilli	Bacillales	Paenibacillaceae	Brevibacillus	CL00295_Brevibacillus	0.0276702	0.0103652	0.0345042	0.0240542	0.0747517	0.0951313	0.0576995	0.0711334	0.1002	0.0310078	0.0687262	0.0445939	0.0241047	0.0337559	0.0208348	0.0418381	0.0483275	0.0586571	0.017304	0	0.0881984	0.0339179	0.0613539	0.162933	0.0484312	0.034565	0.0413907	0.0413209	0.0274716	0.120515	0.00343761	0.0103523	0.0346945	0.0311969	0.0589336	0.0104167	0.0523304	0.0277951	0.0553289	0.0624826	0.059149	0.0309939	0.0274537
Bacteria	un_Bacteria	un_Bacteria	un_Bacteria	un_Bacteria	un_Bacteria	CL00324_un_Bacteria	0	0	0	0.0103089	0	0	0	0	0	0.00344531	0	0	0.00344353	0.00375066	0.0104174	0.00348651	0	0	0	0	0.00339225	0	0	0	0.00691874	0	0	0	0.0068679	0.00344329	0	0	0.117961	0.162917	0.100534	0.0625	0.0453531	0.0416927	0.0726191	0.0555401	0.0417522	0.0688753	0.137268
Bacteria	Firmicutes	Bacilli	Bacillales	Bacillaceae	Bacillus	CL00252_Bacillus	0	0.0483709	0.0207025	0.0240542	0.00711921	0.00339755	0.00339409	0.0033873	0.0414622	0.0137812	0.00687262	0.0411636	0.0103306	0.0150026	0.0138899	0.0418381	0.0138079	0.0241529	0.0242256	0.0208696	0.0101767	0	0.00340855	0	0.0242156	0.013826	0.00344923	0.0103302	0.0240376	0.0309896	0.00687521	0.0276062	0.0451029	0.0450622	0.0208001	0.0243056	0.0558191	0.0382183	0.0414966	0.0312413	0.0104381	0.0378814	0.0720659
Bacteria	Proteobacteria	Gammaproteobacteria	un_Gammaproteobacteria	un_Gammaproteobacteria	un_Gammaproteobacteria	CL00542_un_Gammaproteobacteria	0.0518816	0.00691013	0.041405	0.0309268	0.00711921	0.118914	0.0509113	0.162591	0.0760141	0.00344531	0.0618535	0.0720362	0.0447658	0.0262546	0.0138899	0.0244056	0	0.00690084	0	0	0.027138	0.0407014	0.00340855	0	0.0518905	0.076043	0.00344923	0.00688682	0.065245	0.0998554	0.0412513	0.110425	0	0	0	0.0138889	0.0313983	0	0.0345805	0.013885	0.00347935	0.0103313	0.00343171
Bacteria	Proteobacteria	Alphaproteobacteria	Rhodospirillales	Reyranellaceae	Reyranella	CL00666_Reyranella	0.0138351	0.0310956	0.0207025	0.0137452	0.0142384	0.0339755	0.0543054	0.0304857	0.0207311	0.0310078	0.0377994	0.0480241	0.00688705	0.0712625	0.0347246	0.020919	0.0138079	0.0103513	0.0346081	0.0278261	0.0237457	0.0305261	0.105665	0.0509165	0.16259	0.0518475	0.151766	0.0516511	0.0137358	0.00688658	0.0206256	0.00690155	0	0.010399	0	0.00347222	0.0034887	0.00694879	0.00345805	0	0.00347935	0	0
Bacteria	Firmicutes	un_Firmicutes	un_Firmicutes	un_Firmicutes	un_Firmicutes	CL00402_un_Firmicutes	0.00345877	0.00691013	0	0.0103089	0	0	0.00339409	0	0	0.00689061	0	0.00686059	0.00344353	0.00375066	0.00694493	0.0104595	0	0.00690084	0.00346081	0	0.0101767	0	0	0	0.00345937	0	0.00344923	0	0.0068679	0	0	0.00345077	0.0624501	0.0554612	0.114401	0.0416667	0.0244209	0.0555903	0.0829933	0.0451264	0.0208761	0.0688753	0.0583391
Bacteria	Proteobacteria	Betaproteobacteria	un_Betaproteobacteria	un_Betaproteobacteria	un_Betaproteobacteria	CL00441_un_Betaproteobacteria	0.0207526	0.0483709	0.0241529	0.00343631	0	0.0169877	0	0.0033873	0.0276415	0.0620155	0	0.0480241	0.0378788	0.0225039	0.045142	0.0104595	0.0172598	0.0276033	0.0138432	0.0452174	0.0101767	0	0.00340855	0	0.0968624	0.162455	0.0724338	0.130849	0.065245	0.0206597	0.0756274	0.0138031	0.0138778	0.0693265	0.0208001	0.0243056	0.0907061	0.0382183	0.0449547	0.0763677	0.0521903	0.0172188	0.0205903
Bacteria	Verrucomicrobia	Verrucomicrobia_Subdiv3	un_Verrucomicrobia_Subdiv3	un_Verrucomicrobia_Subdiv3	un_Verrucomicrobia_Subdiv3	CL00415_un_Verrucomicrobia_Subdiv3	0.0484228	0.0138203	0	0.0206178	0.00355961	0.0101926	0	0.0135492	0.0483726	0.0103359	0.0240542	0.0034303	0.0378788	0.0300053	0.0555594	0.0244056	0.162242	0.0345042	0.00346081	0.0313043	0.00339225	0	0.0204513	0	0.0484312	0.055304	0.00344923	0.0103302	0.0927166	0.024103	0.0103128	0.0379585	0.0346945	0.0242643	0.0242668	0.0486111	0.0872174	0.017372	0.0518708	0.0485976	0.0765457	0.0206626	0.0137268
Bacteria	Bacteroidetes	Chitinophagia	Chitinophagales	Chitinophagaceae	Flavitalea	CL00412_Flavitalea	0.00691754	0.0103652	0.0207025	0.0137452	0	0.0101926	0	0.00677461	0.0172759	0.0551249	0.0824714	0.0480241	0.161846	0.0300053	0.0833391	0.0453246	0.00345197	0	0.0380689	0.00347826	0.00339225	0.00339179	0.037494	0.00678887	0.0588093	0.06913	0.144868	0.110189	0.0206037	0.0378762	0.0756274	0.0138031	0.0173473	0.0311969	0.0312002	0.0520833	0.0104661	0.0104232	0.0449547	0.00694252	0.0139174	0.0137751	0.0171585
Bacteria	Proteobacteria	Gammaproteobacteria	Cellvibrionales	Halieaceae	un_Halieaceae	CL00573_un_Halieaceae	0.0518816	0.0691013	0.106963	0.0652899	0.00355961	0	0	0	0.0449174	0.0310078	0.0206178	0	0.161846	0.11627	0.0486145	0.0732167	0.0207118	0	0.0519121	0.0521739	0	0.00339179	0.00340855	0	0.0242156	0	0.0103477	0.00688682	0.0412074	0.0206597	0.147817	0.0448601	0.0104084	0.0138653	0.0173334	0.0104167	0.0244209	0.0104232	0.0726191	0.0173563	0.0278348	0.0137751	0.0514756
Bacteria	Proteobacteria	Alphaproteobacteria	Rhizobiales	Bradyrhizobiaceae	un_Bradyrhizobiaceae	CL00436_un_Bradyrhizobiaceae	0.0276702	0.0103652	0.0172521	0.0240542	0.0142384	0.00679509	0.00678817	0.00677461	0.0345519	0.0344531	0.0584172	0.058315	0.0482094	0.0562598	0.0347246	0.0313786	0.0172598	0.0276033	0.0276865	0.0486957	0.027138	0.0508768	0.0954394	0.0814664	0.0553499	0.041478	0.0482892	0.0309907	0.106452	0.0206597	0.161568	0.0207046	0.038164	0.0623938	0.0138667	0.0277778	0.0941948	0.0104232	0.0311225	0.0277701	0.0347935	0.0378814	0.00343171
Bacteria	Actinobacteria	Acidimicrobiia	Acidimicrobiales	Iamiaceae	un_Iamiaceae	CL00244_un_Iamiaceae	0.0138351	0	0.00345042	0.0206178	0.00355961	0	0	0.00677461	0.0138207	0.00344531	0.00687262	0.0034303	0.00688705	0.00750131	0	0	0	0.0103513	0	0.013913	0.00339225	0	0	0	0.0103781	0.0034565	0	0.00688682	0.0137358	0.00688658	0.0137504	0.0241554	0.0208167	0.0415959	0.0624003	0.0833333	0.08024	0.0694879	0.0829933	0.0416551	0.069587	0.0964254	0.116678
Bacteria	Acidobacteria	Acidobacteria_Gp6	un_Acidobacteria_Gp6	un_Acidobacteria_Gp6	un_Acidobacteria_Gp6	CL00430_un_Acidobacteria_Gp6	0	0	0	0	0	0	0	0	0	0	0	0.0034303	0	0	0.00347246	0	0	0	0	0.00347826	0	0	0	0	0	0	0	0	0	0	0	0	0.0416334	0.0519949	0.0901338	0.0694444	0.0767513	0.0521159	0.0899094	0.0555401	0.114819	0.0654315	0.0411805
Bacteria	Gemmatimonadetes	Longimicrobia	Longimicrobiales	Longimicrobiaceae	Longimicrobium	CL00647_Longimicrobium	0	0	0	0	0	0	0	0	0	0	0	0	0	0	0	0	0	0	0	0	0	0	0	0	0	0	0	0	0	0	0	0	0.0346945	0.0519949	0.0104001	0.0104167	0.0244209	0.0104232	0.00345805	0.0104138	0.0661077	0.0137751	0.0102951
Bacteria	un_Bacteria	un_Bacteria	un_Bacteria	un_Bacteria	un_Bacteria	CL00314_un_Bacteria	0	0	0	0	0	0	0	0.0033873	0	0	0	0	0	0	0	0	0	0	0	0	0	0	0	0	0	0.0103695	0	0	0	0	0	0	0.0624501	0.124788	0.0762671	0.0590278	0.0523304	0.0590647	0.0311225	0.0902527	0.0556696	0.0860941	0.0514756
Bacteria	un_Bacteria	un_Bacteria	un_Bacteria	un_Bacteria	un_Bacteria	CL00420_un_Bacteria	0.0276702	0.0138203	0.0172521	0.0240542	0.00355961	0.0883362	0.0746699	0.0135492	0.0207311	0.00689061	0	0.0240121	0.0103306	0.00375066	0	0.00348651	0.00690393	0.0517563	0.0276865	0.0765217	0.0949829	0.0237425	0.00340855	0	0.138375	0.100238	0.0379415	0.0688682	0.154528	0.0378762	0.0584393	0.0172539	0.0138778	0.0138653	0.0277335	0.0208333	0.0139548	0.0208464	0.00691611	0.0104138	0.0208761	0.00344376	0.00686342
Bacteria	Actinobacteria	Actinobacteria	un_Actinobacteria	un_Actinobacteria	un_Actinobacteria	CL00440_un_Actinobacteria	0.044964	0.0207304	0.00690084	0.00687262	0	0.00339755	0.00339409	0	0.0172759	0.0551249	0.0721625	0.0102909	0.0172176	0	0.0138899	0.0104595	0.00345197	0.0172521	0.0138432	0.0208696	0.00678449	0	0	0.00339443	0.0588093	0.0241955	0.075883	0.0688682	0.0412074	0.0206597	0.15813	0.00690155	0.069389	0.0901244	0.0520003	0.0277778	0.00697739	0.0312695	0.0414966	0.0451264	0.0487109	0.0378814	0.0274537
Bacteria	Firmicutes	Bacilli	Bacillales	un_Bacillales	un_Bacillales	CL00526_un_Bacillales	0.114139	0.0932868	0.0655579	0.15807	0.00711921	0.0135902	0.00678817	0.0033873	0.038007	0.0551249	0.120271	0.0617453	0.0964187	0.11252	0.0729217	0.0592706	0.113915	0.0621075	0.0830594	0.0765217	0.013569	0	0.0136342	0.0101833	0.027675	0.0241955	0.00344923	0.0275473	0.0137358	0.0688658	0.0515641	0.0586632	0.0173473	0.0173316	0.0208001	0.0104167	0.0139548	0.0243208	0.0345805	0.0208275	0.0278348	0.0275501	0.024022
Bacteria	Firmicutes	Bacilli	Bacillales	un_Bacillales	un_Bacillales	CL00308_un_Bacillales	0.00345877	0.00345507	0	0.0103089	0	0	0.00339409	0.0033873	0.0172759	0.00689061	0.00343631	0.0034303	0	0	0.0104174	0	0.00345197	0.00345042	0	0	0	0	0.00340855	0	0	0	0	0.00688682	0	0.0309896	0	0.00345077	0.149186	0.100523	0.124801	0.107639	0.0732626	0.097283	0.127948	0.107609	0.0765457	0.103313	0.157859
Bacteria	Actinobacteria	Actinobacteria	Streptomycetales	Streptomycetaceae	Streptomyces	CL00409_Streptomyces	0.00691754	0.0207304	0.00345042	0	0.0213576	0.00679509	0.0101823	0.0135492	0.00691037	0.00344531	0.0137452	0.0034303	0.00344353	0.00375066	0.0104174	0.00697301	0.00690393	0	0.0103824	0.0104348	0.013569	0.00678357	0	0	0.00691874	0	0	0	0.0068679	0.00344329	0	0.00690155	0.0936752	0.0935908	0.0832004	0.0520833	0.0034887	0.0277951	0.0242064	0.0520689	0.0347935	0.0551002	0.157859
Bacteria	Actinobacteria	Thermoleophilia	Gaiellales	Gaiellaceae	Gaiella	CL00497_Gaiella	0.0691754	0.107107	0.0621075	0.0790351	0.00355961	0.0135902	0.0169704	0.0033873	0.107111	0.0964686	0.044672	0.0514544	0.106749	0.131273	0.097229	0.156893	0.0586834	0.08281	0.107285	0.0626087	0	0.0135671	0.0102256	0.0101833	0.0345937	0.013826	0.0206954	0.0482077	0.065245	0.148061	0.0687521	0.0966217	0	0.010399	0.00693337	0.03125	0.0209322	0.0138976	0.0138322	0.0381838	0.0417522	0.0137751	0
Bacteria	Verrucomicrobia	Opitutae	Opitutales	Opitutaceae	un_Opitutaceae	CL00192_un_Opitutaceae	0.0622579	0.0310956	0.0310538	0.0240542	0.0355961	0.0305779	0.14934	0.0880699	0.0345519	0.0206718	0.0103089	0.0514544	0.0172176	0.0262546	0.0868116	0.0418381	0.096655	0.0345042	0.121128	0.0313043	0.0508837	0.111929	0.112482	0.132383	0.124537	0.062217	0.0862307	0.0516511	0.0824148	0.0998554	0.110003	0.0172539	0.0312251	0.0173316	0.0450669	0.0694444	0.139548	0.0590647	0.0311225	0.0624826	0.0626283	0.0447689	0.024022
Bacteria	Acidobacteria	Acidobacteria_Gp10	un_Acidobacteria_Gp10	un_Acidobacteria_Gp10	un_Acidobacteria_Gp10	CL01684_un_Acidobacteria_Gp10	0	0	0	0	0	0	0	0	0	0	0	0.0034303	0	0	0	0	0	0	0	0	0.00339225	0	0	0	0	0	0	0	0	0	0	0	0	0.00346632	0	0	0.0034887	0	0.00691611	0.156207	0.0069587	0	0
Bacteria	Proteobacteria	Alphaproteobacteria	Rhizobiales	Methylobacteriaceae	Microvirga	CL00263_Microvirga	0.0830105	0.0380057	0.0207025	0.0412357	0.00711921	0.0441681	0.0135763	0.0101619	0.0276415	0.0206718	0.0274905	0.00686059	0.00344353	0.00750131	0.0312522	0.0244056	0.0621354	0.0310538	0.0865202	0.0730435	0.00678449	0.0169589	0.0102256	0.156144	0.00691874	0.0172825	0.00344923	0	0.0206037	0.00688658	0.0137504	0.0276062	0.0797974	0.0311969	0.0624003	0.0590278	0.0767513	0.097283	0.0864513	0.104138	0.100901	0.0895378	0.082361
Bacteria	Bacteroidetes	Cytophagia	Cytophagales	Fulvivirgaceae	Ohtaekwangia	CL00297_Ohtaekwangia	0.0172939	0.00691013	0.00345042	0.00343631	0	0.00679509	0	0.0033873	0.055283	0	0.0171815	0.0102909	0.00688705	0.00750131	0.0208348	0	0	0.0207025	0	0.013913	0	0	0.00340855	0	0	0	0.0103477	0	0.0103018	0	0.00687521	0.0448601	0.156125	0.0901244	0.110934	0.0416667	0.034887	0.0416927	0.0484128	0.0624826	0.069587	0.0344376	0.082361
Bacteria	Proteobacteria	Alphaproteobacteria	Rhizobiales	Hyphomicrobiaceae	Filomicrobium	CL00427_Filomicrobium	0.00345877	0	0.00345042	0	0	0	0	0	0	0	0	0	0	0.011252	0	0	0.00690393	0.00345042	0	0	0.00339225	0	0	0	0	0	0	0.00344341	0	0	0	0.00345077	0.156125	0.0797255	0.0797338	0.0972222	0.0383757	0.0590647	0.0518708	0.0833102	0.0556696	0.0516565	0.0617708
Bacteria	Proteobacteria	Alphaproteobacteria	Rhizobiales	un_Rhizobiales	un_Rhizobiales	CL01027_un_Rhizobiales	0	0	0	0	0	0	0	0	0	0	0.0103089	0	0	0	0	0	0.00345197	0	0	0	0.00339225	0	0	0	0	0	0	0	0	0	0	0	0.156125	0.0173316	0.0277335	0.00694444	0.0174435	0.0138976	0.0103742	0.00694252	0.0069587	0	0.0549073
Bacteria	Acidobacteria	Acidobacteria_Gp17	un_Acidobacteria_Gp17	un_Acidobacteria_Gp17	un_Acidobacteria_Gp17	CL01436_un_Acidobacteria_Gp17	0	0	0	0	0	0	0	0	0	0	0	0	0	0	0	0	0	0.00690084	0.0103824	0	0	0.00339179	0	0	0.155672	0.117521	0.0103477	0.0241039	0.0274716	0.0137732	0.0343761	0.00690155	0	0.00346632	0	0	0	0	0	0	0	0	0
Bacteria	Proteobacteria	Gammaproteobacteria	un_Gammaproteobacteria	un_Gammaproteobacteria	un_Gammaproteobacteria	CL01301_un_Gammaproteobacteria	0	0	0.00345042	0.0103089	0	0.00339755	0.0543054	0	0.0345519	0	0	0.0274424	0.00344353	0.00750131	0	0.00697301	0	0	0	0	0.00339225	0	0	0.0475221	0.065728	0.155542	0	0	0	0.00688658	0.0206256	0.0414093	0	0.00346632	0	0.0208333	0.00697739	0.00347439	0	0	0	0.00688753	0
Bacteria	Actinobacteria	Actinobacteria	Propionibacteriales	Nocardioidaceae	Nocardioides	CL00348_Nocardioides	0.0622579	0.0967419	0.117314	0.0996529	0.0284768	0.00679509	0.0339409	0.0203238	0.141663	0.134367	0.0996529	0.109769	0.154959	0.150026	0.114591	0.111568	0.0862991	0.0655579	0.131511	0.093913	0.00339225	0.00339179	0.0102256	0.0339443	0.0484312	0.0864125	0.151766	0.0378775	0.0927166	0.123958	0.096253	0.0552124	0.0104084	0.0415959	0.00693337	0.0416667	0.0104661	0.0208464	0.0207483	0.0347126	0.0069587	0.0413252	0.024022
Bacteria	Verrucomicrobia	Verrucomicrobia_Subdiv3	un_Verrucomicrobia_Subdiv3	un_Verrucomicrobia_Subdiv3	un_Verrucomicrobia_Subdiv3	CL00711_un_Verrucomicrobia_Subdiv3	0	0.0276405	0.00345042	0	0	0	0	0.0033873	0	0	0.00343631	0.0102909	0.00344353	0.0150026	0.0277797	0.00697301	0.0621354	0.0172521	0	0.00695652	0	0	0	0	0	0	0.00689845	0	0.0103018	0.024103	0	0	0.0242862	0.010399	0.0104001	0.0243056	0.0593078	0.152873	0.0242064	0.0208275	0.0243555	0.0241063	0.0377488
Bacteria	Proteobacteria	Gammaproteobacteria	un_Gammaproteobacteria	un_Gammaproteobacteria	Acidibacter	CL01775_Acidibacter	0.0103763	0	0	0	0.00711921	0.00339755	0	0	0.0172759	0.00689061	0	0.0137212	0.0103306	0.00375066	0.152788	0.00697301	0	0.00345042	0	0	0	0.00339179	0	0	0	0	0.0413907	0	0.0480753	0.00344329	0	0	0.00346945	0	0.00346669	0.00347222	0	0	0	0.0104138	0.00347935	0	0
Bacteria	Actinobacteria	Acidimicrobiia	Acidimicrobiales	Iamiaceae	Iamia	CL00226_Iamia	0.00345877	0.00345507	0.0172521	0	0	0.00679509	0	0.0033873	0	0.00344531	0	0.0102909	0	0	0	0	0	0.00690084	0	0	0	0	0	0	0	0	0.00344923	0	0	0	0.00687521	0.00345077	0.152656	0.138653	0.135201	0.0868056	0.0941948	0.0903342	0.062245	0.121494	0.0835044	0.113644	0.0995196
Bacteria	Actinobacteria	Actinobacteria	Mycobacteriales	Nocardiaceae	Nocardia	CL01844_Nocardia	0	0	0	0	0	0	0.00678817	0.00677461	0	0.00344531	0	0	0	0	0	0	0	0	0	0	0.00339225	0.15263	0	0	0	0	0	0	0	0	0.00343761	0	0	0	0	0	0	0	0	0.00347126	0	0	0
Bacteria	un_Bacteria	un_Bacteria	un_Bacteria	un_Bacteria	un_Bacteria	CL00309_un_Bacteria	0.00345877	0	0	0	0	0	0.00339409	0	0	0	0	0	0	0	0	0.00348651	0	0	0	0.00347826	0	0	0	0	0	0	0	0	0	0	0	0	0.131839	0.145586	0.152534	0.0555556	0.0523304	0.125078	0.0726191	0.121494	0.0974218	0.0757628	0.12011
Bacteria	Verrucomicrobia	Verrucomicrobia_Subdiv3	un_Verrucomicrobia_Subdiv3	un_Verrucomicrobia_Subdiv3	un_Verrucomicrobia_Subdiv3	CL00501_un_Verrucomicrobia_Subdiv3	0.0587991	0.0380057	0.0207025	0.00687262	0	0	0	0	0.0207311	0.00344531	0	0	0.00344353	0.011252	0.00347246	0.0278921	0.0138079	0.0345042	0.00346081	0.0104348	0.00339225	0	0	0	0	0.0034565	0	0	0.0480753	0.00344329	0	0	0.0312251	0.0381296	0.0624003	0.0381944	0.0558191	0.0660135	0.110658	0.0312413	0.0661077	0.0172188	0.0446122
Bacteria	Verrucomicrobia	Verrucomicrobia_Subdiv3	un_Verrucomicrobia_Subdiv3	un_Verrucomicrobia_Subdiv3	un_Verrucomicrobia_Subdiv3	CL00765_un_Verrucomicrobia_Subdiv3	0.0380465	0.0276405	0.0207025	0.0309268	0.00711921	0.00679509	0	0.0033873	0.055283	0.0275624	0.0103089	0.0617453	0.0206612	0.0150026	0.0243072	0.0383516	0.0241638	0.0655579	0.0103824	0.0313043	0.0237457	0	0.0136342	0.0135777	0.0345937	0.152086	0.00689845	0.0550945	0.0137358	0.0585359	0.0103128	0.0138031	0.0138778	0.0381296	0.0208001	0.0590278	0.104661	0.0451671	0.0242064	0.0416551	0.0243555	0.0895378	0.0102951
Bacteria	Proteobacteria	Alphaproteobacteria	Rhizobiales	un_Rhizobiales	un_Rhizobiales	CL00955_un_Rhizobiales	0	0.103652	0	0.0309268	0.00355961	0	0	0	0.152028	0	0.0240542	0	0.0929752	0	0.00347246	0.020919	0	0	0	0.00695652	0	0	0	0	0	0	0.0931291	0.00688682	0.0171697	0.0172164	0.134067	0	0.0104084	0.00346632	0.00693337	0.00347222	0.0139548	0	0.00691611	0.00347126	0.0104381	0.0103313	0.00686342
Bacteria	Bacteroidetes	Sphingobacteriia	Sphingobacteriales	Sphingobacteriaceae	un_Sphingobacteriaceae	CL00454_un_Sphingobacteriaceae	0.0207526	0.0794665	0.041405	0.0687262	0.0355961	0.0509632	0.0203645	0.0372603	0.0276415	0.044789	0.0481083	0.0274424	0.0103306	0.011252	0.00694493	0.00697301	0.0655874	0.103513	0.0657553	0.0382609	0	0.0237425	0.143159	0	0.0242156	0.0380215	0.151766	0	0.0446413	0.0413195	0.017188	0.0793678	0.00346945	0	0.0416002	0.00347222	0	0	0.00345805	0	0.0139174	0.00344376	0.00343171
Bacteria	Proteobacteria	Alphaproteobacteria	Rhizobiales	Boseaceae	Bosea	CL00539_Bosea	0.0172939	0.00691013	0.0207025	0.0171815	0	0.0101926	0.00678817	0.0033873	0.0172759	0.00689061	0	0.0411636	0.0103306	0.0187533	0.0243072	0.0104595	0.00345197	0.00345042	0.00346081	0.0104348	0.0101767	0.0135671	0.0443111	0.0339443	0.141834	0.0311085	0.151766	0.0309907	0.065245	0.0275463	0.0446889	0.00345077	0.0104084	0.0242643	0.0138667	0.0486111	0.0244209	0.00347439	0.0103742	0.0104138	0.0069587	0	0.0205903
Bacteria	Saccharibacteria	un_Saccharibacteria	un_Saccharibacteria	un_Saccharibacteria	un_Saccharibacteria	CL00395_un_Saccharibacteria	0.00345877	0.00691013	0.00345042	0	0.0605133	0.0407706	0.037335	0.044035	0	0.0103359	0	0.0137212	0.00688705	0.0300053	0.00347246	0.0104595	0.00345197	0.00690084	0.0103824	0.00695652	0.0712372	0.139063	0.0818052	0.0712831	0.0864842	0.0241955	0.151766	0.0309907	0.0961505	0.0137732	0.0412513	0.0276062	0	0	0	0.00694444	0.00697739	0	0	0	0	0	0
Bacteria	Proteobacteria	Betaproteobacteria	Burkholderiales	Alcaligenaceae	Azohydromonas	CL00919_Azohydromonas	0	0	0.00345042	0.00343631	0.00355961	0	0	0	0.0138207	0.0103359	0.00687262	0.0171515	0.0447658	0.0150026	0.0277797	0.0278921	0.00690393	0.00345042	0	0.00347826	0	0	0	0	0.100322	0.055304	0.151766	0.0964154	0.0892826	0.00344329	0.0275009	0.0414093	0.00346945	0.00346632	0.00346669	0.0277778	0.0418644	0.00694879	0.00345805	0.0208275	0.0104381	0.0206626	0
Bacteria	Firmicutes	Bacilli	Bacillales	Paenibacillaceae	Paenibacillus	CL02292_Paenibacillus	0	0	0	0	0	0.0101926	0	0	0.0691037	0	0.0274905	0.0102909	0	0	0	0	0	0	0	0	0	0.0101754	0	0	0	0.006913	0.151766	0.0103302	0	0	0	0	0	0	0	0	0	0	0	0	0	0	0
Bacteria	Actinobacteria	Acidimicrobiia	Acidimicrobiales	un_Acidimicrobiales	un_Acidimicrobiales	CL01031_un_Acidimicrobiales	0.0172939	0.0103652	0.0172521	0.0274905	0	0	0	0	0.0241863	0.0344531	0.0515446	0.034303	0.0206612	0.0375066	0.0104174	0.0174325	0.00345197	0.0138017	0.0311473	0.0104348	0	0	0	0	0.0380531	0.0587605	0.0655353	0.15151	0.0240376	0.0172164	0.0653145	0.0172539	0.00346945	0.010399	0.00693337	0	0.0034887	0	0.00691611	0.0104138	0.00347935	0	0
Bacteria	un_Bacteria	un_Bacteria	un_Bacteria	un_Bacteria	un_Bacteria	CL00936_un_Bacteria	0.00345877	0.00691013	0.0276033	0	0	0	0	0.0033873	0.0138207	0.0551249	0.0377994	0.0480241	0	0	0.00347246	0.00697301	0.0310677	0.00345042	0.00346081	0.0591304	0	0.00339179	0	0.00339443	0.027675	0.027652	0	0.0137736	0.0068679	0.151505	0.0103128	0	0.0104084	0.00346632	0.0173334	0.0347222	0.0872174	0.0555903	0.0103742	0.0104138	0.0069587	0.0516565	0.0274537
Bacteria	Proteobacteria	Deltaproteobacteria	un_Deltaproteobacteria	un_Deltaproteobacteria	un_Deltaproteobacteria	CL02082_un_Deltaproteobacteria	0	0.00691013	0	0	0	0	0	0	0.00345519	0	0	0	0.00344353	0.00375066	0	0.00697301	0	0	0	0.013913	0	0	0	0	0.0518905	0	0.0172461	0.0103302	0.00343395	0.00344329	0.151255	0	0	0.0173316	0.0104001	0	0.0034887	0.00694879	0.00345805	0	0.0069587	0	0
Bacteria	Proteobacteria	Oligoflexia	Oligoflexales	Oligoflexaceae	Oligoflexus	CL00789_Oligoflexus	0.076093	0.0967419	0.103513	0.0309268	0.00355961	0	0.00678817	0	0.0794693	0.0413437	0.0309268	0.0102909	0.065427	0.150026	0.135426	0.0453246	0.096655	0.0276033	0.0380689	0.0695652	0	0	0	0.00339443	0.0207562	0.006913	0	0	0.0240376	0.0723091	0.0687521	0.0448601	0	0.00693265	0.0173334	0.00694444	0.0244209	0.00694879	0.0172903	0	0.0278348	0.0103313	0.0171585
Bacteria	Actinobacteria	Actinobacteria	Propionibacteriales	Nocardioidaceae	Nocardioides	CL00471_Nocardioides	0	0	0.00690084	0.00343631	0	0	0	0	0	0	0.0549809	0	0	0	0	0	0	0	0	0	0	0	0	0	0	0	0	0	0	0	0	0	0.0069389	0.0623938	0.0728004	0.0659722	0.0418644	0.0486415	0.0207483	0.149264	0.0382729	0.0309939	0.0308854
Bacteria	Actinobacteria	Thermoleophilia	Gaiellales	Gaiellaceae	Gaiella	CL00368_Gaiella	0.14181	0.0103652	0.0345042	0.044672	0	0.0237828	0.00339409	0.00677461	0.00345519	0.0172265	0.00343631	0.00686059	0.0344353	0.0187533	0.0138899	0.0244056	0.0690393	0.0241529	0.0207648	0.0521739	0	0	0.0068171	0	0	0	0.00344923	0.00344341	0.0412074	0.0137732	0	0.103523	0.0485723	0.0277306	0.0728004	0.0451389	0.0627965	0.0764367	0.065703	0.0451264	0.0487109	0.0482127	0.0583391
Bacteria	Proteobacteria	Alphaproteobacteria	Rhodobacterales	Rhodobacteraceae	Rubellimicrobium	CL00602_Rubellimicrobium	0	0	0	0	0	0	0	0	0	0	0	0	0	0	0	0	0	0	0	0	0	0	0	0	0	0	0	0	0	0	0	0	0.0312251	0.0797255	0.0138667	0	0.0104661	0.00347439	0.00345805	0.00694252	0.0069587	0.0309939	0.0205903
Bacteria	Proteobacteria	Betaproteobacteria	Burkholderiales	Comamonadaceae	un_Comamonadaceae	CL00791_un_Comamonadaceae	0.100304	0.0449159	0.0966117	0.0687262	0.00355961	0.00339755	0.00678817	0.0033873	0.0207311	0.0310078	0.0137452	0.0205818	0.0482094	0.0225039	0.0486145	0.0244056	0.0897511	0.0931613	0.148815	0.0208696	0.0169612	0.00678357	0.0068171	0.00678887	0.00345937	0.013826	0.0172461	0.017217	0.0309055	0.0172164	0.0378137	0.0172539	0.00346945	0.00346632	0	0.0104167	0.00697739	0	0.00345805	0.00347126	0	0.00344376	0.00343171
Bacteria	Proteobacteria	Alphaproteobacteria	Rhodobacterales	Rhodobacteraceae	Rubellimicrobium	CL00392_Rubellimicrobium	0	0	0	0	0	0	0	0	0.0172759	0	0	0	0	0	0	0	0	0	0	0	0	0	0	0	0	0.0172825	0	0	0	0	0	0.00690155	0.104084	0.0589275	0.0277335	0.0451389	0.0244209	0.0521159	0.0276644	0.0624826	0.128736	0.0792066	0.0137268
Bacteria	Firmicutes	Bacilli	Bacillales	un_Bacillales	un_Bacillales	CL00569_un_Bacillales	0.148727	0.0932868	0.0690084	0.0824714	0.00355961	0	0.00339409	0	0.138207	0.0620155	0.0206178	0.0480241	0.065427	0.0712625	0.100701	0.0627571	0.138079	0.0448554	0.0311473	0.0243478	0.00339225	0	0.0068171	0	0.0345937	0.110608	0.0413907	0.0447643	0.0274716	0.0275463	0.0687521	0.127679	0.0069389	0.0242643	0.0208001	0.0173611	0.0174435	0.0277951	0.0138322	0.013885	0.0173968	0.0241063	0.0514756
Bacteria	Proteobacteria	Oligoflexia	Bacteriovoracales	Bacteriovoracaceae	Peredibacter	CL00505_Peredibacter	0.0518816	0.0449159	0.148368	0.0412357	0.0213576	0.0135902	0.0305468	0.0270984	0.0345519	0.0310078	0.0584172	0.034303	0.0413223	0.0900158	0.0138899	0.0313786	0.0793952	0.0586571	0.0795985	0.0243478	0.0101767	0.0305261	0.0443111	0.0441276	0.0345937	0.006913	0.0137969	0.0413209	0.0137358	0.0826389	0.079065	0.0241554	0	0.00693265	0.0104001	0.0173611	0.0418644	0.00347439	0.0311225	0.0242988	0.0417522	0	0.0102951
Bacteria	Proteobacteria	Alphaproteobacteria	Rhizobiales	Devosiaceae	Devosia	CL02205_Devosia	0.00691754	0	0.00690084	0	0	0.00339755	0	0	0	0.0344531	0.0481083	0.0102909	0.00344353	0	0	0	0.00345197	0	0	0.00347826	0	0	0	0.00339443	0	0.0103695	0.148317	0.0103302	0	0	0	0	0	0	0	0	0	0	0	0	0.0104381	0	0
Bacteria	Proteobacteria	Alphaproteobacteria	Rhizobiales	un_Rhizobiales	un_Rhizobiales	CL00327_un_Rhizobiales	0.0345877	0.0656463	0.0103513	0.044672	0	0.00339755	0.00678817	0.0033873	0.0241863	0.0172265	0	0.0205818	0.00688705	0.011252	0.00694493	0.0278921	0.0414236	0.0379546	0.0657553	0.111304	0.013569	0	0	0	0	0.0311085	0.00689845	0.00344341	0.0343395	0.0275463	0.0309385	0.0207046	0.0728585	0.10399	0.0728004	0.0451389	0.0453531	0.0382183	0.065703	0.0347126	0.100901	0.0619877	0.133837
Bacteria	Actinobacteria	Actinobacteria	Propionibacteriales	Nocardioidaceae	Marmoricola	CL00494_Marmoricola	0.00345877	0	0	0	0	0	0	0	0	0	0.0137452	0.0034303	0	0.00375066	0	0	0	0	0	0.00347826	0	0	0	0	0	0	0	0	0	0	0.0103128	0	0.0832668	0.0623938	0.0728004	0.03125	0.0174435	0.0347439	0.0380386	0.0277701	0.0208761	0.0309939	0.082361
Bacteria	Proteobacteria	Alphaproteobacteria	Sphingomonadales	Sphingomonadaceae	Sphingomonas	CL00657_Sphingomonas	0	0.00345507	0	0	0	0	0	0	0	0.00689061	0	0.0034303	0	0	0.00347246	0	0.00690393	0	0	0	0.00339225	0	0	0.00339443	0	0	0.00344923	0.00688682	0	0	0	0	0.0659196	0.0138653	0.0138667	0.0104167	0.0034887	0.0416927	0.0207483	0.013885	0.0556696	0.0413252	0.0308854
Bacteria	Proteobacteria	un_Proteobacteria	un_Proteobacteria	un_Proteobacteria	un_Proteobacteria	CL01057_un_Proteobacteria	0	0.0414608	0.0276033	0.147761	0	0.00339755	0.00678817	0	0	0.0103359	0	0.0411636	0.0516529	0.00750131	0.00347246	0.0244056	0.0138079	0.0276033	0.0519121	0.00695652	0	0.0203507	0.0409026	0	0	0.0034565	0	0	0.00343395	0.0723091	0.0309385	0.0207046	0.0138778	0.00693265	0.00346669	0.00347222	0.0104661	0	0.00345805	0.0104138	0.00347935	0.0103313	0
Bacteria	Actinobacteria	Actinobacteria	Mycobacteriales	Mycobacteriaceae	Mycobacterium	CL00389_Mycobacterium	0.0415053	0.00691013	0.0138017	0.0137452	0.00355961	0.00679509	0.00339409	0.0135492	0.0310967	0.00344531	0.0103089	0.147503	0.0137741	0.011252	0.0173623	0.0174325	0.0207118	0.0345042	0.00346081	0.0243478	0.0101767	0.00339179	0.00340855	0.00339443	0.0242156	0.0034565	0.0172461	0.0206604	0.0137358	0.0103299	0.0103128	0.00345077	0.0346945	0.0727928	0.0312002	0.0625	0.0383757	0.0590647	0.0414966	0.0312413	0.0313142	0.0378814	0.0274537
Bacteria	un_Bacteria	un_Bacteria	un_Bacteria	un_Bacteria	un_Bacteria	CL00682_un_Bacteria	0	0.0172753	0.0172521	0.0103089	0.00355961	0.0135902	0	0	0.0310967	0.044789	0	0.00686059	0.0619835	0.0487585	0.0625043	0.146433	0.0138079	0.0103513	0.00692161	0.00347826	0.00678449	0	0	0	0	0.0103695	0.00344923	0.00688682	0.0206037	0.00688658	0.0309385	0.0931709	0.0173473	0.0173316	0.0381335	0.00347222	0.0523304	0.0347439	0.0207483	0.0312413	0.0243555	0.0206626	0.0205903
Bacteria	Firmicutes	Bacilli	Bacillales	Bacillaceae	un_Bacillaceae	CL00323_un_Bacillaceae	0.0172939	0.0276405	0.0103513	0.00687262	0	0.00339755	0.00339409	0	0.0172759	0.0137812	0.0377994	0.0102909	0	0.0375066	0.0208348	0.00697301	0.0241638	0.00690084	0.0346081	0.0243478	0.00339225	0.00678357	0.00340855	0.00339443	0.00345937	0.0034565	0.00689845	0.00344341	0.0068679	0.0137732	0.0206256	0.0207046	0.0659196	0.0831918	0.104001	0.0659722	0.0523304	0.0729623	0.0760772	0.104138	0.0626283	0.072319	0.126973
Bacteria	Acidobacteria	Acidobacteria_Gp6	un_Acidobacteria_Gp6	un_Acidobacteria_Gp6	un_Acidobacteria_Gp6	CL00364_un_Acidobacteria_Gp6	0.044964	0.00345507	0.0172521	0.0240542	0	0	0.00339409	0.00677461	0.00691037	0.0378984	0	0.0137212	0.0172176	0.0487585	0.0277797	0.013946	0.0138079	0.0552067	0.0415297	0.0278261	0.00339225	0	0.0238598	0.00339443	0.0518905	0.055304	0.0137969	0.017217	0.0824148	0.0550926	0.0206256	0.0138031	0.0312251	0.0623938	0.0138667	0.0486111	0.10815	0.0312695	0.0138322	0.013885	0.0661077	0.0275501	0.00686342
Bacteria	Proteobacteria	un_Proteobacteria	un_Proteobacteria	un_Proteobacteria	un_Proteobacteria	CL00460_un_Proteobacteria	0	0	0.00345042	0.00343631	0	0	0	0	0.00691037	0	0	0.0034303	0	0	0.00694493	0	0	0	0	0	0	0	0	0	0.00345937	0	0	0.00344341	0	0	0	0	0.0277556	0.0173316	0.055467	0.0972222	0.034887	0.145925	0.065703	0.0624826	0.0626283	0.0482127	0.0754976
Bacteria	Actinobacteria	Actinobacteria	Geodermatophilales	Geodermatophilaceae	Blastococcus	CL00567_Blastococcus	0	0	0	0	0	0	0	0	0	0	0	0.0034303	0.00688705	0	0	0	0	0	0	0.00347826	0	0	0	0	0	0.0034565	0	0	0.0068679	0	0.00343761	0	0.145717	0.0485285	0.0485336	0.0277778	0.0034887	0.00694879	0.0380386	0.0520689	0.0104381	0.0551002	0.0995196
Bacteria	un_Bacteria	un_Bacteria	un_Bacteria	un_Bacteria	un_Bacteria	CL00305_un_Bacteria	0	0	0	0.0137452	0	0.00339755	0	0	0	0	0	0.00686059	0	0	0.00347246	0	0	0	0.00692161	0	0	0	0	0	0	0	0.00689845	0	0	0	0	0.00345077	0.135309	0.0970571	0.145601	0.104167	0.0558191	0.107706	0.110658	0.0833102	0.0869838	0.0619877	0.109815
Bacteria	Bacteroidetes	Chitinophagia	Chitinophagales	Chitinophagaceae	un_Chitinophagaceae	CL00330_un_Chitinophagaceae	0	0.00691013	0	0	0	0.00339755	0	0	0	0	0	0	0	0	0	0	0.00690393	0	0	0	0.00339225	0	0	0	0	0	0.00344923	0	0	0	0	0	0.0867363	0.0589275	0.0589336	0.03125	0.034887	0.0521159	0.0449547	0.0173563	0.0661077	0.0344376	0.0274537
Bacteria	Firmicutes	Bacilli	Bacillales	Bacillaceae	un_Bacillaceae	CL00456_un_Bacillaceae	0.0795517	0.145113	0.0552067	0.0996529	0.0213576	0.0101926	0.0169704	0.0101619	0.1002	0.0964686	0.127143	0.0617453	0.0619835	0.0562598	0.052087	0.0488111	0.0897511	0.0690084	0.089981	0.0556522	0.0339225	0.0169589	0.0136342	0.00678887	0.027675	0.0864125	0.031043	0.0344341	0.0377734	0.0619792	0.0378137	0.0379585	0.0208167	0.0207979	0.0277335	0.0173611	0.0662852	0.0382183	0.0242064	0.0659539	0.0173968	0.0413252	0.0789293
Bacteria	Acidobacteria	Acidobacteria_Gp16	un_Acidobacteria_Gp16	un_Acidobacteria_Gp16	un_Acidobacteria_Gp16	CL00302_un_Acidobacteria_Gp16	0.0103763	0.00345507	0.00345042	0.00343631	0	0.00339755	0	0	0.00345519	0.0103359	0	0.0205818	0	0.00750131	0.00347246	0	0.00345197	0	0.00346081	0	0	0	0	0	0	0	0	0	0	0.00344329	0	0	0.0971446	0.0935908	0.107467	0.0520833	0.0732626	0.100757	0.1072	0.124965	0.135695	0.144638	0.106383
Bacteria	un_Bacteria	un_Bacteria	un_Bacteria	un_Bacteria	un_Bacteria	CL00917_un_Bacteria	0.0138351	0	0.0379546	0.0412357	0.00355961	0.0101926	0	0.00677461	0.0621934	0.0551249	0.109962	0.00686059	0.110193	0.0337559	0.0659768	0.122028	0.0586834	0.0207025	0	0.0626087	0.00339225	0	0	0	0.00691874	0.0311085	0.0103477	0.0447643	0.0412074	0.0619792	0.14438	0.0966217	0.00346945	0.010399	0.00693337	0.0104167	0.0034887	0.0138976	0.00345805	0.0208275	0.00347935	0.0103313	0.00343171
Bacteria	Actinobacteria	un_Actinobacteria	un_Actinobacteria	un_Actinobacteria	un_Actinobacteria	CL00555_un_Actinobacteria	0.0553403	0.0380057	0.08281	0.044672	0.00711921	0.0169877	0.0135763	0.00677461	0.0345519	0.0757967	0.0962166	0.058315	0.072314	0.0712625	0.0833391	0.142947	0.0448756	0.0793596	0.089981	0.0382609	0	0.0101754	0.0136342	0.0101833	0.0311343	0.0103695	0.0413907	0.0378775	0.0446413	0.0964121	0.0309385	0.0414093	0.00346945	0.0311969	0.00693337	0.0208333	0.0174435	0.0243208	0.0138322	0.0485976	0	0.0241063	0.0102951
Bacteria	Actinobacteria	Acidimicrobiia	Acidimicrobiales	un_Acidimicrobiales	un_Acidimicrobiales	CL00320_un_Acidimicrobiales	0.0691754	0.0172753	0.00690084	0	0	0.0135902	0	0	0.00691037	0	0	0.00686059	0.0172176	0.00375066	0.0104174	0	0.00345197	0.0103513	0	0.00347826	0	0	0.00340855	0	0.00691874	0.0103695	0	0	0.0137358	0	0.00343761	0.0103523	0.131839	0.0415959	0.0312002	0.0972222	0.034887	0.0521159	0.0414966	0.0347126	0.0939425	0.0619877	0.0377488
Bacteria	Proteobacteria	Gammaproteobacteria	Xanthomonadales	Xanthomonadaceae	Arenimonas	CL00482_Arenimonas	0	0	0	0.00343631	0	0.00339755	0	0	0	0	0	0	0.00344353	0	0.00694493	0	0.00345197	0	0.00346081	0	0.00339225	0	0	0	0.0103781	0.0034565	0	0.0206604	0.0206037	0.00688658	0	0.00690155	0.104084	0.0935908	0.065867	0.0277778	0.0279096	0.0382183	0.0345805	0.0416551	0.0556696	0.0206626	0.00686342
Bacteria	Proteobacteria	un_Proteobacteria	un_Proteobacteria	un_Proteobacteria	un_Proteobacteria	CL00424_un_Proteobacteria	0.0415053	0.0449159	0.0207025	0.0549809	0.00711921	0.0101926	0.00339409	0.0033873	0.0207311	0.0344531	0.0549809	0.00686059	0.0137741	0.142525	0.0937565	0.135974	0.0172598	0.0138017	0.00346081	0.0382609	0.027138	0	0.00340855	0.00339443	0.0207562	0.013826	0	0.00688682	0.0927166	0.113629	0.00687521	0.0241554	0.0277556	0.0450622	0.0416002	0.0381944	0.034887	0.0521159	0.062245	0.0624826	0.0313142	0.0516565	0.0754976
Bacteria	Actinobacteria	un_Actinobacteria	un_Actinobacteria	un_Actinobacteria	un_Actinobacteria	CL00892_un_Actinobacteria	0.0172939	0.0241855	0.0310538	0.0103089	0.00355961	0.00679509	0.00339409	0.0033873	0.0483726	0.0137812	0.0309268	0.0274424	0.0413223	0.142525	0.0763942	0.0697301	0.00345197	0.0138017	0.017304	0.0104348	0.00339225	0	0.0306769	0	0.0172968	0.013826	0.0206954	0.0103302	0.0068679	0.0103299	0.0550017	0.0241554	0	0.00693265	0	0.0104167	0.0209322	0.0104232	0.0242064	0.0173563	0.0069587	0.00688753	0
Bacteria	un_Bacteria	un_Bacteria	un_Bacteria	un_Bacteria	un_Bacteria	CL00752_un_Bacteria	0.00691754	0.00345507	0.00690084	0.0103089	0	0	0	0	0.00345519	0.00344531	0	0.0034303	0	0.00375066	0.00347246	0.00697301	0	0.00345042	0	0.00347826	0	0	0	0	0	0.006913	0	0	0.00343395	0	0	0	0.0416334	0.0173316	0.0242668	0.00694444	0.0104661	0.0208464	0.0380386	0.0173563	0.0243555	0.0344376	0.0377488
Bacteria	Planctomycetes	Planctomycetacia	un_Planctomycetacia	un_Planctomycetacia	un_Planctomycetacia	CL00397_un_Planctomycetacia	0.0311289	0.0310956	0.0241529	0.0103089	0	0.0203853	0.0169704	0.0135492	0.0103656	0.0172265	0.00687262	0.0137212	0	0.0262546	0.0208348	0.00348651	0.0172598	0.00690084	0.017304	0.00695652	0.00678449	0	0.0306769	0	0.0449718	0.027652	0.0275938	0	0.0068679	0.0309896	0.0618769	0.0345077	0.0659196	0.0554612	0.0173334	0.0347222	0.0313983	0.0208464	0.0311225	0.0312413	0.0661077	0.0172188	0
Bacteria	un_Bacteria	un_Bacteria	un_Bacteria	un_Bacteria	un_Bacteria	CL02684_un_Bacteria	0	0.0103652	0	0	0	0	0	0	0	0.0103359	0	0.0034303	0.0103306	0.00375066	0.00347246	0	0.00690393	0	0	0	0	0	0	0	0.141834	0	0.0172461	0.0241039	0	0	0.00687521	0	0	0	0	0	0	0	0	0	0	0	0
Bacteria	Proteobacteria	Alphaproteobacteria	Rhodobacterales	Rhodobacteraceae	Rubellimicrobium	CL00417_Rubellimicrobium	0.00345877	0.00345507	0	0	0	0	0	0.0033873	0	0	0	0	0	0	0	0	0	0.00345042	0	0.00695652	0	0	0	0	0	0	0	0	0.00343395	0	0	0	0.0346945	0.0381296	0.0416002	0.0590278	0.0558191	0.0903342	0.0518708	0.0902527	0.0452316	0.0792066	0.0754976
Bacteria	un_Bacteria	un_Bacteria	un_Bacteria	un_Bacteria	un_Bacteria	CL00872_un_Bacteria	0.134892	0.0138203	0	0.13058	0.00355961	0.0135902	0.00339409	0.00677461	0.0310967	0.141258	0	0.0274424	0.0413223	0.0412572	0.0381971	0.0383516	0.0862991	0.0379546	0.017304	0.0417391	0	0	0.00340855	0	0	0.117521	0	0.017217	0.00343395	0.024103	0.00343761	0.00345077	0.0277556	0.010399	0	0.0208333	0.00697739	0.00347439	0.00691611	0	0.0139174	0.00344376	0.0171585
Bacteria	Proteobacteria	Deltaproteobacteria	Myxococcales	un_Myxococcales	un_Myxococcales	CL00584_un_Myxococcales	0	0	0	0	0	0	0	0	0.0241863	0	0	0	0.141185	0.0750131	0.00694493	0.0627571	0.00345197	0	0	0	0	0	0	0	0.00345937	0	0.00689845	0.0206604	0.0515092	0.0137732	0.0343761	0.138031	0.0173473	0.0207979	0.0242668	0.0173611	0.0139548	0.0799111	0.0691611	0.0173563	0.0069587	0.0344376	0.0446122
Bacteria	Gemmatimonadetes	Gemmatimonadetes	Gemmatimonadales	Gemmatimonadaceae	Gemmatimonas	CL01219_Gemmatimonas	0.00345877	0.00345507	0.00690084	0.00687262	0	0.00339755	0.00339409	0	0.0103656	0.00344531	0	0	0.00344353	0.00375066	0.0590319	0.013946	0.0310677	0.0172521	0.0346081	0.0626087	0	0	0.00340855	0.0101833	0	0	0.00344923	0	0	0.0206597	0.00687521	0.0379585	0	0.0277306	0.00346669	0.00694444	0.139548	0.0104232	0.0172903	0.00347126	0.0069587	0	0
Bacteria	Proteobacteria	Betaproteobacteria	un_Betaproteobacteria	un_Betaproteobacteria	un_Betaproteobacteria	CL01809_un_Betaproteobacteria	0	0	0	0	0	0	0	0	0.00691037	0	0	0.0034303	0	0	0	0	0	0	0	0	0	0	0	0	0	0	0	0	0	0	0	0	0.00346945	0.00346632	0	0.0104167	0.0139548	0.0104232	0	0.0104138	0.139174	0.0137751	0.00686342
Bacteria	Actinobacteria	Actinobacteria	Propionibacteriales	Kribbellaceae	Kribbella	CL00537_Kribbella	0.0103763	0.00691013	0.00345042	0.00343631	0.131705	0.105324	0.105217	0.0846826	0.00345519	0	0	0	0.0103306	0.00750131	0.00694493	0.00697301	0.0103559	0.0103513	0.00692161	0.0173913	0.139082	0.0169589	0.0068171	0.0203666	0.0172968	0.0034565	0.00344923	0.017217	0	0.00344329	0	0.00345077	0	0	0	0	0.0034887	0.00347439	0	0	0.00347935	0.00688753	0
Bacteria	Proteobacteria	Betaproteobacteria	Burkholderiales	Oxalobacteraceae	Massilia	CL00457_Massilia	0.0345877	0.0103652	0	0	0.0106788	0	0.00678817	0.138879	0	0.0344531	0	0	0.00344353	0	0.00694493	0	0.0448756	0.0517563	0.0519121	0.0347826	0	0.0407014	0.0988479	0	0.00691874	0	0	0	0	0	0	0	0	0	0	0.00694444	0	0.0138976	0	0	0	0.00688753	0
Bacteria	Firmicutes	Bacilli	Bacillales	Paenibacillaceae	Ammoniphilus	CL00334_Ammoniphilus	0.0172939	0.0207304	0.0172521	0.0206178	0	0.00339755	0.00339409	0	0.0414622	0.044789	0	0.0411636	0.0309917	0.0562598	0.0173623	0.0244056	0.0138079	0.0103513	0.00692161	0.00347826	0	0	0	0	0.0242156	0.041478	0.0241446	0.0447643	0.0171697	0.0585359	0.017188	0.0276062	0.0902057	0.0935908	0.138667	0.0729167	0.0313983	0.0625391	0.12449	0.0902527	0.0521903	0.0447689	0.102951
Bacteria	Planctomycetes	Planctomycetacia	Pirellulales	un_Pirellulales	un_Pirellulales	CL00622_un_Pirellulales	0	0.00345507	0.00345042	0.00687262	0	0	0	0.0033873	0.00691037	0	0	0	0	0	0	0	0	0.00690084	0	0	0	0	0	0	0	0.013826	0	0.00344341	0.0103018	0	0	0	0.0520418	0.0450622	0.0416002	0.0243056	0.0383757	0.017372	0.0207483	0.0312413	0.0347935	0.0241063	0.0377488
Bacteria	Firmicutes	Bacilli	Bacillales	Paenibacillaceae	Paenibacillus	CL03189_Paenibacillus	0	0	0	0	0	0	0	0	0.138207	0	0.00343631	0.0034303	0	0	0	0	0	0.00345042	0	0	0	0	0	0	0	0	0.0379415	0	0	0	0	0	0	0	0	0	0	0	0	0	0	0	0
Bacteria	un_Bacteria	un_Bacteria	un_Bacteria	un_Bacteria	un_Bacteria	CL00668_un_Bacteria	0	0.00691013	0	0	0	0.00339755	0	0	0.0103656	0.0172265	0	0	0.0688705	0	0	0.0104595	0.00345197	0	0	0	0.00678449	0	0	0	0.0518905	0.0518475	0	0	0.133924	0.00344329	0.00343761	0.138031	0.00346945	0.0207979	0.0173334	0.00347222	0.0139548	0.0243208	0.0449547	0.0485976	0.0208761	0.0378814	0.0171585
Bacteria	un_Bacteria	un_Bacteria	un_Bacteria	un_Bacteria	un_Bacteria	CL00697_un_Bacteria	0.0587991	0.051826	0.08281	0.0962166	0.00711921	0.0101926	0.00339409	0.0101619	0.0414622	0.11714	0.0377994	0.0171515	0.0516529	0.0600105	0.0798667	0.101109	0.0621354	0.0793596	0.124589	0.0313043	0.00339225	0.00678357	0.00340855	0.0678887	0.0761061	0.0656735	0.0862307	0.137736	0.0343395	0.0413195	0.0893778	0.0414093	0	0.00346632	0	0	0	0	0.00345805	0	0	0	0
Bacteria	Armatimonadetes	Armatimonadetes_gp4	un_Armatimonadetes_gp4	un_Armatimonadetes_gp4	un_Armatimonadetes_gp4	CL00552_un_Armatimonadetes_gp4	0.0138351	0	0.0138017	0.00343631	0	0.00679509	0	0.0033873	0.00345519	0.0137812	0.00687262	0	0.00344353	0.00750131	0	0.00697301	0	0	0.00692161	0	0	0	0	0	0.00345937	0	0	0	0	0.00344329	0.00343761	0	0.0416334	0.0311969	0.00693337	0.0381944	0.136059	0.0799111	0.0242064	0.0277701	0.059149	0.0413252	0.0137268
Bacteria	un_Bacteria	un_Bacteria	un_Bacteria	un_Bacteria	un_Bacteria	CL00949_un_Bacteria	0	0	0	0.0103089	0.0391557	0.0271804	0.00678817	0.108394	0	0	0.00343631	0	0.00344353	0.00375066	0	0	0	0	0	0.00347826	0.13569	0.0983618	0.0102256	0.112016	0	0	0.00689845	0.00688682	0	0	0.0137504	0.00690155	0	0	0	0	0	0	0	0	0	0.00344376	0
Bacteria	Bacteroidetes	un_Bacteroidetes	un_Bacteroidetes	un_Bacteroidetes	un_Bacteroidetes	CL01252_un_Bacteroidetes	0	0.00691013	0	0	0.0142384	0.00679509	0	0.135492	0	0	0	0	0	0	0	0	0	0	0	0	0.00678449	0.0135671	0.0136342	0.0746775	0	0	0	0	0	0	0	0.00690155	0	0	0.00693337	0	0	0	0	0.00694252	0	0.00344376	0
Bacteria	Actinobacteria	Thermoleophilia	un_Thermoleophilia	un_Thermoleophilia	un_Thermoleophilia	CL00593_un_Thermoleophilia	0.0415053	0.0241855	0.041405	0.0206178	0.00711921	0.0101926	0.0203645	0.0033873	0.103656	0.0482343	0.0274905	0.0411636	0.0482094	0.0562598	0.135426	0.108082	0.0138079	0.0483058	0.0553729	0.0695652	0.00678449	0.00339179	0.0102256	0.0169722	0.0588093	0.0449345	0.031043	0.0309907	0.0343395	0.0826389	0.0103128	0.0345077	0.0138778	0.00693265	0.00693337	0.0173611	0.0418644	0.0347439	0.0311225	0.0347126	0.0835044	0.0206626	0.00343171
Bacteria	Firmicutes	Bacilli	Bacillales	Alicyclobacillaceae	Tumebacillus	CL00321_Tumebacillus	0.00345877	0.00691013	0.00690084	0	0	0	0.00339409	0	0	0.00689061	0	0	0.00344353	0.011252	0.00694493	0	0.00345197	0	0.00692161	0	0	0	0	0.0101833	0	0	0	0.0137736	0.00343395	0	0	0	0.069389	0.0589275	0.0762671	0.0520833	0.0139548	0.0729623	0.0795352	0.100666	0.0521903	0.058544	0.0857927
Bacteria	Bacteroidetes	Chitinophagia	Chitinophagales	Chitinophagaceae	Flavitalea	CL01210_Flavitalea	0	0	0.00345042	0	0	0	0	0	0	0.0206718	0	0.0171515	0	0	0	0	0	0	0.00692161	0.00347826	0	0	0	0.0101833	0.134915	0.0241955	0	0.0447643	0	0	0.00687521	0	0.0069389	0.00346632	0.00346669	0.00694444	0.0104661	0.00347439	0	0.00347126	0.0069587	0	0.00686342
Bacteria	Verrucomicrobia	Opitutae	Opitutales	Opitutaceae	Oleiharenicola	CL01834_Oleiharenicola	0	0	0	0	0	0.00339755	0	0	0	0	0	0	0	0	0	0	0	0.00345042	0	0	0	0	0	0	0.134915	0.0241955	0	0	0.0103018	0.0103299	0.079065	0	0.00346945	0.00693265	0.00693337	0.00694444	0.00697739	0.00694879	0.00691611	0	0.00347935	0.00344376	0
Bacteria	Proteobacteria	Alphaproteobacteria	un_Alphaproteobacteria	un_Alphaproteobacteria	un_Alphaproteobacteria	CL00433_un_Alphaproteobacteria	0.076093	0.0449159	0.0276033	0.0377994	0.0106788	0.0135902	0	0.00677461	0.0103656	0.0482343	0.044672	0.0171515	0.0413223	0.0675118	0.0625043	0.0383516	0.0207118	0.0276033	0.0934418	0.0347826	0.0101767	0.0203507	0.0136342	0.00678887	0.0864842	0.134803	0.0206954	0.127406	0.0755469	0.0309896	0.0893778	0.0621139	0.0659196	0.0138653	0.00346669	0.0104167	0.0558191	0.0138976	0.0138322	0.0312413	0.0173968	0.0378814	0.00343171
Bacteria	Proteobacteria	Betaproteobacteria	Burkholderiales	Alcaligenaceae	un_Alcaligenaceae	CL00714_un_Alcaligenaceae	0.0276702	0.0172753	0.0207025	0.00343631	0.00711921	0.00679509	0.0169704	0.00677461	0.0276415	0.079242	0	0.0651756	0.0413223	0.0675118	0.114591	0.0522976	0.0276157	0.0138017	0.0795985	0.0243478	0.0169612	0.00339179	0.0102256	0.0305499	0.0449718	0.134803	0.0689845	0.0413209	0.0549432	0.0172164	0.079065	0.0103523	0.0069389	0.0242643	0	0.0138889	0.0453531	0.0208464	0.0207483	0.013885	0	0.0103313	0
Bacteria	Planctomycetes	Planctomycetacia	Planctomycetales	Isosphaeraceae	Singulisphaera	CL00611_Singulisphaera	0.0484228	0.00691013	0.0379546	0.0240542	0.017798	0.0101926	0.0509113	0.0270984	0.0310967	0.0137812	0.0343631	0.0308727	0.0137741	0.0525092	0.0208348	0.0627571	0.0138079	0.0103513	0.0553729	0.0347826	0.0949829	0.0271343	0.119299	0.115411	0.0864842	0.0311085	0.0689845	0.134293	0.0137358	0.0103299	0.0378137	0.0172539	0	0.010399	0.0104001	0.00347222	0	0	0.0103742	0.00694252	0.00347935	0.00344376	0.00343171
Bacteria	Proteobacteria	Alphaproteobacteria	un_Alphaproteobacteria	un_Alphaproteobacteria	un_Alphaproteobacteria	CL00760_un_Alphaproteobacteria	0.0553403	0.0138203	0.0172521	0.0137452	0	0.00339755	0.00678817	0	0.038007	0.0103359	0.0343631	0.0137212	0.0378788	0.0225039	0.0243072	0.0104595	0.0103559	0.0345042	0.0588337	0.0382609	0.0101767	0.0135671	0	0.00339443	0.127997	0.0933255	0.0206954	0.0688682	0.123622	0.024103	0.134067	0.00690155	0.0173473	0.0207979	0.00693337	0.0173611	0.0104661	0.0243208	0.00345805	0.013885	0.0208761	0.0206626	0.00686342
Bacteria	Proteobacteria	Deltaproteobacteria	Myxococcales	un_Myxococcales	un_Myxococcales	CL00778_un_Myxococcales	0	0.00345507	0	0.00687262	0	0	0	0	0.00345519	0.0137812	0.00343631	0	0.00688705	0.0150026	0	0	0	0.00690084	0	0	0	0	0	0	0.0103781	0.013826	0.00344923	0	0.133924	0.00688658	0.0103128	0.0345077	0.0208167	0.0207979	0.0381335	0.0277778	0.0034887	0.0347439	0.0345805	0.0277701	0.0278348	0.00688753	0.0205903
Bacteria	Firmicutes	Bacilli	Bacillales	Bacillaceae	Domibacillus	CL00632_Domibacillus	0.00691754	0.00345507	0	0.00343631	0.00355961	0.00339755	0.00339409	0.0033873	0.038007	0.0344531	0.0343631	0.133782	0.0103306	0.0525092	0.0104174	0.0592706	0.0103559	0.00345042	0.00346081	0.00347826	0.013569	0	0.0136342	0.00339443	0.0415124	0.020739	0.0689845	0.0344341	0.0103018	0.0378762	0.00343761	0.0345077	0.0312251	0.010399	0.0277335	0.0208333	0.0244209	0.0451671	0.0380386	0.0173563	0.0278348	0.0137751	0.0446122
Bacteria	Proteobacteria	Alphaproteobacteria	Sphingomonadales	Sphingomonadaceae	un_Sphingomonadaceae	CL00386_un_Sphingomonadaceae	0	0	0	0	0	0	0	0	0	0	0	0	0	0.00375066	0	0	0	0	0	0	0	0	0	0	0	0	0	0	0.00343395	0.00344329	0	0	0.069389	0.0831918	0.0277335	0.09375	0.13257	0.0833854	0.0484128	0.0728964	0.0417522	0.0551002	0.0343171
Bacteria	Proteobacteria	Betaproteobacteria	un_Betaproteobacteria	un_Betaproteobacteria	un_Betaproteobacteria	CL00279_un_Betaproteobacteria	0.0864693	0.0241855	0.0345042	0.0377994	0.00355961	0.0135902	0.00339409	0.0101619	0.0691037	0.0723514	0.0481083	0.11663	0.120523	0.105018	0.0555594	0.0418381	0.0345197	0.0172521	0.0311473	0.0417391	0.0101767	0.00678357	0	0.00339443	0.065728	0.06913	0.0517384	0.106746	0.0961505	0.0137732	0.0343761	0.0276062	0.104084	0.0935908	0.0450669	0.104167	0.10815	0.114655	0.131406	0.093724	0.132215	0.103313	0.0720659
Bacteria	Acidobacteria	Acidobacteria_Gp10	un_Acidobacteria_Gp10	un_Acidobacteria_Gp10	un_Acidobacteria_Gp10	CL00476_un_Acidobacteria_Gp10	0	0	0	0	0	0	0	0	0	0	0	0	0	0	0	0	0	0	0	0	0	0	0	0	0	0	0	0	0	0	0	0	0.0624501	0.0346632	0.00693337	0.128472	0.0593078	0.0590647	0.0138322	0.131908	0.069587	0.0275501	0.024022
Bacteria	Actinobacteria	Actinobacteria	Geodermatophilales	Geodermatophilaceae	Modestobacter	CL00344_Modestobacter	0.0103763	0	0	0	0	0	0	0	0	0	0	0.0034303	0.00344353	0.00750131	0	0	0.00345197	0	0.00692161	0.013913	0	0	0	0	0	0	0	0	0	0	0	0	0.131839	0.0277306	0.0832004	0.0555556	0.0383757	0.0416927	0.0449547	0.0312413	0.118298	0.0447689	0.082361
Bacteria	Acidobacteria	Acidobacteria_Gp6	un_Acidobacteria_Gp6	un_Acidobacteria_Gp6	un_Acidobacteria_Gp6	CL00674_un_Acidobacteria_Gp6	0.0276702	0.0621912	0.0241529	0.00687262	0.00355961	0.00679509	0.00678817	0.00677461	0.0276415	0.0930233	0	0.0411636	0.0447658	0.0412572	0.0312522	0.0732167	0.00690393	0.0517563	0.0830594	0.0417391	0.0169612	0.0237425	0.0204513	0.0339443	0.0899436	0.131347	0.0793322	0.0826418	0.0995845	0.0447628	0.0653145	0.0138031	0.0069389	0.0277306	0.00346669	0.0104167	0.0209322	0.017372	0.0103742	0.0173563	0.0139174	0.0137751	0
Bacteria	Actinobacteria	Actinobacteria	Pseudonocardiales	Pseudonocardiaceae	Pseudonocardia	CL00421_Pseudonocardia	0.0242114	0.0103652	0.0379546	0.0137452	0	0.00679509	0	0	0.0483726	0.0310078	0.0721625	0.0205818	0.0137741	0.0187533	0.0173623	0.0244056	0.0241638	0.0655579	0.0276865	0.0243478	0.00339225	0.0101754	0.0068171	0.0101833	0.0103781	0.013826	0.00689845	0.0103302	0.0446413	0.0378762	0.00687521	0.0138031	0.0832668	0.0727928	0.0936005	0.0729167	0.0418644	0.0347439	0.0933675	0.118023	0.0626283	0.0826503	0.0720659
Bacteria	Firmicutes	Bacilli	Bacillales	Paenibacillaceae	Paenibacillus	CL00396_Paenibacillus	0.00691754	0.00691013	0.00345042	0.0103089	0	0.00339755	0	0.0033873	0.0241863	0.00689061	0.0103089	0.00686059	0.00688705	0.00375066	0.0138899	0.0418381	0.00345197	0.00345042	0	0	0	0.00339179	0.00340855	0.00678887	0.00691874	0.006913	0	0.00344341	0.0206037	0.0309896	0.017188	0.00690155	0.0624501	0.0623938	0.0832004	0.104167	0.0139548	0.0694879	0.110658	0.0902527	0.0347935	0.0619877	0.0720659
Bacteria	Proteobacteria	Deltaproteobacteria	Myxococcales	un_Myxococcales	un_Myxococcales	CL01404_un_Myxococcales	0	0.0172753	0.00690084	0.0206178	0.00355961	0.00679509	0.0203645	0	0.0310967	0.0137812	0.044672	0.0102909	0.00688705	0.00375066	0.00347246	0.013946	0.0586834	0.0172521	0.00346081	0.00347826	0	0	0.0136342	0	0.00345937	0.0034565	0.00344923	0.00688682	0.00343395	0.130845	0	0.0103523	0.00346945	0	0.00346669	0	0	0.0104232	0.00345805	0	0.0069587	0	0.00686342
Bacteria	Proteobacteria	Deltaproteobacteria	Myxococcales	Polyangiaceae	un_Polyangiaceae	CL02646_un_Polyangiaceae	0	0	0	0	0	0.0611558	0.00339409	0	0	0	0.13058	0	0	0	0	0	0	0	0	0	0	0	0	0	0	0	0.00344923	0	0	0	0	0	0	0	0	0	0	0	0	0	0	0	0
Bacteria	Firmicutes	Bacilli	Bacillales	Paenibacillaceae	Paenibacillus	CL00359_Paenibacillus	0.00345877	0	0	0.00343631	0	0	0	0	0	0	0	0.00686059	0.00344353	0	0.00694493	0	0.00345197	0.00345042	0	0	0.00678449	0	0	0	0	0	0	0	0	0	0	0	0.100614	0.107456	0.121334	0.0625	0.034887	0.0347439	0.1072	0.0624826	0.0521903	0.058544	0.130405
Bacteria	Firmicutes	Bacilli	Bacillales	Bacillaceae	un_Bacillaceae	CL00667_un_Bacillaceae	0.0691754	0.0656463	0.0379546	0.0652899	0.0320365	0.0101926	0.00678817	0.00677461	0.055283	0.0654608	0.0859077	0.0754665	0.0241047	0.0750131	0.0659768	0.129001	0.0655874	0.0793596	0.0692161	0.0347826	0.013569	0.0237425	0.0068171	0.0101833	0.00691874	0.0311085	0.0137969	0.0482077	0.0309055	0.0516493	0.0343761	0.0483108	0.00346945	0.010399	0.00346669	0.0208333	0.0104661	0.00694879	0.0138322	0.00694252	0.0208761	0.00344376	0.00686342
Bacteria	Proteobacteria	Gammaproteobacteria	un_Gammaproteobacteria	un_Gammaproteobacteria	un_Gammaproteobacteria	CL00914_un_Gammaproteobacteria	0.0345877	0.0345507	0.08281	0.0171815	0.00711921	0	0.00339409	0.00677461	0.038007	0.0344531	0	0.0480241	0.0688705	0.0337559	0.0694493	0.129001	0.0483275	0.0103513	0.107285	0.0973913	0.00339225	0	0.00340855	0.0203666	0.0380531	0.0518475	0.0275938	0.0482077	0.0068679	0.0103299	0.0825026	0.031057	0	0.0277306	0	0.00694444	0.0244209	0.0138976	0.00691611	0.0104138	0.0069587	0.0103313	0
Bacteria	Firmicutes	Bacilli	Bacillales	Paenibacillaceae	Paenibacillus	CL01048_Paenibacillus	0.00691754	0.00691013	0	0	0.00355961	0.0339755	0.0509113	0.0169365	0	0.00344531	0	0.00686059	0	0	0	0.00697301	0	0	0	0.00695652	0.0305302	0	0.00340855	0.128988	0	0	0.00344923	0.00688682	0.00343395	0	0	0	0.00346945	0	0	0	0	0	0.00691611	0.0104138	0	0	0
Bacteria	Planctomycetes	Planctomycetacia	Pirellulales	Pirellulaceae	un_Pirellulaceae	CL02316_un_Pirellulaceae	0	0	0	0	0	0	0	0	0	0	0	0	0	0	0	0	0	0.00345042	0	0	0	0	0	0	0	0	0	0	0	0	0	0	0.00346945	0.00346632	0	0.0138889	0	0.0138976	0	0.00694252	0	0	0
Bacteria	Firmicutes	Bacilli	Bacillales	Paenibacillaceae	un_Paenibacillaceae	CL00387_un_Paenibacillaceae	0.0103763	0.0310956	0	0	0	0	0.0101823	0.0101619	0	0	0.00687262	0.0034303	0	0	0.0104174	0.0174325	0	0.00690084	0	0.013913	0	0	0	0	0.00691874	0.006913	0	0.00688682	0.0068679	0.00344329	0	0.00690155	0.0659196	0.0797255	0.124801	0.0520833	0.0174435	0.0625391	0.0829933	0.128437	0.0347935	0.0619877	0.102951
Bacteria	Actinobacteria	Actinobacteria	Streptomycetales	Streptomycetaceae	Streptomyces	CL00491_Streptomyces	0	0.0138203	0.00345042	0.00343631	0	0	0	0.00677461	0.00691037	0	0	0.0274424	0.0103306	0.00750131	0	0.0104595	0.00690393	0.00345042	0.00346081	0.00347826	0.00339225	0	0.00340855	0	0.00691874	0	0	0.00344341	0	0.00344329	0	0	0.104084	0.0623938	0.0936005	0.0833333	0.0244209	0.0416927	0.0691611	0.0624826	0.069587	0.106757	0.0686342
Bacteria	Acidobacteria	un_Acidobacteria	un_Acidobacteria	un_Acidobacteria	un_Acidobacteria	CL01741_un_Acidobacteria	0.0172939	0.00345507	0.00690084	0.00343631	0.00355961	0	0.00339409	0	0	0.00344531	0.00343631	0.0034303	0	0.00375066	0	0.00697301	0.00345197	0.00690084	0.0207648	0.00347826	0.00339225	0	0	0.00678887	0.127997	0.020739	0.00689845	0.0447643	0.0240376	0.0172164	0.0206256	0	0	0.00346632	0	0	0	0	0.00345805	0	0	0	0
Bacteria	Proteobacteria	Alphaproteobacteria	un_Alphaproteobacteria	un_Alphaproteobacteria	un_Alphaproteobacteria	CL02410_un_Alphaproteobacteria	0.00345877	0	0	0	0	0	0	0	0	0.00344531	0	0.00686059	0.00344353	0	0.00347246	0	0.0103559	0	0.0103824	0.00695652	0	0	0	0	0	0	0	0	0	0.00344329	0	0	0	0	0	0	0	0.00347439	0.00691611	0	0.0104381	0	0
Bacteria	Actinobacteria	Actinobacteria	Propionibacteriales	Nocardioidaceae	Nocardioides	CL00373_Nocardioides	0.00345877	0	0.00345042	0	0	0	0	0	0	0	0	0	0	0	0	0	0	0.0103513	0	0	0	0	0	0	0	0	0	0	0	0	0	0	0.100614	0.0970571	0.0797338	0.107639	0.0453531	0.0938086	0.065703	0.0798389	0.069587	0.0998691	0.12011
Bacteria	Firmicutes	Bacilli	Bacillales	Paenibacillaceae	Ammoniphilus	CL00422_Ammoniphilus	0.0380465	0.0414608	0.041405	0.0343631	0.0249172	0.00679509	0.00339409	0.00677461	0.0587382	0.0620155	0.0343631	0.0617453	0.0757576	0.0825144	0.0312522	0.125514	0.0897511	0.0621075	0.0588337	0.0452174	0.00678449	0	0.00340855	0.00339443	0.0553499	0.0380215	0.0413907	0.0826418	0.068679	0.127402	0.0481265	0.0828186	0.0208167	0.0346632	0.0242668	0.0381944	0.0418644	0.0486415	0.062245	0.0520689	0.0173968	0.0413252	0.0926561
Bacteria	Firmicutes	Bacilli	Bacillales	Paenibacillaceae	Ammoniphilus	CL00477_Ammoniphilus	0.0103763	0.0138203	0.00345042	0.0103089	0	0.00679509	0	0	0.00691037	0.0172265	0.0274905	0.0240121	0.0172176	0.00750131	0.00694493	0.0278921	0.0241638	0.00690084	0.00692161	0.00695652	0.00678449	0	0	0.00678887	0.00691874	0.0103695	0	0.0137736	0.0103018	0.0206597	0.0103128	0.0138031	0.0867363	0.0311969	0.0936005	0.03125	0.0313983	0.0312695	0.0760772	0.0728964	0.0452316	0.0516565	0.126973
Bacteria	Actinobacteria	Actinobacteria	Pseudonocardiales	Pseudonocardiaceae	Pseudonocardia	CL01093_Pseudonocardia	0.0172939	0.00345507	0.0103513	0.0618535	0	0	0	0.0033873	0.055283	0.00689061	0	0.126921	0	0	0	0	0.00345197	0.0138017	0	0	0	0	0	0	0	0	0	0	0	0	0	0	0.0208167	0.010399	0.00346669	0.00694444	0.0279096	0.0486415	0.0172903	0.013885	0.0069587	0.0137751	0.0205903
Bacteria	Proteobacteria	Alphaproteobacteria	Rhizobiales	Rhizobiaceae	Agrobacterium	CL00749_Agrobacterium	0	0	0.00345042	0	0.0142384	0.0305779	0.0271527	0.0203238	0.00345519	0.0103359	0.0171815	0	0.00344353	0.00750131	0.0104174	0	0.00690393	0.00345042	0	0	0	0.0576603	0.0409026	0.125594	0.00345937	0	0	0	0	0.00344329	0.00687521	0.00345077	0	0	0	0	0	0	0	0.0104138	0	0	0.00343171
Bacteria	Actinobacteria	Actinobacteria	Streptomycetales	Streptomycetaceae	un_Streptomycetaceae	CL00619_un_Streptomycetaceae	0	0.00345507	0	0.0103089	0	0	0	0	0.00345519	0	0.00343631	0	0.00344353	0.00375066	0	0	0.0103559	0	0	0	0	0	0	0	0.00345937	0	0	0	0	0	0.00343761	0	0.0485723	0.0901244	0.0589336	0.0451389	0.0139548	0.017372	0.0449547	0.0173563	0.125257	0.0172188	0.0617708
Bacteria	Actinobacteria	Actinobacteria	Pseudonocardiales	Pseudonocardiaceae	Pseudonocardia	CL00688_Pseudonocardia	0	0	0	0	0	0	0	0.0101619	0	0	0.00343631	0	0.00344353	0	0	0	0	0.00345042	0	0.00347826	0	0.00339179	0.00340855	0	0	0	0	0.00344341	0.00343395	0	0	0.00345077	0.0312251	0.0901244	0.0485336	0.0451389	0.0244209	0.0938086	0.0172903	0.0485976	0.0243555	0.0241063	0.00686342
Bacteria	Gemmatimonadetes	Gemmatimonadetes	Gemmatimonadales	Gemmatimonadaceae	Roseisolibacter	CL00379_Roseisolibacter	0	0	0	0.00343631	0	0	0.00339409	0	0	0	0	0	0	0	0.00347246	0	0	0.0103513	0	0	0	0	0	0	0	0	0	0.00344341	0	0	0	0	0.0520418	0.0589275	0.0728004	0.0104167	0.0418644	0.0764367	0.0691611	0.0520689	0.0835044	0.123975	0.0274537
Bacteria	Proteobacteria	Alphaproteobacteria	Rhizobiales	un_Rhizobiales	un_Rhizobiales	CL01892_un_Rhizobiales	0	0	0	0	0	0	0	0	0	0.0172265	0.0274905	0.0034303	0.0344353	0.00375066	0.125009	0.00697301	0	0.00345042	0	0	0	0	0	0	0	0.0725865	0.00689845	0.0137736	0.0068679	0.0309896	0.00343761	0.0138031	0	0	0.00346669	0	0	0	0	0	0.00347935	0	0
Bacteria	Proteobacteria	Deltaproteobacteria	Myxococcales	un_Myxococcales	un_Myxococcales	CL00561_un_Myxococcales	0	0	0	0.00343631	0	0	0	0	0	0	0	0.0034303	0.0172176	0.00375066	0	0	0	0	0	0	0	0	0	0	0	0	0	0	0	0	0.0137504	0	0.0277556	0.0311969	0.0589336	0.0625	0.0732626	0.0416927	0.1072	0.124965	0.059149	0.0241063	0.0411805
Bacteria	Proteobacteria	Alphaproteobacteria	Rhodospirillales	Azospirillaceae	Azospirillum	CL00660_Azospirillum	0.0103763	0.0587361	0.0172521	0.044672	0	0.0101926	0	0	0.0138207	0.0310078	0.00343631	0.11663	0.0172176	0.0150026	0.0833391	0.0348651	0.00345197	0.00345042	0	0	0	0	0.00340855	0	0.00345937	0.0034565	0	0.00344341	0.0515092	0	0.0103128	0.0724663	0.0104084	0.0311969	0.0104001	0.0208333	0.0383757	0.0312695	0.0172903	0.00694252	0.0069587	0.0551002	0
Bacteria	un_Bacteria	un_Bacteria	un_Bacteria	un_Bacteria	un_Bacteria	CL00336_un_Bacteria	0	0	0	0	0	0	0.00339409	0	0.00345519	0	0	0	0	0.00375066	0	0	0	0.00345042	0.00346081	0.00347826	0.00678449	0	0	0	0.0138375	0	0	0.00344341	0.0103018	0	0	0	0.1249	0.0658602	0.124801	0.0694444	0.0383757	0.0521159	0.0553289	0.0590114	0.0556696	0.0378814	0.0652025
Bacteria	Firmicutes	Bacilli	Bacillales	Bacillaceae	Mesobacillus	CL00394_Mesobacillus	0.0207526	0.0138203	0.0103513	0.0137452	0	0.00339755	0.0101823	0.0033873	0.0172759	0.0137812	0.0137452	0.0171515	0.0172176	0.0187533	0.00694493	0.0174325	0.00690393	0.0207025	0.00692161	0.00347826	0.00339225	0.00339179	0.0102256	0	0.00345937	0.0034565	0.00344923	0.0103302	0.0068679	0.024103	0.0103128	0.0241554	0.0555112	0.0554612	0.124801	0.0590278	0.0383757	0.0416927	0.0760772	0.0416551	0.0835044	0.0309939	0.0514756
Bacteria	un_Bacteria	un_Bacteria	un_Bacteria	un_Bacteria	un_Bacteria	CL01190_un_Bacteria	0.00345877	0.00691013	0.00690084	0	0	0	0	0	0.0276415	0	0.00687262	0	0.0103306	0.0937664	0.0243072	0.00697301	0.00690393	0.00690084	0	0.0104348	0.00339225	0	0	0	0	0	0	0	0.0240376	0.0172164	0.00343761	0.0552124	0.00346945	0.010399	0.124801	0	0.0104661	0.017372	0.0172903	0.0312413	0.0069587	0.00688753	0.00343171
Bacteria	Proteobacteria	Alphaproteobacteria	Rhodospirillales	un_Rhodospirillales	un_Rhodospirillales	CL00592_un_Rhodospirillales	0	0	0	0	0	0	0	0	0	0	0	0	0	0	0	0	0	0	0	0	0	0	0	0	0	0	0	0	0	0	0	0	0.0173473	0.0242643	0.0381335	0.0381944	0.0104661	0.0347439	0.0276644	0.0485976	0.059149	0.0206626	0.0137268
Bacteria	Firmicutes	Bacilli	Bacillales	Paenibacillaceae	Paenibacillus	CL00271_Paenibacillus	0.0587991	0.0414608	0.0448554	0.0377994	0.0533941	0.0781436	0.0610936	0.0474223	0.0760141	0.0482343	0.0412357	0.0548847	0.0826446	0.0825144	0.107646	0.0592706	0.0759432	0.0621075	0.0657553	0.066087	0.0576682	0.0814028	0.0511282	0.0712831	0.0622687	0.124434	0.0413907	0.0275473	0.0343395	0.0378762	0.0515641	0.0414093	0.0520418	0.0519949	0.065867	0.0833333	0.034887	0.111181	0.0899094	0.0485976	0.0487109	0.0619877	0.0926561
Bacteria	Proteobacteria	Alphaproteobacteria	Rhizobiales	Devosiaceae	Devosia	CL00717_Devosia	0.0242114	0.0138203	0.0207025	0.0171815	0.00711921	0.0101926	0.0101823	0	0.0414622	0	0.0103089	0.0171515	0.0378788	0.0450079	0.0555594	0.0244056	0.0138079	0.0207025	0.0138432	0.0313043	0.013569	0.00339179	0	0.0203666	0.0864842	0.124434	0.0103477	0.0516511	0.0137358	0.0447628	0.0343761	0.0138031	0.0242862	0.0450622	0.00693337	0.0243056	0.0488418	0.0416927	0.0242064	0.0312413	0.0139174	0.0241063	0.00343171
Bacteria	Proteobacteria	Alphaproteobacteria	Rhodospirillales	un_Rhodospirillales	un_Rhodospirillales	CL00779_un_Rhodospirillales	0.0622579	0.0241855	0.0138017	0.0618535	0.00711921	0.0101926	0.00678817	0.0135492	0.0241863	0.0344531	0	0.0377333	0.0206612	0.0337559	0.0138899	0.0383516	0.0414236	0.0207025	0.0865202	0.0243478	0.0169612	0.0135671	0.0170427	0.0339443	0.0207562	0.124434	0.04484	0.092972	0.0824148	0.0172164	0.0825026	0.0103523	0.00346945	0.00693265	0.00693337	0	0	0.0104232	0	0.00347126	0.0139174	0.00688753	0
Bacteria	Bacteroidetes	Cytophagia	Cytophagales	Fulvivirgaceae	Fulvivirga	CL00720_Fulvivirga	0.076093	0.051826	0.0621075	0.109962	0.00355961	0.0135902	0.00678817	0.0033873	0.0449174	0.00344531	0.0309268	0.0102909	0.0206612	0.0450079	0.0173623	0.0104595	0.0414236	0.124215	0.121128	0.0869565	0.00678449	0.0169589	0.0477197	0.0101833	0.00691874	0.006913	0.0103477	0.0137736	0.0240376	0.0723091	0.00687521	0.0552124	0	0.00693265	0	0	0.0383757	0.00694879	0.00345805	0.00347126	0	0.0103313	0
Bacteria	Verrucomicrobia	Verrucomicrobia_Subdiv3	un_Verrucomicrobia_Subdiv3	un_Verrucomicrobia_Subdiv3	un_Verrucomicrobia_Subdiv3	CL01117_un_Verrucomicrobia_Subdiv3	0	0.0103652	0.0138017	0.0137452	0	0	0	0.0101619	0.0414622	0.124031	0	0.0411636	0.0447658	0.0225039	0.0173623	0.0313786	0.0138079	0	0.00692161	0.00695652	0.00339225	0	0.00340855	0	0.00345937	0.006913	0.0379415	0.00688682	0	0	0.00687521	0.00690155	0.00346945	0	0.00693337	0.00347222	0	0.00694879	0	0	0.00347935	0	0.0102951
Bacteria	Proteobacteria	Alphaproteobacteria	Rhizobiales	Hyphomicrobiaceae	un_Hyphomicrobiaceae	CL00580_un_Hyphomicrobiaceae	0.0242114	0.0310956	0.0310538	0.0103089	0	0.0305779	0.00339409	0.0270984	0.0172759	0.0275624	0	0.0102909	0.0103306	0.0712625	0.0347246	0.0313786	0.00690393	0.0379546	0.0311473	0.0278261	0.0339225	0.0339179	0.0238598	0.0543109	0.0761061	0.076043	0.0793322	0.123963	0.0927166	0.00344329	0.0446889	0.0379585	0.0208167	0.0173316	0.0173334	0.00694444	0.034887	0.017372	0.0172903	0.013885	0.0139174	0.0137751	0.00686342
Bacteria	un_Bacteria	un_Bacteria	un_Bacteria	un_Bacteria	un_Bacteria	CL01482_un_Bacteria	0.0138351	0.00345507	0.0103513	0.0274905	0.00355961	0.0169877	0.0135763	0.0101619	0.0310967	0.0137812	0.0206178	0.0240121	0.0206612	0.0487585	0.0277797	0.0174325	0	0.00345042	0	0.00347826	0.0203535	0.00678357	0.0068171	0.0135777	0.0588093	0.06913	0	0.123963	0	0.024103	0.00343761	0	0	0	0	0	0.0034887	0	0	0	0	0	0
Bacteria	Bacteroidetes	Chitinophagia	Chitinophagales	Chitinophagaceae	un_Chitinophagaceae	CL00530_un_Chitinophagaceae	0.0345877	0.0138203	0.0103513	0.00687262	0.0355961	0.0475657	0.0203645	0.0169365	0	0	0	0.0205818	0	0.00375066	0.0486145	0	0	0	0.00692161	0	0.0203535	0.0305261	0.122708	0.0984386	0.00345937	0.006913	0.00689845	0.0137736	0.0309055	0.00344329	0	0.0103523	0	0	0	0	0	0	0	0	0	0	0
Bacteria	Proteobacteria	Deltaproteobacteria	Myxococcales	Polyangiaceae	un_Polyangiaceae	CL00754_un_Polyangiaceae	0.00691754	0.00691013	0.00690084	0.00343631	0.00355961	0.0169877	0.0135763	0.00677461	0	0	0.00343631	0.0137212	0.00688705	0.011252	0.00347246	0.0104595	0	0.0172521	0.0103824	0.00695652	0.0101767	0.105145	0.0886223	0.1222	0.0207562	0.0172825	0.0517384	0.0103302	0.00343395	0.00344329	0.0103128	0.0103523	0	0	0	0	0.0034887	0	0.00345805	0.00347126	0	0	0
Bacteria	Firmicutes	Bacilli	Bacillales	Paenibacillaceae	un_Paenibacillaceae	CL00609_un_Paenibacillaceae	0	0.00345507	0	0	0.0284768	0.0203853	0.0169704	0.033873	0	0	0	0	0	0.00750131	0	0	0	0	0	0	0.0848061	0.122104	0.0443111	0.0339443	0	0	0	0.0206604	0	0.0103299	0	0	0	0	0.00346669	0	0	0	0	0	0	0.00344376	0.00343171
Bacteria	un_Bacteria	un_Bacteria	un_Bacteria	un_Bacteria	un_Bacteria	CL00976_un_Bacteria	0	0	0	0	0	0	0	0	0	0	0	0	0	0	0	0	0	0	0	0	0	0	0	0	0	0	0	0	0	0	0	0	0.0277556	0	0.00693337	0	0	0	0.0518708	0	0.0278348	0.00344376	0.00686342
Bacteria	Bacteroidetes	Cytophagia	Cytophagales	un_Cytophagales	un_Cytophagales	CL00864_un_Cytophagales	0.0380465	0.0207304	0.0379546	0.044672	0.00355961	0	0.00339409	0.0033873	0	0.0137812	0.0171815	0.0034303	0.00344353	0.0600105	0.0208348	0.0627571	0.0414236	0	0.0242256	0.0834783	0	0.00339179	0	0	0	0	0	0.00688682	0.0103018	0.00344329	0.00687521	0.00345077	0.0069389	0.00346632	0	0	0.0104661	0	0.0345805	0.0520689	0.0208761	0.0137751	0.00686342
Bacteria	un_Bacteria	un_Bacteria	un_Bacteria	un_Bacteria	un_Bacteria	CL00770_un_Bacteria	0.00345877	0.0241855	0.0276033	0.00343631	0	0.0101926	0.00678817	0.0033873	0	0.00344531	0	0.0274424	0.0275482	0	0.0381971	0.013946	0.0517795	0.00690084	0.0276865	0.0417391	0.00678449	0	0	0	0	0.006913	0.00344923	0.00344341	0	0.00344329	0.00343761	0	0.0451029	0.0277306	0.0208001	0.0104167	0.0139548	0.0208464	0.00691611	0.0242988	0.0243555	0.0137751	0.0343171
Bacteria	Proteobacteria	Deltaproteobacteria	Myxococcales	un_Myxococcales	un_Myxococcales	CL00930_un_Myxococcales	0	0	0	0	0	0	0	0	0	0	0	0	0.00688705	0.0412572	0	0.00348651	0	0	0	0	0	0	0	0	0	0	0	0.0103302	0	0	0.0756274	0	0	0.00693265	0.00693337	0.03125	0.0104661	0.0486415	0.0484128	0.0347126	0.0278348	0.0275501	0.0411805
Bacteria	Firmicutes	Bacilli	Bacillales	un_Bacillales	un_Bacillales	CL02795_un_Bacillales	0	0	0.00345042	0	0	0	0	0	0	0	0	0	0	0.0187533	0.121536	0	0	0	0	0	0	0	0	0	0	0	0	0.00344341	0	0	0	0	0	0.00346632	0.00346669	0	0	0	0	0.00347126	0	0.00344376	0
Bacteria	un_Bacteria	un_Bacteria	un_Bacteria	un_Bacteria	un_Bacteria	CL00443_un_Bacteria	0.0587991	0	0.0103513	0.0309268	0	0.00679509	0	0.0033873	0.0518278	0.044789	0.0171815	0.034303	0.0206612	0.0637612	0.0243072	0.0104595	0.0172598	0.0241529	0.00346081	0.00695652	0	0.00339179	0.0102256	0.00678887	0.0103781	0.027652	0.0137969	0.0241039	0.0480753	0.0206597	0.0103128	0.00345077	0.0555112	0.121321	0.0450669	0.0451389	0.0837287	0.100757	0.0242064	0.0659539	0.059149	0.0619877	0.0171585
Bacteria	Verrucomicrobia	Verrucomicrobia_Subdiv3	un_Verrucomicrobia_Subdiv3	un_Verrucomicrobia_Subdiv3	un_Verrucomicrobia_Subdiv3	CL00691_un_Verrucomicrobia_Subdiv3	0	0	0	0	0	0.00339755	0	0	0.0103656	0.00344531	0	0	0.0137741	0	0.00347246	0	0	0	0	0.00347826	0	0	0	0	0	0	0	0	0.0068679	0	0	0	0.038164	0.0277306	0.0485336	0.0347222	0.0104661	0.0347439	0.0345805	0.013885	0.0278348	0.0137751	0.0137268
Bacteria	Firmicutes	Bacilli	Bacillales	un_Bacillales	un_Bacillales	CL01312_un_Bacillales	0	0	0	0	0.121027	0	0.0203645	0	0	0	0	0	0	0.00375066	0	0	0	0	0	0	0.0101767	0	0	0	0	0	0	0	0	0	0	0	0.00346945	0.010399	0.00693337	0.0104167	0.0034887	0.017372	0.00345805	0.00694252	0.0069587	0.00688753	0.0102951
Bacteria	Bacteroidetes	Cytophagia	Cytophagales	Fulvivirgaceae	Ohtaekwangia	CL00282_Ohtaekwangia	0.0276702	0	0.0345042	0.0206178	0	0.00339755	0.00339409	0	0.0725589	0.0241171	0.0652899	0.0617453	0.0413223	0.0787638	0.0555594	0.0836762	0.0241638	0.0276033	0.0242256	0.0486957	0.00339225	0	0.0068171	0.0101833	0.0380531	0.096782	0.031043	0.0723116	0.0583771	0.0585359	0.120316	0.0345077	0.0312251	0.0485285	0.0312002	0.0486111	0.115127	0.0486415	0.0726191	0.0451264	0.0800251	0.0792066	0.0549073
Bacteria	un_Bacteria	un_Bacteria	un_Bacteria	un_Bacteria	un_Bacteria	CL01515_un_Bacteria	0	0.0414608	0	0.120271	0	0.00679509	0	0	0.0103656	0	0.0206178	0	0.00688705	0	0	0.00348651	0.0138079	0.00690084	0	0.00347826	0	0	0	0	0	0.0034565	0	0	0	0.00688658	0	0	0.0069389	0	0.00693337	0.0138889	0.0279096	0.00347439	0	0.00347126	0.00347935	0.00344376	0.024022
Bacteria	Proteobacteria	Gammaproteobacteria	un_Gammaproteobacteria	un_Gammaproteobacteria	un_Gammaproteobacteria	CL02484_un_Gammaproteobacteria	0	0	0.00345042	0	0	0	0	0	0.0483726	0	0	0	0	0	0	0	0	0	0	0	0	0	0	0	0.027675	0.041478	0	0	0.120188	0	0	0	0.00346945	0	0	0	0	0	0	0	0	0	0
Bacteria	Saccharibacteria	un_Saccharibacteria	un_Saccharibacteria	un_Saccharibacteria	un_Saccharibacteria	CL02590_un_Saccharibacteria	0	0	0	0	0	0.118914	0.00678817	0	0	0	0	0	0	0	0	0	0	0	0	0	0	0	0	0	0	0	0	0	0	0	0	0	0	0	0	0	0	0.00347439	0.00691611	0	0	0.00688753	0
Bacteria	Proteobacteria	Alphaproteobacteria	Sphingomonadales	Sphingomonadaceae	Rhizorhabdus	CL00350_Rhizorhabdus	0.0172939	0.0414608	0.0241529	0.0206178	0.0640729	0.105324	0.118793	0.0914572	0.0621934	0.0137812	0.00343631	0.058315	0.0619835	0.0337559	0.104174	0.0662436	0.0103559	0.0103513	0.0380689	0.0173913	0.0440992	0.0644439	0.0886223	0.0644942	0	0.0103695	0.0172461	0.0137736	0.0137358	0.00688658	0.0137504	0.0103523	0.0173473	0.00346632	0.0138667	0.0104167	0.0383757	0.0208464	0.0242064	0.0208275	0.0243555	0.0172188	0.00343171
Bacteria	un_Bacteria	un_Bacteria	un_Bacteria	un_Bacteria	un_Bacteria	CL00564_un_Bacteria	0.00345877	0	0	0	0.00355961	0.0883362	0.118793	0.0575842	0	0	0	0	0	0	0	0	0	0	0	0	0.0203535	0.0373096	0.0272684	0.0441276	0	0	0	0	0	0	0	0	0	0	0	0	0	0	0	0	0	0	0
Bacteria	Actinobacteria	Acidimicrobiia	Acidimicrobiales	un_Acidimicrobiales	un_Acidimicrobiales	CL00358_un_Acidimicrobiales	0.00345877	0	0	0.00343631	0	0	0	0.0033873	0.00691037	0	0	0	0	0	0.00694493	0	0	0	0	0.0104348	0	0	0	0	0	0	0	0	0.00343395	0	0.00343761	0.0103523	0.0277556	0.0762591	0.0416002	0.0208333	0.0593078	0.0312695	0.0345805	0.0242988	0.0626283	0.0413252	0.0446122
Bacteria	Actinobacteria	un_Actinobacteria	un_Actinobacteria	un_Actinobacteria	un_Actinobacteria	CL00384_un_Actinobacteria	0	0	0	0.00343631	0	0	0	0	0.00345519	0	0	0	0	0	0	0	0	0.00690084	0	0	0	0	0	0	0	0	0	0	0	0	0	0	0.0555112	0.0311969	0.0589336	0.0659722	0.0662852	0.118129	0.0414966	0.0763677	0.0556696	0.0826503	0.0480439
Bacteria	Proteobacteria	Alphaproteobacteria	Sphingomonadales	Erythrobacteraceae	Novosphingobium	CL00469_Novosphingobium	0.0311289	0.0380057	0.0241529	0.0274905	0	0.00679509	0	0	0.038007	0.00344531	0.0137452	0.0411636	0	0.00750131	0.0104174	0.0383516	0.0103559	0	0.0380689	0.013913	0.0101767	0.00339179	0.00340855	0	0	0.006913	0.0103477	0.00688682	0.00343395	0	0.0103128	0	0.0416334	0.0970571	0.0104001	0.03125	0.0907061	0.0555903	0.0276644	0.0277701	0.0347935	0.0172188	0.0137268
Bacteria	Actinobacteria	Actinobacteria	Streptomycetales	Streptomycetaceae	Streptomyces	CL00493_Streptomyces	0.00345877	0	0.00345042	0	0.00355961	0	0	0	0.0138207	0.00344531	0	0.0034303	0.00344353	0.00375066	0.00347246	0.00348651	0.00690393	0.00690084	0	0	0.00678449	0	0	0.00339443	0	0.0034565	0	0	0	0.00344329	0	0.00345077	0.117961	0.0519949	0.104001	0.0659722	0.034887	0.0590647	0.0726191	0.0520689	0.0521903	0.0654315	0.0377488
Bacteria	un_Bacteria	un_Bacteria	un_Bacteria	un_Bacteria	un_Bacteria	CL00498_un_Bacteria	0	0	0	0	0	0	0	0	0	0	0	0.00686059	0.00344353	0	0	0	0	0.00345042	0.00346081	0	0	0	0	0	0	0	0	0	0	0	0	0	0.0312251	0.0242643	0.0416002	0.0520833	0.0209322	0.0555903	0.0172903	0.00347126	0.0139174	0.0619877	0.0411805
Bacteria	Verrucomicrobia	Opitutae	Opitutales	Opitutaceae	Lacunisphaera	CL01520_Lacunisphaera	0	0	0	0	0	0.00339755	0.00339409	0	0.0276415	0.00344531	0	0.0274424	0.00688705	0.00375066	0.0347246	0	0	0	0	0	0	0.00339179	0.0204513	0	0.117619	0.0587605	0.00689845	0	0.0480753	0.0309896	0.0206256	0.0724663	0	0	0.00346669	0	0.0174435	0	0.0103742	0.0104138	0	0	0
Bacteria	Firmicutes	Bacilli	Bacillales	un_Bacillales	un_Bacillales	CL00582_un_Bacillales	0.0484228	0.117472	0.0655579	0.0618535	0.0213576	0.0271804	0.00678817	0.0406477	0.0414622	0.0310078	0.0171815	0.0205818	0.0137741	0.00750131	0.0138899	0.0244056	0.0793952	0.0690084	0.0415297	0.0695652	0.013569	0.00339179	0.0068171	0.0101833	0	0.0311085	0.0241446	0.00344341	0.0137358	0.0550926	0.0343761	0.0517616	0.0069389	0.0242643	0.0173334	0.0277778	0	0.0382183	0.0276644	0.0312413	0.0104381	0.0172188	0.0446122
Bacteria	Proteobacteria	Alphaproteobacteria	Rhizobiales	Devosiaceae	un_Devosiaceae	CL00970_un_Devosiaceae	0	0.117472	0.00345042	0.0103089	0	0	0	0.0270984	0.0103656	0	0	0	0	0	0	0.0104595	0.0759432	0.00345042	0	0.0347826	0	0	0.0306769	0	0	0	0	0	0.00343395	0	0.0103128	0	0	0	0	0	0	0	0.00345805	0	0	0.00344376	0.00686342
Bacteria	Proteobacteria	Alphaproteobacteria	Rhodospirillales	Geminicoccaceae	un_Geminicoccaceae	CL00698_un_Geminicoccaceae	0.0587991	0.0172753	0.0759092	0.0549809	0.00711921	0.0169877	0.0271527	0.0169365	0.0449174	0.0310078	0.0721625	0.0617453	0.0309917	0.0187533	0.0347246	0.00348651	0.0138079	0.00690084	0.0415297	0.0313043	0.0101767	0.0135671	0.0068171	0.0305499	0.0380531	0.0380215	0.0241446	0.117076	0.0309055	0.0137732	0.0343761	0.00345077	0.0104084	0.00346632	0.00346669	0	0.0034887	0.00347439	0.0103742	0.0173563	0.0069587	0.0206626	0.00343171
Bacteria	Proteobacteria	Alphaproteobacteria	Rhizobiales	un_Rhizobiales	un_Rhizobiales	CL00738_un_Rhizobiales	0.00691754	0.0138203	0.0241529	0.00343631	0	0	0	0	0.0587382	0.00689061	0.0103089	0.034303	0.0309917	0.0187533	0.0381971	0.0244056	0	0.0103513	0.00692161	0.00347826	0	0	0.00340855	0	0	0.0311085	0.0137969	0.0241039	0.0240376	0.0206597	0.116879	0.0103523	0.0138778	0.00346632	0	0.03125	0.0279096	0.00694879	0.0138322	0.0277701	0.0104381	0.0103313	0.00343171
Bacteria	Proteobacteria	Alphaproteobacteria	Rhizobiales	Methylobacteriaceae	Microvirga	CL00531_Microvirga	0.00345877	0.0138203	0.0345042	0.0171815	0.00355961	0.00339755	0.00678817	0.0101619	0.0483726	0.00344531	0.116834	0.0034303	0.0378788	0.0150026	0.00694493	0.0418381	0.110463	0.0207025	0.0830594	0.0695652	0.0678449	0.0237425	0.0170427	0.0916497	0	0	0.0413907	0	0.0583771	0.0895255	0.0137504	0.0621139	0.00346945	0.00693265	0	0.00694444	0.0104661	0	0.00691611	0	0.0069587	0.0241063	0.0549073
Bacteria	Actinobacteria	Actinobacteria	Micrococcales	Microbacteriaceae	Microbacterium	CL00837_Microbacterium	0.0518816	0.0483709	0.0793596	0.0996529	0.00355961	0.0169877	0.00678817	0.00677461	0.0449174	0.0861326	0.0824714	0.0686059	0.0619835	0.0337559	0.045142	0.0767032	0.0345197	0.0483058	0.0934418	0.0904348	0	0	0	0.00339443	0.00691874	0.006913	0.0137969	0.0103302	0.116754	0.0137732	0.0481265	0.0103523	0	0.00346632	0	0	0.0244209	0.00694879	0	0.00694252	0	0	0.00343171
Bacteria	Firmicutes	Bacilli	Bacillales	un_Bacillales	un_Bacillales	CL00418_un_Bacillales	0	0.00691013	0	0.00343631	0	0	0	0.0033873	0.0138207	0.00689061	0	0	0	0.00375066	0	0	0.00345197	0.0172521	0.00346081	0.00347826	0	0	0	0	0.00345937	0.0034565	0	0.00344341	0.00343395	0.0137732	0	0.0103523	0.0728585	0.10399	0.0832004	0.0590278	0.0383757	0.0486415	0.0726191	0.0555401	0.0661077	0.072319	0.116678
Bacteria	Firmicutes	Bacilli	Bacillales	Paenibacillaceae	Paenibacillus	CL00568_Paenibacillus	0.0207526	0.0172753	0.00690084	0.0687262	0.017798	0.0407706	0.040729	0.0169365	0.0345519	0.0137812	0.0549809	0.0102909	0.0103306	0.0262546	0.00694493	0.0104595	0.0172598	0.0241529	0.00346081	0	0.0305302	0.0135671	0.0136342	0.115411	0.00345937	0	0.00344923	0.0275473	0.0137358	0.00344329	0.0206256	0.0621139	0.0277556	0.0346632	0.0208001	0.0243056	0.0034887	0.0347439	0.0172903	0.0208275	0.0069587	0.0275501	0.0274537
Bacteria	Proteobacteria	Betaproteobacteria	Burkholderiales	Comamonadaceae	un_Comamonadaceae	CL00322_un_Comamonadaceae	0.0622579	0.0310956	0.041405	0.0412357	0.017798	0.037373	0.0271527	0.0237111	0.0241863	0.0310078	0.0206178	0.0171515	0.0309917	0.0487585	0.0208348	0.0104595	0.0414236	0.0483058	0.0242256	0.0278261	0.0407069	0.0780111	0.0477197	0.0339443	0.0207562	0.020739	0.0172461	0.0206604	0.0480753	0.048206	0.0378137	0.0828186	0.0069389	0.0207979	0.00693337	0.0625	0.115127	0.0729623	0.0207483	0.0173563	0.0556696	0.0447689	0.024022
Bacteria	Actinobacteria	Thermoleophilia	Solirubrobacterales	un_Solirubrobacterales	un_Solirubrobacterales	CL00479_un_Solirubrobacterales	0	0.00345507	0	0	0.00355961	0	0	0.0033873	0.00691037	0	0	0.0102909	0	0	0	0.00348651	0	0.00690084	0	0	0	0	0	0	0	0	0.00344923	0	0	0.00344329	0	0	0.038164	0.0658602	0.0416002	0.0590278	0.115127	0.0938086	0.0484128	0.0624826	0.0452316	0.0619877	0.0446122
Bacteria	Proteobacteria	Alphaproteobacteria	Rhizobiales	un_Rhizobiales	un_Rhizobiales	CL01187_un_Rhizobiales	0.00691754	0.00691013	0.00345042	0.0103089	0	0.00339755	0.00339409	0.00677461	0.0172759	0.0206718	0	0.0102909	0.00688705	0.00375066	0.00347246	0	0.0103559	0	0.0138432	0.00347826	0.013569	0.0135671	0.0068171	0.00678887	0	0	0.00344923	0.00344341	0.0137358	0.0137732	0	0.00345077	0.00346945	0.0173316	0.00346669	0.0104167	0.115127	0.0312695	0.00691611	0.0173563	0	0.00344376	0.024022
Bacteria	Actinobacteria	Actinobacteria	Micrococcales	Micrococcaceae	Kocuria	CL00725_Kocuria	0.00345877	0.00345507	0.00345042	0.0137452	0	0	0.00339409	0	0.0103656	0.0551249	0.00343631	0	0.00688705	0.00750131	0.0104174	0	0	0.00345042	0	0.00347826	0	0	0	0.00678887	0.0518905	0	0.00344923	0.00344341	0	0.0103299	0	0.00690155	0.0242862	0.0242643	0.0312002	0.00694444	0.00697739	0.0104232	0.0345805	0.00694252	0.00347935	0.0241063	0.0514756
Bacteria	Bacteroidetes	Chitinophagia	Chitinophagales	Chitinophagaceae	Parasegetibacter	CL00889_Parasegetibacter	0	0	0.00345042	0	0	0	0	0	0	0	0	0	0	0	0	0	0	0	0	0	0	0	0	0	0	0.0172825	0.00344923	0	0	0	0.00343761	0	0.0242862	0.00346632	0.00346669	0	0.0034887	0.00694879	0.00345805	0.00694252	0.0104381	0.0137751	0
Bacteria	Actinobacteria	Actinobacteria	Streptomycetales	Streptomycetaceae	Streptomyces	CL00571_Streptomyces	0.00345877	0.0172753	0	0	0.00711921	0	0	0	0.0103656	0.00689061	0.0103089	0.00686059	0	0	0.00694493	0	0.00690393	0	0.00692161	0.00347826	0	0	0	0.00339443	0.00691874	0.0103695	0.00344923	0.00688682	0.00343395	0.00344329	0	0	0.0312251	0.0797255	0.0312002	0.0347222	0.0488418	0.0451671	0.0484128	0.0624826	0.114819	0.0172188	0.0377488
Bacteria	Planctomycetes	Planctomycetacia	Pirellulales	un_Pirellulales	un_Pirellulales	CL00842_un_Pirellulales	0.00345877	0	0	0	0	0	0	0	0.00691037	0	0	0	0	0.00375066	0	0	0	0	0	0	0	0	0	0	0	0	0	0	0.00343395	0	0	0	0.0069389	0.0138653	0.0104001	0.0277778	0.0244209	0.0104232	0.0484128	0.0277701	0.104381	0.0309939	0.0274537
Bacteria	Proteobacteria	Alphaproteobacteria	Rhizobiales	Rhizobiaceae	Rhizobium	CL00499_Rhizobium	0.00691754	0.0276405	0.0172521	0.00687262	0	0.0271804	0.0576995	0.0372603	0.0414622	0.0378984	0.00687262	0.0411636	0.0447658	0.00375066	0.114591	0.0557841	0.00690393	0.00345042	0	0.00347826	0.0169612	0.0780111	0.0204513	0.0882553	0.00691874	0.0241955	0.0103477	0.00344341	0.0377734	0	0.0103128	0.0138031	0.00346945	0.00346632	0.00693337	0.0277778	0.0209322	0	0.0138322	0.0104138	0.0139174	0.0172188	0.00343171
Bacteria	Firmicutes	Bacilli	Bacillales	Paenibacillaceae	Ammoniphilus	CL00461_Ammoniphilus	0	0.00691013	0.0103513	0.00343631	0	0.0101926	0	0.0033873	0	0.00344531	0	0.0171515	0.0103306	0.00750131	0.00694493	0	0.00345197	0	0.00692161	0.00347826	0	0	0	0	0	0.0103695	0.00344923	0.00688682	0.0171697	0.0172164	0.0103128	0.0207046	0.0589807	0.0589275	0.055467	0.0729167	0.10815	0.0590647	0.0587869	0.114552	0.0521903	0.072319	0.082361
Bacteria	Proteobacteria	Deltaproteobacteria	Myxococcales	Polyangiaceae	un_Polyangiaceae	CL00527_un_Polyangiaceae	0	0	0	0	0	0	0	0	0	0	0	0	0	0.00750131	0	0	0	0	0	0.00347826	0.013569	0	0	0	0	0.0103695	0.00344923	0.0103302	0	0.0103299	0	0	0.0520418	0.10399	0.0485336	0.0763889	0.0383757	0.111181	0.0864513	0.114552	0.059149	0.0447689	0.0411805
Bacteria	Actinobacteria	Actinobacteria	Propionibacteriales	Nocardioidaceae	Nocardioides	CL00465_Nocardioides	0	0.00345507	0.0172521	0.00343631	0	0	0	0	0	0.00344531	0	0.0034303	0	0	0	0	0	0.00345042	0.00692161	0.00347826	0	0	0	0	0	0	0.00344923	0	0.00343395	0	0	0	0.114492	0.0589275	0.0485336	0.0381944	0.00697739	0.0208464	0.0207483	0.0451264	0.0382729	0.00688753	0.0789293
Bacteria	un_Bacteria	un_Bacteria	un_Bacteria	un_Bacteria	un_Bacteria	CL00772_un_Bacteria	0	0	0	0	0	0	0	0.0101619	0	0	0	0	0.00344353	0	0.00694493	0	0	0	0	0	0	0	0	0	0	0	0	0	0	0	0	0	0.0312251	0.114389	0.0312002	0.00694444	0.0488418	0.0590647	0.0276644	0.0242988	0.0278348	0.0309939	0
Bacteria	Proteobacteria	Deltaproteobacteria	un_Deltaproteobacteria	un_Deltaproteobacteria	un_Deltaproteobacteria	CL02345_un_Deltaproteobacteria	0.00345877	0.00345507	0	0.00343631	0	0.00339755	0	0	0	0	0.00343631	0	0	0	0.0138899	0	0	0	0	0	0	0	0	0	0.00345937	0	0	0	0.0103018	0	0	0	0	0.00346632	0	0	0	0	0	0	0	0	0
Bacteria	Proteobacteria	Betaproteobacteria	Nitrosomonadales	Nitrosomonadaceae	Nitrosospira	CL00733_Nitrosospira	0.00345877	0	0	0	0	0	0.00339409	0	0.114021	0	0.106526	0.00686059	0.0550964	0	0.0138899	0.00348651	0.00345197	0	0	0.00695652	0	0	0	0	0.00691874	0	0	0.00344341	0	0	0	0.00690155	0.0173473	0.0554612	0.055467	0.0277778	0.0104661	0.0277951	0.0242064	0.0694252	0.0173968	0.0275501	0.0308854
Bacteria	Firmicutes	Bacilli	Bacillales	Paenibacillaceae	un_Paenibacillaceae	CL01097_un_Paenibacillaceae	0.00691754	0.114017	0.0138017	0.0171815	0.00711921	0	0	0.0033873	0.00345519	0	0	0.0137212	0	0.00375066	0	0.00348651	0.00345197	0.0172521	0.017304	0.00347826	0	0.00339179	0	0	0	0	0	0.00344341	0.0068679	0.00344329	0	0	0.0138778	0.00693265	0.0173334	0.0173611	0.0174435	0.0138976	0.0242064	0.0312413	0.00347935	0.0241063	0.0583391
Bacteria	Proteobacteria	Betaproteobacteria	Burkholderiales	Comamonadaceae	Piscinibacter	CL00771_Piscinibacter	0.0484228	0.0241855	0.0345042	0.0790351	0	0.00339755	0.00339409	0.0033873	0.0103656	0.0516796	0.00343631	0.0137212	0.0378788	0.0337559	0.0347246	0.0453246	0.113915	0.0966117	0.0346081	0.0243478	0.00339225	0.00339179	0.00340855	0	0.00345937	0.0034565	0.0206954	0	0	0.0585359	0.0240633	0	0.0069389	0.00693265	0	0.00694444	0.0104661	0	0.0138322	0.00347126	0.0069587	0.0103313	0.00343171
Bacteria	un_Bacteria	un_Bacteria	un_Bacteria	un_Bacteria	un_Bacteria	CL00855_un_Bacteria	0	0	0	0	0	0	0	0	0	0	0	0	0	0	0	0	0	0	0	0	0	0	0	0	0	0	0	0	0	0	0	0	0.0208167	0.0415959	0.0104001	0.0243056	0	0.00694879	0.0138322	0.0242988	0.0173968	0.00344376	0
Bacteria	Proteobacteria	Alphaproteobacteria	un_Alphaproteobacteria	un_Alphaproteobacteria	un_Alphaproteobacteria	CL00372_un_Alphaproteobacteria	0.0622579	0.0449159	0.0379546	0.0206178	0.00355961	0.0169877	0.0169704	0.00677461	0.0691037	0.0689061	0.0377994	0.0240121	0.0482094	0.11252	0.0833391	0.104595	0.0793952	0.0241529	0.0692161	0.111304	0.013569	0.00678357	0.0136342	0.0271555	0.0761061	0.0518475	0.0482892	0.0447643	0.0377734	0.0619792	0.0378137	0.0414093	0.0312251	0.0519949	0.0208001	0.0798611	0.0976835	0.0833854	0.0380386	0.0312413	0.069587	0.0206626	0.024022
Bacteria	Proteobacteria	Alphaproteobacteria	Sneathiellales	Sneathiellaceae	Ferrovibrio	CL00943_Ferrovibrio	0.00345877	0.0103652	0.0310538	0.0103089	0	0.0339755	0.0271527	0.0237111	0.00691037	0	0.0274905	0	0.0103306	0.00375066	0.0138899	0.0104595	0.0414236	0.0103513	0.017304	0.0382609	0.0373147	0.0135671	0.112482	0.0678887	0.00691874	0	0.00689845	0.0103302	0.00343395	0.0137732	0.00687521	0.0172539	0	0	0	0	0.00697739	0	0	0.00347126	0	0.00344376	0
Bacteria	Acidobacteria	Acidobacteria_Gp6	un_Acidobacteria_Gp6	un_Acidobacteria_Gp6	un_Acidobacteria_Gp6	CL01422_un_Acidobacteria_Gp6	0	0	0	0	0.00355961	0.00679509	0.0135763	0.0135492	0.00345519	0	0	0	0.00344353	0	0.00694493	0	0	0	0	0	0.00339225	0.0101754	0.0204513	0.112016	0	0	0	0.00344341	0	0	0	0	0.0069389	0.00346632	0.00693337	0.00347222	0	0	0	0	0	0.00688753	0.00343171
Bacteria	Acidobacteria	Acidobacteria_Gp6	un_Acidobacteria_Gp6	un_Acidobacteria_Gp6	un_Acidobacteria_Gp6	CL00504_un_Acidobacteria_Gp6	0.00345877	0.00345507	0	0	0	0.00679509	0	0	0	0.00689061	0.00343631	0.0034303	0	0	0	0.00697301	0.00690393	0.0103513	0	0.00695652	0.00339225	0	0.00340855	0.00339443	0.00691874	0	0.0103477	0	0	0.00688658	0	0.00345077	0.0520418	0.0589275	0.0208001	0.0486111	0.111638	0.0416927	0.0380386	0.0347126	0.059149	0.0344376	0.00343171
Bacteria	Actinobacteria	Actinobacteria	Streptomycetales	Streptomycetaceae	Streptomyces	CL00363_Streptomyces	0	0	0	0.00687262	0.0249172	0.00339755	0.0746699	0.0135492	0.00691037	0.00689061	0.0137452	0.0240121	0.00344353	0.0150026	0.00347246	0.00697301	0.0241638	0	0.00692161	0.00347826	0.0237457	0.0135671	0	0.0135777	0	0.013826	0.00344923	0	0	0	0	0	0.0936752	0.0450622	0.0450669	0.0555556	0.0418644	0.0416927	0.0518708	0.100666	0.0382729	0.072319	0.0308854
Bacteria	Proteobacteria	Alphaproteobacteria	Sphingomonadales	Sphingomonadaceae	Sphingomonas	CL01239_Sphingomonas	0	0	0	0	0	0	0	0	0	0	0	0	0	0	0	0	0	0	0	0	0	0	0	0	0	0	0	0	0	0	0	0	0.0451029	0.0173316	0.0138667	0	0.0034887	0	0	0	0.0104381	0.00688753	0.0137268
Bacteria	un_Bacteria	un_Bacteria	un_Bacteria	un_Bacteria	un_Bacteria	CL00407_un_Bacteria	0.0172939	0.00345507	0.0138017	0.00343631	0	0	0.00339409	0	0.00691037	0.0137812	0.00343631	0.0274424	0.0103306	0.0225039	0.0138899	0.0244056	0.0172598	0.0207025	0.00692161	0.00695652	0.00678449	0	0.00340855	0.00339443	0.00691874	0.013826	0.0137969	0.00688682	0.0103018	0.00688658	0.00343761	0	0.0485723	0.0658602	0.055467	0.0868056	0.0872174	0.0347439	0.0899094	0.0312413	0.0765457	0.0482127	0.0411805
Bacteria	Proteobacteria	Alphaproteobacteria	un_Alphaproteobacteria	un_Alphaproteobacteria	un_Alphaproteobacteria	CL00435_un_Alphaproteobacteria	0.00345877	0.00691013	0.00690084	0	0	0	0.00339409	0	0	0	0.00687262	0.0034303	0.00344353	0.00375066	0.00347246	0	0.00345197	0	0.00346081	0.00695652	0	0	0.0068171	0	0	0.013826	0.00344923	0	0	0	0	0	0.0416334	0.0173316	0.0450669	0.0798611	0.0244209	0.107706	0.0691611	0.0242988	0.0661077	0.058544	0.0308854
Bacteria	Proteobacteria	Gammaproteobacteria	un_Gammaproteobacteria	un_Gammaproteobacteria	un_Gammaproteobacteria	CL00704_un_Gammaproteobacteria	0.00345877	0	0	0	0	0.00339755	0	0	0	0.00689061	0	0	0	0.00750131	0	0	0	0	0.00346081	0.00695652	0	0.00339179	0.00340855	0	0	0	0.00344923	0.00344341	0.00343395	0.00344329	0	0	0.0138778	0.0935908	0.0520003	0.0729167	0.0418644	0.0833854	0.0311225	0.0555401	0.0626283	0.072319	0.0102951
Bacteria	Bacteroidetes	un_Bacteroidetes	un_Bacteroidetes	un_Bacteroidetes	un_Bacteroidetes	CL00822_un_Bacteroidetes	0	0	0	0	0	0	0	0	0	0	0	0	0	0	0	0	0	0	0	0	0	0	0	0	0	0	0	0	0	0	0	0	0.0277556	0.0207979	0.0624003	0.0173611	0.0034887	0.0138976	0	0.0173563	0.0139174	0.0103313	0.00343171
Bacteria	Actinobacteria	Actinobacteria	Geodermatophilales	Geodermatophilaceae	un_Geodermatophilaceae	CL00503_un_Geodermatophilaceae	0.00691754	0	0	0	0	0	0	0	0.00345519	0.00344531	0	0.0034303	0	0	0	0.00348651	0	0.00345042	0.00346081	0.00347826	0	0	0	0.00339443	0	0	0	0	0	0	0	0.00345077	0.0867363	0.0311969	0.0416002	0.0416667	0.0104661	0.0312695	0.0587869	0.0694252	0.0765457	0.0309939	0.0686342
Bacteria	un_Bacteria	un_Bacteria	un_Bacteria	un_Bacteria	un_Bacteria	CL00337_un_Bacteria	0	0	0.00690084	0.00687262	0	0.00339755	0	0	0	0	0	0	0	0.00375066	0.00347246	0.00697301	0	0	0	0	0.00339225	0	0	0	0.00691874	0	0	0	0	0	0	0.00345077	0.104084	0.0970571	0.110934	0.0833333	0.0209322	0.0833854	0.0864513	0.0833102	0.0800251	0.0792066	0.0892244
Bacteria	Planctomycetes	Planctomycetacia	Pirellulales	Pirellulaceae	Pirellula	CL00878_Pirellula	0.00345877	0.0103652	0.0138017	0.00343631	0	0.105324	0.0237586	0.077908	0	0	0.0171815	0.0102909	0	0.011252	0.00347246	0	0.00345197	0.00345042	0.00692161	0.0278261	0.00339225	0.00678357	0.00340855	0	0.00345937	0	0.00689845	0.00344341	0	0	0	0.00345077	0.0104084	0.00693265	0.0242668	0.0138889	0	0	0.00345805	0.00347126	0.0069587	0	0
Bacteria	Proteobacteria	Alphaproteobacteria	Rhizobiales	Methylobacteriaceae	Methylorubrum	CL00663_Methylorubrum	0	0	0	0	0	0.00339755	0	0	0	0	0	0	0	0	0	0	0	0	0	0	0	0	0	0	0	0	0	0	0	0	0	0	0.0832668	0.0485285	0.0242668	0.0104167	0	0	0.00345805	0.00347126	0.0243555	0	0.0171585
Bacteria	Bacteroidetes	Sphingobacteriia	Sphingobacteriales	Sphingobacteriaceae	un_Sphingobacteriaceae	CL01054_un_Sphingobacteriaceae	0.0415053	0.0656463	0.0621075	0.044672	0.00355961	0.00339755	0.0305468	0.0033873	0.00691037	0.00689061	0.00343631	0	0.0137741	0.0150026	0.0208348	0.0244056	0.0517795	0.0379546	0.110746	0.0313043	0.00339225	0	0.0136342	0.00678887	0.00691874	0.027652	0.00689845	0.00344341	0.0274716	0	0.0103128	0.0276062	0	0	0.00346669	0	0	0	0	0	0	0	0
Bacteria	Proteobacteria	Alphaproteobacteria	Rhizobiales	Phyllobacteriaceae	Mesorhizobium	CL01001_Mesorhizobium	0.0103763	0	0.00690084	0.00343631	0.00355961	0.00339755	0	0.0033873	0.0207311	0.0275624	0.0103089	0.0102909	0.00344353	0.011252	0	0.013946	0.00345197	0.0103513	0.0207648	0.00347826	0.00339225	0.00678357	0.0170427	0.0203666	0.1107	0.055304	0.103477	0.017217	0.0618111	0.0206597	0.0343761	0.031057	0.0069389	0.010399	0.00693337	0	0.00697739	0	0.00691611	0	0	0.00344376	0
Bacteria	Planctomycetes	Planctomycetacia	Planctomycetales	Isosphaeraceae	un_Isosphaeraceae	CL01728_un_Isosphaeraceae	0.0138351	0.0276405	0.0103513	0.00343631	0	0.00339755	0.00678817	0.0033873	0.00345519	0.00344531	0	0	0.0103306	0.011252	0	0.0104595	0.0138079	0.00345042	0.00692161	0.013913	0.00678449	0	0.0102256	0.0305499	0.1107	0.027652	0.0344923	0.0103302	0	0.00344329	0.00687521	0.00690155	0	0	0	0	0	0	0	0	0	0	0
Bacteria	Actinobacteria	Thermoleophilia	Solirubrobacterales	un_Solirubrobacterales	un_Solirubrobacterales	CL01394_un_Solirubrobacterales	0	0.00691013	0	0.00343631	0	0	0	0.0033873	0.00691037	0	0.0103089	0.00686059	0.0172176	0.011252	0	0.00348651	0.00690393	0.00345042	0.00346081	0.00347826	0	0	0	0	0.00345937	0.0034565	0	0	0	0	0.00343761	0	0.00346945	0.00346632	0.00346669	0.0208333	0.0034887	0	0.00345805	0.0173563	0.0069587	0.00344376	0
Bacteria	Proteobacteria	Deltaproteobacteria	Myxococcales	un_Myxococcales	un_Myxococcales	CL01120_un_Myxococcales	0.00691754	0.0138203	0.0138017	0.0137452	0.00355961	0.00339755	0	0.0033873	0.00345519	0	0	0	0.0137741	0	0	0	0.0517795	0.110413	0.107285	0.0382609	0.013569	0	0.00340855	0	0.0899436	0.006913	0	0	0	0.024103	0.00687521	0	0	0	0	0	0.0034887	0.0104232	0.00345805	0.00694252	0	0.00344376	0
Bacteria	Proteobacteria	Deltaproteobacteria	Myxococcales	un_Myxococcales	un_Myxococcales	CL01985_un_Myxococcales	0	0	0.00345042	0	0	0.00339755	0	0	0	0	0	0	0.00344353	0.00375066	0	0	0	0	0	0	0	0	0	0	0	0.006913	0.110375	0.00344341	0.00343395	0.00688658	0	0	0	0.010399	0.00346669	0.00694444	0.0104661	0.00694879	0.00345805	0.00347126	0	0	0
Bacteria	Firmicutes	Bacilli	Bacillales	Paenibacillaceae	un_Paenibacillaceae	CL00785_un_Paenibacillaceae	0	0.00691013	0	0	0	0	0	0.0033873	0.00691037	0	0	0	0	0.00375066	0	0	0.00690393	0	0.00346081	0	0	0	0	0	0	0	0	0.00688682	0.0171697	0.00344329	0	0.0690155	0.0208167	0.0311969	0.0520003	0.0277778	0	0.0382183	0.0449547	0.0590114	0.0278348	0.0206626	0.0617708
Bacteria	Actinobacteria	Actinobacteria	Streptomycetales	Streptomycetaceae	Streptomyces	CL00357_Streptomyces	0.0103763	0.0172753	0	0	0.0320365	0.0169877	0.00678817	0.0203238	0.0172759	0	0.0240542	0.00686059	0.00688705	0.0187533	0.0347246	0.0453246	0	0.0172521	0	0	0.027138	0.0169589	0	0.00678887	0.00691874	0	0.00344923	0	0.00343395	0.00344329	0	0.00690155	0.0728585	0.0485285	0.0624003	0.0451389	0.0279096	0.0243208	0.0380386	0.0208275	0.0208761	0.0309939	0.109815
Bacteria	Proteobacteria	Gammaproteobacteria	un_Gammaproteobacteria	un_Gammaproteobacteria	Acidibacter	CL00468_Acidibacter	0	0	0	0.00343631	0	0	0	0	0	0	0.0137452	0.00686059	0	0.00375066	0.0243072	0	0	0.0103513	0	0	0	0	0	0	0	0	0.00344923	0	0	0	0.00343761	0	0.0416334	0.0277306	0.055467	0.0347222	0.0872174	0.0451671	0.0829933	0.0728964	0.0904631	0.0447689	0.109815
Bacteria	Nitrospirae	Nitrospira	Nitrospirales	Nitrospiraceae	Nitrospira	CL00703_Nitrospira	0.076093	0.0380057	0.0379546	0.0618535	0.0142384	0.0407706	0.040729	0.033873	0.0241863	0.079242	0.0343631	0.0445939	0.0309917	0.108769	0.052087	0.0453246	0	0	0	0	0	0	0	0	0	0.0034565	0	0	0	0.0103299	0	0	0.0173473	0.0311969	0.0312002	0.0173611	0.0383757	0.0312695	0.0207483	0.0347126	0.0556696	0.0241063	0.0102951
Bacteria	Proteobacteria	Betaproteobacteria	Burkholderiales	Oxalobacteraceae	un_Oxalobacteraceae	CL00606_un_Oxalobacteraceae	0	0.0172753	0.0138017	0.0103089	0.0747517	0.0101926	0.040729	0.00677461	0	0.00344531	0.00343631	0	0.00344353	0.0225039	0	0	0	0.00345042	0.0138432	0.013913	0.027138	0.108537	0.0477197	0.0407332	0	0	0	0	0.0171697	0.0275463	0.0137504	0.00690155	0.0312251	0.00693265	0.0138667	0.0104167	0.0034887	0.00694879	0.0138322	0.00694252	0.0104381	0.00688753	0.00686342
Bacteria	Proteobacteria	Alphaproteobacteria	Rhodospirillales	un_Rhodospirillales	un_Rhodospirillales	CL00849_un_Rhodospirillales	0.00345877	0.0103652	0.00690084	0.00687262	0	0	0	0.00677461	0.0241863	0.00344531	0	0.0102909	0.00344353	0	0.00694493	0.020919	0.0207118	0.0103513	0.00692161	0.0104348	0.00339225	0	0.0068171	0	0.00345937	0.006913	0.00689845	0.0137736	0.0103018	0.0447628	0	0.00345077	0.0312251	0.0589275	0.0416002	0.03125	0.10815	0.0486415	0.0207483	0.0485976	0.0313142	0.0344376	0.0102951
Bacteria	Acidobacteria	Acidobacteria_Gp6	un_Acidobacteria_Gp6	un_Acidobacteria_Gp6	un_Acidobacteria_Gp6	CL00533_un_Acidobacteria_Gp6	0.00691754	0	0.00345042	0	0	0	0	0.0033873	0	0	0	0	0	0.00750131	0.00694493	0.00348651	0.00345197	0	0.00346081	0.00347826	0.00339225	0	0.00340855	0	0	0	0	0	0.00343395	0	0.00687521	0	0.0451029	0.0207979	0.0242668	0.0416667	0.0872174	0.0729623	0.0968255	0.0485976	0.10786	0.0275501	0.0411805
Bacteria	Actinobacteria	Thermoleophilia	Solirubrobacterales	Paraconexibacteraceae	Paraconexibacter	CL00434_Paraconexibacter	0.00691754	0.00691013	0.0310538	0.00687262	0.00711921	0.00339755	0.0169704	0	0.00345519	0.0241171	0.0549809	0	0.0275482	0.00375066	0.0173623	0	0.00345197	0.0724588	0	0.0382609	0.0169612	0	0	0	0	0	0.00689845	0.00344341	0.00343395	0.0172164	0	0.0103523	0.0451029	0.0623938	0.00346669	0.0590278	0	0.0694879	0.0311225	0.0173563	0.0452316	0.0447689	0.0205903
Bacteria	Armatimonadetes	Armatimonadetes_gp4	un_Armatimonadetes_gp4	un_Armatimonadetes_gp4	un_Armatimonadetes_gp4	CL00591_un_Armatimonadetes_gp4	0.00345877	0.00345507	0	0.00343631	0	0.00339755	0	0	0	0	0	0	0.00344353	0	0	0	0.0103559	0.00345042	0.00692161	0	0	0	0	0	0	0.0034565	0	0	0	0.00344329	0	0	0.0416334	0.107456	0.0381335	0.0347222	0.00697739	0.0312695	0.0518708	0.0208275	0.0452316	0.0309939	0.0583391
Bacteria	Proteobacteria	Alphaproteobacteria	Sphingomonadales	Sphingosinicellaceae	Sphingoaurantiacus	CL00467_Sphingoaurantiacus	0.0380465	0.0207304	0.00345042	0.0240542	0	0.00339755	0	0.0101619	0.0138207	0	0	0	0.00344353	0	0	0.00348651	0.0103559	0.0103513	0.00346081	0.00347826	0.013569	0	0	0	0	0	0	0.00688682	0.0068679	0	0	0.00345077	0.0451029	0.0173316	0.0589336	0.0347222	0.0523304	0.097283	0.100284	0.0520689	0.0382729	0.0860941	0.0411805
Bacteria	Verrucomicrobia	Verrucomicrobiae	Verrucomicrobiales	Verrucomicrobiaceae	Luteolibacter	CL00981_Luteolibacter	0	0	0	0	0	0	0.00678817	0	0	0	0	0	0	0	0	0	0	0	0	0	0.00339225	0	0	0	0	0.0241955	0	0	0.0137358	0	0	0	0.00346945	0.00346632	0	0.0520833	0.0139548	0	0.0172903	0.0104138	0.0208761	0.0344376	0
Bacteria	Proteobacteria	Alphaproteobacteria	Caulobacterales	Caulobacteraceae	Phenylobacterium	CL00969_Phenylobacterium	0	0	0	0.00343631	0	0.00679509	0	0.0033873	0	0	0	0	0	0	0	0	0	0	0.00346081	0	0	0	0.00340855	0	0	0	0	0	0	0	0	0	0.0173473	0.0173316	0.00693337	0.0138889	0.0593078	0.107706	0.0242064	0.00694252	0.0173968	0.0172188	0
Bacteria	Proteobacteria	Alphaproteobacteria	Caulobacterales	Caulobacteraceae	Phenylobacterium	CL00820_Phenylobacterium	0.00345877	0.0138203	0.0207025	0.0206178	0.00355961	0.0237828	0	0	0.0863797	0.0482343	0.00687262	0.106339	0.072314	0.0487585	0.107646	0.0557841	0.00345197	0.00345042	0.0207648	0.0382609	0	0	0.00340855	0	0.0103781	0.013826	0.0172461	0.00344341	0.0137358	0.024103	0.00343761	0.00345077	0.00346945	0.0242643	0	0.0138889	0.0313983	0.0347439	0.0138322	0.00347126	0.0139174	0.0103313	0
Bacteria	Planctomycetes	Planctomycetacia	Pirellulales	un_Pirellulales	un_Pirellulales	CL00913_un_Pirellulales	0	0	0	0	0	0.00679509	0	0.0033873	0	0	0	0	0	0	0	0.00348651	0.00345197	0	0	0.00347826	0	0	0	0	0	0	0	0	0	0	0.0103128	0	0.0346945	0.0242643	0.107467	0.0208333	0	0.017372	0.00691611	0.00347126	0.0139174	0.0103313	0.0102951
Bacteria	un_Bacteria	un_Bacteria	un_Bacteria	un_Bacteria	un_Bacteria	CL00259_un_Bacteria	0.0899281	0.0345507	0.0724588	0.0652899	0	0.0407706	0.0101823	0.0372603	0.038007	0.044789	0.0171815	0.0240121	0.0757576	0.0525092	0.0833391	0.0488111	0.0828472	0.0241529	0.0692161	0.0417391	0.0101767	0.0305261	0.0511282	0.0814664	0.0449718	0.0449345	0.100028	0.0688682	0.0515092	0.0275463	0.0412513	0.00690155	0.0451029	0.0311969	0.0138667	0.0416667	0.0418644	0.0277951	0.0276644	0.0242988	0.0521903	0.0275501	0.0137268
Bacteria	Verrucomicrobia	Verrucomicrobia_Subdiv3	un_Verrucomicrobia_Subdiv3	un_Verrucomicrobia_Subdiv3	un_Verrucomicrobia_Subdiv3	CL00810_un_Verrucomicrobia_Subdiv3	0.0138351	0.107107	0.0103513	0	0	0.00679509	0.0135763	0	0.00345519	0.00689061	0	0.0171515	0	0.00750131	0.00694493	0.00348651	0	0	0.0138432	0.0104348	0	0	0	0	0.00691874	0.0380215	0	0	0.00343395	0.024103	0.0137504	0.00345077	0.0242862	0	0.00693337	0.0173611	0.0244209	0.0555903	0.00691611	0.00347126	0.0278348	0.0516565	0
Bacteria	Armatimonadetes	Armatimonadetes_gp4	un_Armatimonadetes_gp4	un_Armatimonadetes_gp4	un_Armatimonadetes_gp4	CL00385_un_Armatimonadetes_gp4	0	0.0138203	0	0.00687262	0.00711921	0.0203853	0.00339409	0.00677461	0.0621934	0.0378984	0.044672	0.0205818	0.0103306	0.0262546	0.0243072	0.0313786	0.107011	0.0103513	0.0242256	0.013913	0.00339225	0.00339179	0	0	0	0.013826	0	0.00344341	0.068679	0.0447628	0.017188	0.075917	0.0312251	0.0415959	0.0624003	0.0208333	0.0558191	0.0729623	0.0795352	0.0242988	0.0243555	0.072319	0.0514756
Bacteria	Proteobacteria	Betaproteobacteria	Burkholderiales	Oxalobacteraceae	Noviherbaspirillum	CL01334_Noviherbaspirillum	0.0103763	0.00691013	0.0103513	0	0.0106788	0.00339755	0.00678817	0	0	0.00344531	0	0	0.00344353	0.00750131	0	0	0.00345197	0.0103513	0	0	0.00678449	0.00678357	0	0.00339443	0	0.0034565	0	0	0	0	0	0.106974	0.0069389	0	0	0	0	0.00347439	0.0103742	0	0	0	0
Bacteria	Bacteroidetes	Cytophagia	Cytophagales	Fulvivirgaceae	Ohtaekwangia	CL00941_Ohtaekwangia	0.0415053	0.0345507	0.106963	0.0515446	0	0	0.00339409	0	0.0138207	0	0	0	0	0.00375066	0.00694493	0.00348651	0.0759432	0.0448554	0.0865202	0.0243478	0.00678449	0.00339179	0.0068171	0	0	0.0103695	0	0.017217	0	0.00688658	0.0240633	0.031057	0.0104084	0	0	0.00347222	0.0244209	0	0.00345805	0	0	0.00344376	0.00686342
Bacteria	Bacteroidetes	Cytophagia	Cytophagales	Cytophagaceae	Rhodocytophaga	CL00601_Rhodocytophaga	0	0.00345507	0.0448554	0.00343631	0	0	0	0	0	0.106804	0	0	0.0206612	0	0	0	0	0.00690084	0	0	0	0	0	0	0.0242156	0	0	0	0	0	0.0206256	0	0.069389	0.010399	0.0208001	0	0	0.0277951	0.0345805	0.0242988	0.0939425	0.0275501	0.024022
Bacteria	un_Bacteria	un_Bacteria	un_Bacteria	un_Bacteria	un_Bacteria	CL00535_un_Bacteria	0	0	0	0	0	0	0	0	0.00691037	0	0.0137452	0	0	0	0	0	0	0	0	0.00347826	0	0	0	0	0	0	0	0	0	0	0	0	0.0451029	0.0589275	0.0624003	0.0208333	0.034887	0.0243208	0.0207483	0.0520689	0.0313142	0.0516565	0.0789293
Bacteria	Verrucomicrobia	Verrucomicrobia_Subdiv3	un_Verrucomicrobia_Subdiv3	un_Verrucomicrobia_Subdiv3	un_Verrucomicrobia_Subdiv3	CL00572_un_Verrucomicrobia_Subdiv3	0.0276702	0.00691013	0.0207025	0.00687262	0.017798	0.0237828	0.0135763	0.0169365	0.055283	0.0620155	0.0309268	0.0137212	0.072314	0.0525092	0.0486145	0.0906492	0.00345197	0.0276033	0.0138432	0.0313043	0.0339225	0.0101754	0.0170427	0.0373388	0.0103781	0.0725865	0.0206954	0.00688682	0.0377734	0.0275463	0.106566	0.0517616	0.0104084	0.0138653	0.0104001	0.03125	0.0697739	0.0451671	0.00691611	0.0347126	0.0208761	0.0344376	0
Bacteria	Proteobacteria	Alphaproteobacteria	un_Alphaproteobacteria	un_Alphaproteobacteria	un_Alphaproteobacteria	CL01086_un_Alphaproteobacteria	0.0276702	0.00345507	0.00345042	0.00687262	0.00355961	0.0101926	0.00339409	0	0.0103656	0.0206718	0	0.0377333	0.00688705	0.0262546	0.0104174	0.013946	0	0.00345042	0.0138432	0.013913	0.0101767	0.0237425	0.00340855	0.0101833	0.0380531	0.089869	0.0275938	0.0378775	0.106452	0.0206597	0.0446889	0.0103523	0	0	0	0	0.0174435	0.0138976	0	0.00694252	0.00347935	0.00344376	0.00343171
Bacteria	Proteobacteria	Gammaproteobacteria	Legionellales	Coxiellaceae	Coxiella	CL00586_Coxiella	0	0.0207304	0.0138017	0.00343631	0.0676325	0.037373	0.040729	0.105006	0.0207311	0.0137812	0.0412357	0.0274424	0.0172176	0.00375066	0.0104174	0.00697301	0.00345197	0.00690084	0.0242256	0.0452174	0.10516	0.0203507	0.0238598	0.0305499	0.027675	0	0.0344923	0.00344341	0	0.00688658	0.00343761	0.0379585	0	0	0	0	0.0104661	0.00347439	0	0	0.00347935	0	0
Bacteria	Actinobacteria	Thermoleophilia	Solirubrobacterales	un_Solirubrobacterales	un_Solirubrobacterales	CL00361_un_Solirubrobacterales	0.00691754	0	0.00345042	0.00687262	0	0.00339755	0.00678817	0	0.0241863	0.0103359	0	0.0205818	0.00344353	0.00375066	0.00694493	0.00348651	0.00690393	0	0.0103824	0	0	0	0	0	0.00691874	0.0034565	0.00689845	0.0103302	0.0103018	0.0137732	0	0	0.0520418	0.0554612	0.0866671	0.0798611	0.104661	0.0799111	0.0795352	0.0590114	0.0556696	0.0826503	0.0583391
Bacteria	Proteobacteria	Gammaproteobacteria	un_Gammaproteobacteria	un_Gammaproteobacteria	un_Gammaproteobacteria	CL00700_un_Gammaproteobacteria	0.0103763	0.0103652	0.0207025	0.0103089	0.00355961	0	0.00339409	0	0.0345519	0.0103359	0	0.0034303	0.0172176	0.00375066	0.0347246	0.0244056	0.0172598	0.0241529	0.0346081	0.013913	0.00339225	0	0.0068171	0.00339443	0.00691874	0.013826	0.00344923	0.00344341	0.068679	0.0206597	0.0618769	0	0.0312251	0.0485285	0.0104001	0.0347222	0.104661	0.0660135	0.0276644	0.0763677	0.0452316	0.0413252	0.00686342
Bacteria	Firmicutes	Bacilli	Bacillales	Alicyclobacillaceae	Tumebacillus	CL00492_Tumebacillus	0	0	0.0103513	0	0	0	0	0	0	0	0	0	0	0	0	0	0	0.00345042	0	0	0	0	0	0	0	0	0	0	0	0	0	0.00345077	0.0451029	0.0415959	0.0450669	0.0902778	0.0697739	0.0625391	0.062245	0.0728964	0.0521903	0.0551002	0.0926561
Bacteria	Bacteroidetes	Cytophagia	Cytophagales	Fulvivirgaceae	Ohtaekwangia	CL00470_Ohtaekwangia	0.0276702	0.0172753	0.0310538	0.0206178	0	0.0135902	0.0135763	0	0.0172759	0.0103359	0.0240542	0.0034303	0.0241047	0.0262546	0.0138899	0.00348651	0.0310677	0.0276033	0.0242256	0.0486957	0.013569	0	0.0102256	0.00339443	0.0138375	0.020739	0.04484	0.0482077	0.0240376	0.00688658	0.0446889	0.0103523	0.0346945	0.00693265	0.0104001	0.03125	0.0697739	0.0382183	0.0242064	0.0590114	0.104381	0.058544	0.0137268
Bacteria	Acidobacteria	un_Acidobacteria	un_Acidobacteria	un_Acidobacteria	un_Acidobacteria	CL00562_un_Acidobacteria	0.0172939	0.0276405	0.0276033	0.0274905	0	0.00339755	0.00339409	0	0.0172759	0.00689061	0.00343631	0.00686059	0.00344353	0.011252	0.0104174	0.0313786	0.0586834	0.0690084	0.0242256	0.104348	0	0	0.00340855	0	0.00345937	0.0103695	0.0206954	0.00344341	0.0103018	0.00344329	0.0103128	0.0172539	0.0346945	0.0311969	0.0138667	0.0104167	0.0034887	0.0104232	0.0276644	0.0104138	0.0347935	0.0172188	0.0102951
Bacteria	Acidobacteria	Acidobacteria_Gp16	un_Acidobacteria_Gp16	un_Acidobacteria_Gp16	un_Acidobacteria_Gp16	CL00650_un_Acidobacteria_Gp16	0	0	0	0	0	0	0	0	0	0	0	0.00686059	0	0	0	0.00348651	0	0.00345042	0	0.00347826	0.00678449	0	0	0	0	0	0	0	0	0	0	0.00345077	0.0312251	0.0242643	0.0346669	0.0416667	0.0488418	0.0764367	0.0449547	0.0902527	0.0208761	0.0413252	0.0549073
Bacteria	Acidobacteria	Acidobacteria_Gp6	un_Acidobacteria_Gp6	un_Acidobacteria_Gp6	un_Acidobacteria_Gp6	CL00637_un_Acidobacteria_Gp6	0	0	0	0	0	0	0	0	0.00345519	0	0	0	0	0	0	0	0	0.00345042	0	0	0	0	0	0	0	0	0	0	0	0	0	0	0.0138778	0.0138653	0.0242668	0.0208333	0.0313983	0.0486415	0.0484128	0.0659539	0.100901	0.0137751	0.0205903
Bacteria	Proteobacteria	Deltaproteobacteria	un_Deltaproteobacteria	un_Deltaproteobacteria	un_Deltaproteobacteria	CL00816_un_Deltaproteobacteria	0.00691754	0.00345507	0	0	0	0	0	0	0	0	0	0.0137212	0	0.00375066	0	0	0	0.00345042	0.00346081	0	0.00339225	0	0	0	0	0	0	0	0	0	0	0	0.00346945	0.0277306	0.0242668	0.0104167	0.0418644	0.0416927	0.0276644	0.0624826	0.0278348	0.0241063	0.0171585
Bacteria	Acidobacteria	Acidobacteria_Gp6	un_Acidobacteria_Gp6	un_Acidobacteria_Gp6	un_Acidobacteria_Gp6	CL00352_un_Acidobacteria_Gp6	0.00691754	0.00345507	0.00690084	0.0137452	0	0	0	0	0	0	0	0	0.0137741	0.0150026	0.00694493	0.00697301	0.00690393	0.00345042	0.00346081	0.0104348	0	0.00339179	0	0	0.0380531	0.0311085	0.0103477	0.00688682	0.00343395	0.00344329	0.017188	0.00690155	0.0589807	0.0693265	0.0381335	0.0520833	0.0732626	0.0382183	0.0207483	0.0416551	0.0487109	0.0378814	0.0205903
Bacteria	Actinobacteria	Thermoleophilia	un_Thermoleophilia	un_Thermoleophilia	un_Thermoleophilia	CL00741_un_Thermoleophilia	0.0276702	0.0310956	0.0138017	0.0343631	0.00711921	0.0101926	0.0135763	0.00677461	0.0483726	0.0378984	0.0412357	0.0171515	0.0309917	0.0450079	0.104174	0.0592706	0.0310677	0.0103513	0.0415297	0.0417391	0	0	0.0170427	0	0.0207562	0.034565	0.0206954	0.0378775	0.0137358	0.024103	0.0275009	0.0207046	0.0208167	0.0138653	0.00693337	0.0173611	0.0139548	0.0277951	0.0242064	0.0208275	0.0139174	0	0
Bacteria	un_Bacteria	un_Bacteria	un_Bacteria	un_Bacteria	un_Bacteria	CL00587_un_Bacteria	0.00691754	0	0	0	0	0	0	0	0	0	0	0	0	0	0	0	0	0	0	0	0	0	0	0	0	0	0	0	0	0	0	0	0.104084	0.0381296	0.0797338	0.00694444	0.00697739	0.0347439	0.00345805	0.0312413	0.0313142	0.0103313	0.0549073
Bacteria	Actinobacteria	Acidimicrobiia	Acidimicrobiales	un_Acidimicrobiales	un_Acidimicrobiales	CL00432_un_Acidimicrobiales	0.0242114	0.0172753	0.0552067	0.0309268	0	0.0101926	0.00678817	0.0033873	0.0276415	0.0310078	0.0721625	0.0240121	0.0103306	0.0562598	0.0381971	0.0278921	0.0207118	0.0379546	0.0276865	0.0452174	0.00339225	0.00339179	0.0068171	0.00339443	0.0380531	0.06913	0.031043	0.075755	0.0103018	0.00688658	0.0343761	0.0345077	0.038164	0.10399	0.0624003	0.0416667	0.0837287	0.0799111	0.062245	0.0659539	0.0347935	0.0413252	0.0205903
Bacteria	Firmicutes	un_Firmicutes	un_Firmicutes	un_Firmicutes	un_Firmicutes	CL00455_un_Firmicutes	0	0.00345507	0	0	0	0	0	0	0	0	0	0	0	0	0	0	0	0	0	0.00347826	0	0	0	0	0	0	0	0	0	0	0	0	0.0728585	0.10399	0.0866671	0.0763889	0.0104661	0.0382183	0.0829933	0.0728964	0.0521903	0.0482127	0.0720659
Bacteria	Proteobacteria	Alphaproteobacteria	Sphingomonadales	Sphingomonadaceae	Sphingomonas	CL00510_Sphingomonas	0	0.00345507	0	0	0	0.00339755	0	0	0	0.00344531	0	0	0.0103306	0.00750131	0.00694493	0	0.00345197	0.0138017	0	0	0	0	0	0	0	0	0	0	0.0137358	0.00688658	0.00687521	0.0138031	0.0520418	0.0554612	0.0381335	0.0347222	0.0174435	0.0312695	0.0242064	0.0208275	0.0243555	0.0344376	0.0274537
Bacteria	un_Bacteria	un_Bacteria	un_Bacteria	un_Bacteria	un_Bacteria	CL01392_un_Bacteria	0	0	0	0	0	0.00339755	0	0	0.0103656	0.00689061	0	0.00686059	0.00344353	0.00375066	0.00694493	0.00348651	0	0	0	0	0.0101767	0	0	0	0.103781	0.0241955	0	0.0619813	0.0137358	0	0	0	0.00346945	0.0311969	0.00693337	0.00347222	0.0244209	0.00694879	0.00691611	0.0173563	0.0313142	0.00344376	0
Bacteria	Bacteroidetes	Chitinophagia	Chitinophagales	Chitinophagaceae	Flavisolibacter	CL00676_Flavisolibacter	0	0	0	0	0	0	0	0.0033873	0	0	0	0	0	0.011252	0.00694493	0	0	0	0	0.0104348	0	0	0	0	0	0	0.00689845	0	0.0171697	0	0.0275009	0.00690155	0.0138778	0.00693265	0.0173334	0.0243056	0.0209322	0.00347439	0.0242064	0.0208275	0.0104381	0.0275501	0.0102951
Bacteria	Gemmatimonadetes	Gemmatimonadetes	Gemmatimonadales	Gemmatimonadaceae	un_Gemmatimonadaceae	CL00626_un_Gemmatimonadaceae	0.0172939	0.00345507	0	0.00343631	0	0	0	0	0	0.00344531	0	0.0034303	0.00344353	0.00375066	0.00694493	0	0.103559	0.00345042	0.00346081	0.00695652	0	0	0	0	0	0.0103695	0	0	0.00343395	0.00344329	0	0.0207046	0.0138778	0.0519949	0.0277335	0.0486111	0.0488418	0.0277951	0.0207483	0.0277701	0.0417522	0.0241063	0.0137268
Bacteria	Proteobacteria	Deltaproteobacteria	Myxococcales	un_Myxococcales	un_Myxococcales	CL02051_un_Myxococcales	0	0	0	0	0	0	0	0	0	0	0	0	0	0	0	0	0	0	0	0	0	0	0	0	0	0	0	0	0	0	0	0.103523	0.0104084	0.00346632	0.00346669	0	0.00697739	0	0.0138322	0	0.00347935	0.0206626	0
Bacteria	Bacteroidetes	Cytophagia	Cytophagales	Fulvivirgaceae	un_Fulvivirgaceae	CL00781_un_Fulvivirgaceae	0.0138351	0.0241855	0.0448554	0.0343631	0.00355961	0	0	0	0.0103656	0.0241171	0.0343631	0.0102909	0.00688705	0.0225039	0.00694493	0.00348651	0.0552315	0.103513	0.0103824	0.0278261	0.00339225	0.00339179	0.0068171	0.00339443	0	0	0	0.00344341	0.0171697	0.0275463	0.00343761	0.00690155	0.0208167	0.0242643	0.0104001	0.0451389	0.0034887	0.0208464	0.00691611	0.0208275	0.0139174	0.0241063	0.0137268
Bacteria	Firmicutes	Bacilli	Bacillales	un_Bacillales	un_Bacillales	CL00538_un_Bacillales	0.0311289	0.0276405	0.0448554	0.0240542	0.00711921	0.00339755	0.00339409	0	0.0103656	0.0310078	0.0343631	0.0480241	0.0172176	0.0300053	0.0416696	0.0244056	0.00345197	0.0276033	0.0138432	0	0	0	0	0.00678887	0.0138375	0.020739	0.00344923	0.00344341	0.0412074	0.0309896	0.0206256	0.0172539	0.0277556	0.0519949	0.0381335	0.0520833	0.034887	0.0416927	0.0207483	0.0659539	0.0173968	0.0619877	0.0308854
Bacteria	Actinobacteria	Actinobacteria	Propionibacteriales	Nocardioidaceae	Nocardioides	CL00579_Nocardioides	0	0	0.0138017	0.0103089	0	0	0	0	0.0207311	0.00344531	0	0	0.00344353	0	0.00347246	0	0	0	0	0	0	0	0	0	0	0	0	0	0	0.0103299	0	0.00690155	0.0416334	0.0554612	0.0381335	0.03125	0.0313983	0.0660135	0.0276644	0.0728964	0.0521903	0.0619877	0.0377488
Bacteria	Proteobacteria	Alphaproteobacteria	Rhizobiales	Aurantimonadaceae	un_Aurantimonadaceae	CL01466_un_Aurantimonadaceae	0	0	0	0	0	0	0	0	0	0	0	0	0	0	0	0	0	0	0	0	0	0	0	0	0	0	0	0	0	0	0	0	0.0104084	0.0173316	0	0.00347222	0	0	0	0	0.0104381	0.00688753	0
Bacteria	Proteobacteria	Gammaproteobacteria	Enterobacterales	Enterobacteriaceae	Escherichia/Shigella	CL01688_Escherichia/Shigella	0	0	0	0	0	0.00339755	0	0	0	0	0.00687262	0	0.00688705	0.00375066	0.00694493	0	0.00345197	0.00345042	0	0.00347826	0.0339225	0.0135671	0.0340855	0.101833	0.0484312	0.076043	0.0206954	0.0550945	0.00343395	0.00344329	0	0	0.00346945	0.00346632	0	0.00347222	0	0	0	0	0	0	0
Bacteria	Firmicutes	Bacilli	Bacillales	un_Bacillales	un_Bacillales	CL00952_un_Bacillales	0	0	0	0	0	0.0101926	0.0644877	0.0237111	0	0.00344531	0	0	0	0	0	0	0	0	0	0.00347826	0.0101767	0	0.0136342	0.101833	0	0	0	0	0.00343395	0	0	0.00345077	0	0	0.00346669	0	0.0034887	0.00347439	0	0.00347126	0.00347935	0.00344376	0
Bacteria	Proteobacteria	un_Proteobacteria	un_Proteobacteria	un_Proteobacteria	un_Proteobacteria	CL01218_un_Proteobacteria	0.0207526	0	0	0	0.00711921	0	0.00339409	0	0	0	0.0137452	0	0	0.101268	0	0	0	0	0	0	0	0	0	0	0.0103781	0	0.00689845	0	0.0240376	0	0.017188	0.00345077	0	0	0.00693337	0.0138889	0	0	0.00345805	0	0	0	0
Bacteria	un_Bacteria	un_Bacteria	un_Bacteria	un_Bacteria	un_Bacteria	CL00574_un_Bacteria	0	0	0	0	0	0.00339755	0	0	0.00345519	0	0	0	0	0	0	0	0	0	0	0	0	0	0	0	0	0	0	0	0	0	0	0	0.0104084	0.0207979	0.0104001	0.0416667	0.0732626	0.0729623	0.062245	0.00694252	0.0521903	0.0551002	0.0171585
Bacteria	Acidobacteria	Acidobacteria_Gp17	un_Acidobacteria_Gp17	un_Acidobacteria_Gp17	un_Acidobacteria_Gp17	CL00776_un_Acidobacteria_Gp17	0	0	0	0	0	0	0	0	0	0.0103359	0	0	0.00344353	0.0262546	0	0	0	0	0	0	0	0	0	0	0.0207562	0.006913	0	0.00688682	0.0137358	0.00688658	0.017188	0	0.069389	0.0381296	0.0138667	0.0277778	0.0941948	0.0347439	0.0207483	0.0381838	0.0487109	0.0344376	0.0102951
Bacteria	Proteobacteria	Alphaproteobacteria	Rhizobiales	Hyphomicrobiaceae	Hyphomicrobium	CL00411_Hyphomicrobium	0.0691754	0.0483709	0.0310538	0.0103089	0.00355961	0.0169877	0.0169704	0.00677461	0.0414622	0.0344531	0.0274905	0.0445939	0.0103306	0.0525092	0.100701	0.0976222	0.0172598	0.041405	0.0692161	0.0869565	0.013569	0.0135671	0.0238598	0.0271555	0.0449718	0.041478	0.0517384	0.0447643	0.0343395	0.0309896	0.0893778	0.0552124	0.0416334	0.0450622	0.0173334	0.0416667	0.0907061	0.0521159	0.0276644	0.0485976	0.0521903	0.0241063	0.0137268
Bacteria	Proteobacteria	Gammaproteobacteria	un_Gammaproteobacteria	un_Gammaproteobacteria	un_Gammaproteobacteria	CL01363_un_Gammaproteobacteria	0	0	0	0	0	0	0	0	0	0	0	0	0	0	0	0	0	0	0	0	0	0	0	0	0	0	0	0	0	0	0	0	0.00346945	0.00693265	0.00693337	0.0208333	0.0174435	0.0104232	0	0.00347126	0.0139174	0.00688753	0.0171585
Bacteria	Deinococcus-Thermus	Deinococci	Deinococcales	Deinococcaceae	Deinococcus	CL00705_Deinococcus	0	0	0	0	0	0	0	0	0	0	0	0	0	0	0	0	0	0	0	0	0	0	0	0	0	0	0	0	0	0	0	0	0	0.100523	0.0416002	0	0	0	0.0484128	0	0	0.0275501	0.024022
Bacteria	Proteobacteria	Deltaproteobacteria	Myxococcales	un_Myxococcales	un_Myxococcales	CL01317_un_Myxococcales	0	0	0	0	0	0	0	0	0	0	0	0	0	0	0	0	0	0	0	0	0	0	0	0	0	0	0	0	0.0068679	0	0	0	0.0138778	0.0138653	0.0104001	0.0208333	0.0034887	0.0104232	0.0172903	0.0208275	0.00347935	0.0137751	0.0171585
Bacteria	Proteobacteria	Alphaproteobacteria	Rhodobacterales	Rhodobacteraceae	Rubellimicrobium	CL00557_Rubellimicrobium	0	0	0	0	0	0	0	0	0	0	0	0	0	0	0.00347246	0	0	0	0	0	0.00339225	0	0	0	0	0	0	0	0	0.00688658	0.00687521	0	0.0624501	0.0623938	0.0624003	0.00347222	0.0034887	0.00694879	0.0414966	0.0381838	0.0347935	0.0241063	0.0274537
Bacteria	Proteobacteria	Alphaproteobacteria	Rhodospirillales	Reyranellaceae	Reyranella	CL01384_Reyranella	0.0138351	0.0345507	0.00345042	0.00687262	0.00355961	0	0.0101823	0.0101619	0.0172759	0.0137812	0	0.0171515	0.0241047	0.00750131	0.0138899	0.013946	0.0103559	0	0.0311473	0.00695652	0.0203535	0.00339179	0	0.0101833	0.0588093	0.0518475	0.100028	0.0550945	0	0.024103	0.00343761	0.00345077	0	0.00346632	0.00346669	0	0.00697739	0	0	0	0.00347935	0.00688753	0
Bacteria	Firmicutes	Bacilli	Bacillales	Paenibacillaceae	Aneurinibacillus	CL00547_Aneurinibacillus	0.0103763	0.0103652	0.0172521	0.00687262	0.00355961	0	0.0135763	0	0.0103656	0.00689061	0.00343631	0.0034303	0.0103306	0.00375066	0.00347246	0.00348651	0.00690393	0.0172521	0.0138432	0.00347826	0	0.00339179	0	0	0.00691874	0.0034565	0.00689845	0	0.00343395	0.00688658	0.0240633	0.00345077	0.0104084	0.0173316	0.0416002	0.0555556	0.0697739	0.0382183	0.062245	0.0902527	0.0417522	0.058544	0.0686342
Bacteria	Actinobacteria	Acidimicrobiia	Acidimicrobiales	un_Acidimicrobiales	un_Acidimicrobiales	CL00576_un_Acidimicrobiales	0.0242114	0.0449159	0.0172521	0.0481083	0.00355961	0.00679509	0.0135763	0.0033873	0.0138207	0.0482343	0.0481083	0.0823271	0.0137741	0.0187533	0.0173623	0.0104595	0.0103559	0.0276033	0.0622945	0.0278261	0.00678449	0.00339179	0	0	0.00691874	0.0311085	0.0137969	0.0998588	0.0274716	0.0413195	0.0240633	0.00690155	0.0277556	0.0450622	0.0104001	0.03125	0.0418644	0.0277951	0.0103742	0.0451264	0.0243555	0.0275501	0.024022
Bacteria	un_Bacteria	un_Bacteria	un_Bacteria	un_Bacteria	un_Bacteria	CL00873_un_Bacteria	0.0415053	0.00345507	0	0.00343631	0	0	0	0	0.00691037	0.0310078	0	0	0.0137741	0.00750131	0	0.013946	0.00345197	0.0345042	0	0.0591304	0.0169612	0	0.0340855	0.0101833	0.0345937	0	0.0137969	0	0.0274716	0.0172164	0.0996906	0.0172539	0	0.010399	0.00346669	0.00347222	0	0	0.00345805	0.00347126	0.0139174	0.0137751	0.0137268
Bacteria	Gemmatimonadetes	Gemmatimonadetes	Gemmatimonadales	Gemmatimonadaceae	Gemmatimonas	CL01898_Gemmatimonas	0	0	0	0	0	0	0	0	0	0	0.0996529	0	0	0	0.00347246	0	0	0	0	0	0	0	0	0	0	0	0	0	0.00343395	0	0	0	0.00346945	0.00346632	0.00346669	0.00347222	0	0	0	0.00347126	0.00347935	0	0.0102951
Bacteria	Proteobacteria	Betaproteobacteria	Nitrosomonadales	Nitrosomonadaceae	Nitrosomonas	CL02929_Nitrosomonas	0	0	0	0	0	0	0	0	0.00345519	0.0378984	0	0.0994786	0.00344353	0	0	0.0453246	0	0	0	0	0	0	0	0	0	0	0	0	0	0	0	0	0	0	0	0	0	0	0	0	0	0	0
Bacteria	Firmicutes	Bacilli	Bacillales	Paenibacillaceae	Paenibacillus	CL00598_Paenibacillus	0.00691754	0	0.00345042	0.00687262	0.0783113	0.0781436	0.0848522	0.0914572	0	0.0103359	0	0.0034303	0.00344353	0.00375066	0.00347246	0	0	0	0.00692161	0	0.0610604	0.09497	0.0715795	0.0984386	0	0.0034565	0.00344923	0.0206604	0	0.00688658	0.0240633	0.00345077	0	0	0	0.0138889	0.0139548	0.00347439	0.0103742	0.00694252	0	0.00688753	0
Bacteria	Proteobacteria	Gammaproteobacteria	un_Gammaproteobacteria	un_Gammaproteobacteria	un_Gammaproteobacteria	CL01337_un_Gammaproteobacteria	0.00345877	0	0	0	0.00355961	0.0203853	0.00339409	0.00677461	0	0	0	0.0137212	0	0.00375066	0	0	0	0	0	0	0.0237457	0	0	0.0984386	0	0.006913	0	0	0	0	0	0	0.00346945	0	0	0.00347222	0	0.00347439	0.00345805	0	0	0	0
Bacteria	Bacteroidetes	Chitinophagia	Chitinophagales	Chitinophagaceae	Niastella	CL00832_Niastella	0.00345877	0	0	0	0.00355961	0.00339755	0.00678817	0.0033873	0	0	0	0	0	0	0.00347246	0	0	0	0	0	0.0169612	0.0983618	0.0306769	0.0746775	0.00691874	0.0172825	0.0482892	0.00344341	0.00343395	0	0.00343761	0.0138031	0.00346945	0.00346632	0	0	0	0.0104232	0	0	0.00347935	0	0.00686342
Bacteria	Planctomycetes	Planctomycetacia	Planctomycetales	Gemmataceae	un_Gemmataceae	CL00517_un_Gemmataceae	0	0	0	0	0	0	0	0	0	0	0	0	0	0	0	0	0	0	0	0	0	0	0	0	0	0	0	0	0	0	0	0	0.0451029	0.0519949	0.0381335	0.0659722	0.034887	0.0451671	0.0449547	0.0277701	0.0556696	0.0241063	0.0274537
Bacteria	WPS-1	un_WPS-1	un_WPS-1	un_WPS-1	un_WPS-1	CL01464_un_WPS-1	0	0.0449159	0	0	0	0	0	0	0	0	0	0	0.00344353	0.00375066	0	0	0	0.00690084	0.00692161	0	0	0	0	0	0	0	0	0	0	0	0.0206256	0	0.0069389	0	0	0.00347222	0.0034887	0.00347439	0	0	0.0243555	0	0
Bacteria	Proteobacteria	Deltaproteobacteria	Bdellovibrionales	Bdellovibrionaceae	Bdellovibrio	CL00806_Bdellovibrio	0.0207526	0.0276405	0.041405	0.0309268	0.0142384	0.00679509	0.00678817	0.0474223	0.0138207	0.00344531	0	0	0.00688705	0.0300053	0.0104174	0.0313786	0.0103559	0.0483058	0.0346081	0.0973913	0.00678449	0.00339179	0.0068171	0	0	0.006913	0.0103477	0.00344341	0.0240376	0.0103299	0.017188	0.0103523	0	0.0173316	0	0.00694444	0.0139548	0.00694879	0.0138322	0.0208275	0	0	0.00686342
Bacteria	un_Bacteria	un_Bacteria	un_Bacteria	un_Bacteria	un_Bacteria	CL00556_un_Bacteria	0	0.00691013	0.00690084	0.00343631	0	0	0	0	0	0	0.00343631	0.00686059	0.00344353	0	0	0.00697301	0.00345197	0.0103513	0	0	0	0	0	0	0	0.0034565	0	0.00344341	0	0	0	0.00690155	0.0416334	0.0450622	0.0901338	0.03125	0.0139548	0.0555903	0.0587869	0.0208275	0.059149	0.0413252	0.0549073
Bacteria	Proteobacteria	un_Proteobacteria	un_Proteobacteria	un_Proteobacteria	un_Proteobacteria	CL00722_un_Proteobacteria	0	0	0	0	0	0	0	0	0.00345519	0	0	0	0	0	0	0	0	0.00345042	0	0	0	0	0	0	0	0	0	0	0	0	0	0	0.0277556	0.0277306	0.0242668	0.0208333	0.0313983	0.0416927	0.0414966	0.0971952	0.0661077	0.0516565	0.0274537
Bacteria	Proteobacteria	Alphaproteobacteria	Sphingomonadales	Erythrobacteraceae	Novosphingobium	CL00867_Novosphingobium	0	0.0103652	0	0	0	0	0	0	0	0.00344531	0	0	0.00688705	0	0.00694493	0	0.00345197	0	0	0.0104348	0	0	0	0	0	0	0	0	0	0	0	0	0.0104084	0.0277306	0.0104001	0.0277778	0.0139548	0.00694879	0.0207483	0.0104138	0.0104381	0.0172188	0.00686342
Bacteria	Proteobacteria	Alphaproteobacteria	Sphingomonadales	Erythrobacteraceae	Erythrobacter	CL00954_Erythrobacter	0.0380465	0	0.00690084	0.00687262	0	0.0475657	0.00339409	0.0033873	0.0587382	0.00689061	0.0171815	0.0102909	0.0206612	0.011252	0.097229	0.013946	0.0138079	0.0138017	0.00346081	0.0173913	0	0	0.00340855	0.0169722	0.00345937	0.006913	0.0172461	0.00688682	0	0.00688658	0.00343761	0	0.0104084	0.010399	0.00693337	0.0104167	0.0209322	0.00347439	0.00691611	0.00347126	0.0104381	0.0137751	0
Bacteria	Planctomycetes	Planctomycetacia	un_Planctomycetacia	un_Planctomycetacia	un_Planctomycetacia	CL00699_un_Planctomycetacia	0.00345877	0.0138203	0	0	0	0	0	0	0.0241863	0.00344531	0.00687262	0.0034303	0	0.00375066	0	0	0	0	0	0	0	0	0	0	0	0	0	0	0.0068679	0	0	0.00345077	0.0520418	0.0589275	0.0970672	0.0208333	0.0139548	0.0208464	0.0414966	0	0.0104381	0.0103313	0.0102951
Bacteria	Proteobacteria	Deltaproteobacteria	Myxococcales	un_Myxococcales	un_Myxococcales	CL00354_un_Myxococcales	0.0103763	0.0103652	0.00345042	0.00687262	0	0	0.00339409	0.0033873	0.00345519	0.00344531	0.00687262	0.0102909	0.00688705	0.0300053	0.00694493	0.0174325	0.0103559	0.0103513	0.00692161	0.0243478	0.00339225	0.00339179	0.0068171	0.00678887	0	0.0034565	0.0241446	0	0.0274716	0.0103299	0.0137504	0.0379585	0.0589807	0.0658602	0.0104001	0.0694444	0.0872174	0.0590647	0.0518708	0.0659539	0.0487109	0.0309939	0.0377488
Bacteria	Planctomycetes	Planctomycetacia	Planctomycetales	un_Planctomycetales	un_Planctomycetales	CL00875_un_Planctomycetales	0	0	0	0	0	0	0	0	0	0	0	0	0	0	0	0	0.00345197	0	0	0	0	0	0	0	0	0	0	0	0	0	0	0	0.0208167	0.0207979	0.0346669	0.0104167	0.0209322	0.0382183	0.0138322	0.0173563	0.0278348	0.0103313	0.0205903
Bacteria	Chloroflexi	un_Chloroflexi	un_Chloroflexi	un_Chloroflexi	un_Chloroflexi	CL00654_un_Chloroflexi	0.0968456	0.0138203	0.0103513	0.0274905	0.00711921	0.037373	0.0271527	0.0169365	0.0138207	0.00689061	0.0274905	0.0377333	0.0309917	0.0262546	0.0555594	0.0313786	0.0310677	0.0207025	0.017304	0.0417391	0.0407069	0.0440932	0.0102256	0.0203666	0.0311343	0.0449345	0.0137969	0.0516511	0.0068679	0.0137732	0.0309385	0.00690155	0.0069389	0.00346632	0.0104001	0.00347222	0.0104661	0	0.00691611	0	0	0.00344376	0
Bacteria	Firmicutes	Clostridia	un_Clostridia	un_Clostridia	un_Clostridia	CL00495_un_Clostridia	0	0	0.00345042	0.00343631	0	0	0	0	0.0103656	0	0.00343631	0.0034303	0	0	0	0	0	0.00345042	0	0	0	0	0	0	0	0	0	0	0.00343395	0	0	0	0.069389	0.0554612	0.0624003	0.0590278	0.0627965	0.0312695	0.0968255	0.0728964	0.0800251	0.0757628	0.0892244
Bacteria	Firmicutes	Bacilli	Bacillales	Alicyclobacillaceae	Effusibacillus	CL00629_Effusibacillus	0	0.0138203	0.00690084	0.00687262	0.00355961	0	0	0.0033873	0.0103656	0.00689061	0	0.0034303	0.00688705	0	0.00347246	0.00697301	0	0.00345042	0.00346081	0	0	0	0	0	0.00691874	0	0	0.00344341	0.00343395	0	0	0.00345077	0.0555112	0.0242643	0.0381335	0.03125	0.0104661	0.0416927	0.0968255	0.0555401	0.0278348	0.0413252	0.0892244
Bacteria	Proteobacteria	Alphaproteobacteria	Rhodospirillales	Azospirillaceae	Niveispirillum	CL02806_Niveispirillum	0	0	0	0	0	0.00339755	0	0	0.0967452	0.0654608	0	0.0171515	0	0	0	0.00348651	0	0	0	0	0	0	0	0	0.0103781	0.006913	0.00344923	0	0	0	0	0.00690155	0	0	0	0	0.0034887	0	0	0.00347126	0	0.00344376	0
Bacteria	Proteobacteria	Betaproteobacteria	Burkholderiales	Comamonadaceae	Piscinibacter	CL00966_Piscinibacter	0.0345877	0.0241855	0.0345042	0.0790351	0.00355961	0.00339755	0.00339409	0.0033873	0.00691037	0.0206718	0	0	0.0241047	0.011252	0.0104174	0.0104595	0.096655	0.0655579	0.0138432	0.0278261	0	0	0.0102256	0	0.00345937	0.006913	0.00344923	0	0	0.0550926	0.0137504	0.00345077	0	0.00346632	0.00346669	0	0.0034887	0	0.0103742	0.00347126	0	0.00688753	0.00343171
Bacteria	un_Bacteria	un_Bacteria	un_Bacteria	un_Bacteria	un_Bacteria	CL02119_un_Bacteria	0	0	0	0	0	0	0	0	0	0	0	0	0	0	0	0.020919	0	0	0	0.0417391	0.0203535	0	0	0	0.0761061	0	0	0	0	0	0	0.0966217	0	0	0	0	0	0	0	0	0	0	0
Bacteria	Proteobacteria	un_Proteobacteria	un_Proteobacteria	un_Proteobacteria	un_Proteobacteria	CL01469_un_Proteobacteria	0.0138351	0.0138203	0	0	0.0142384	0.00339755	0	0	0.00345519	0	0	0	0.00344353	0.00375066	0.0104174	0.013946	0.00690393	0.00690084	0.017304	0.00695652	0.00339225	0	0	0	0.027675	0	0.00344923	0.0964154	0	0.0172164	0	0.0103523	0	0.00693265	0.00346669	0.0104167	0	0.0138976	0.0138322	0.00694252	0.0069587	0.00688753	0.00686342
Bacteria	Planctomycetes	Planctomycetacia	Planctomycetales	Gemmataceae	un_Gemmataceae	CL02312_un_Gemmataceae	0	0	0	0	0.00355961	0	0	0.0033873	0	0.00689061	0	0.0137212	0.00344353	0	0.00694493	0	0.00690393	0	0	0	0.00339225	0.00339179	0.0136342	0.00339443	0.0242156	0.020739	0.00344923	0.0964154	0.0068679	0.00344329	0	0	0	0	0	0	0	0	0	0	0	0	0
Bacteria	Actinobacteria	Thermoleophilia	Gaiellales	Gaiellaceae	Gaiella	CL01020_Gaiella	0.0207526	0.0310956	0.0276033	0.0515446	0	0.00339755	0.00678817	0	0.0138207	0.0275624	0.0962166	0.0274424	0.0585399	0.0300053	0.0138899	0.0174325	0.0345197	0.0138017	0.0138432	0.013913	0.00339225	0.0169589	0.00340855	0	0	0.006913	0	0.0137736	0.0137358	0.0413195	0.0687521	0	0.0138778	0.00346632	0.00346669	0	0.00697739	0.00347439	0.00345805	0.0208275	0	0.00688753	0.00686342
Bacteria	Planctomycetes	Planctomycetacia	Pirellulales	Pirellulaceae	un_Pirellulaceae	CL01161_un_Pirellulaceae	0	0	0	0	0.00355961	0.0951313	0.00339409	0.0101619	0	0	0	0	0	0.0187533	0.00347246	0	0	0.0103513	0	0.00347826	0	0.00339179	0	0.00339443	0	0	0	0	0	0	0	0	0.00346945	0.0138653	0.0104001	0.00694444	0	0	0.0172903	0	0.0173968	0.00344376	0
Bacteria	Firmicutes	Bacilli	Bacillales	Paenibacillaceae	Brevibacillus	CL01574_Brevibacillus	0.00691754	0.00691013	0.0138017	0	0	0	0	0	0.00691037	0.00344531	0	0.00686059	0	0	0.00347246	0	0	0.00690084	0.0103824	0.00695652	0	0	0	0	0.00345937	0.006913	0	0	0.0068679	0	0	0.00345077	0	0.010399	0.0104001	0.00347222	0.0034887	0	0.0172903	0	0.0069587	0.0103313	0.0137268
Bacteria	Actinobacteria	Thermoleophilia	Solirubrobacterales	Solirubrobacteraceae	Solirubrobacter	CL00414_Solirubrobacter	0	0.00345507	0	0.00687262	0	0	0	0	0	0.00344531	0	0.0137212	0.00344353	0.00375066	0.00347246	0	0.00690393	0.00345042	0.0138432	0.00347826	0.00339225	0.0101754	0	0	0	0.006913	0	0	0.0068679	0	0	0.00690155	0.0520418	0.0450622	0.065867	0.0520833	0.0523304	0.0868598	0.0864513	0.0763677	0.0939425	0.072319	0.0377488
Bacteria	Proteobacteria	Alphaproteobacteria	Caulobacterales	Caulobacteraceae	Brevundimonas	CL00639_Brevundimonas	0.0172939	0.0207304	0.0172521	0.0240542	0.00355961	0.0135902	0.0169704	0	0.00691037	0.00344531	0	0	0.00344353	0	0.0104174	0	0.0448756	0.0172521	0.0242256	0.093913	0.00678449	0	0	0.00339443	0.00345937	0	0.00689845	0	0.0103018	0	0	0	0.0138778	0.00346632	0.0138667	0.0243056	0.0383757	0.0138976	0.0345805	0.0208275	0.00347935	0.0275501	0.00343171
Bacteria	Gemmatimonadetes	Gemmatimonadetes	Gemmatimonadales	Gemmatimonadaceae	un_Gemmatimonadaceae	CL00623_un_Gemmatimonadaceae	0	0	0	0.00343631	0	0	0	0	0	0	0	0	0	0	0	0	0.00345197	0	0	0	0	0	0	0	0	0	0	0	0	0	0	0	0.0555112	0.0554612	0.0208001	0.0208333	0.0313983	0.0277951	0.0276644	0.0451264	0.0313142	0.0241063	0.0274537
Bacteria	Proteobacteria	Gammaproteobacteria	un_Gammaproteobacteria	un_Gammaproteobacteria	Acidibacter	CL00718_Acidibacter	0.00345877	0.00345507	0.00690084	0.00687262	0.00711921	0	0	0	0.00345519	0.0103359	0	0	0.0378788	0.0562598	0.0937565	0.013946	0.00345197	0.0103513	0.00692161	0.00695652	0.013569	0.00678357	0.00340855	0.0101833	0.00345937	0.0380215	0.0379415	0.00688682	0.0206037	0.024103	0.0206256	0.0103523	0.0242862	0.0242643	0.0485336	0.0451389	0.0139548	0.0416927	0.00691611	0.0451264	0.0417522	0.0516565	0.00686342
Bacteria	Actinobacteria	Actinobacteria	Sporichthyales	Sporichthyaceae	Sporichthya	CL00540_Sporichthya	0.00691754	0	0.00345042	0.00687262	0.00355961	0.00679509	0	0	0.00691037	0	0.00343631	0.0102909	0.00344353	0.00750131	0	0	0.00345197	0	0	0.00347826	0	0	0	0	0	0	0.00344923	0.00688682	0	0	0	0	0.0936752	0.0693265	0.0312002	0.0486111	0.0697739	0.0590647	0.0311225	0.0173563	0.0417522	0.0551002	0.0274537
Bacteria	Actinobacteria	un_Actinobacteria	un_Actinobacteria	un_Actinobacteria	un_Actinobacteria	CL00880_un_Actinobacteria	0	0	0	0	0	0	0	0	0	0	0	0	0	0	0	0	0	0	0	0	0	0	0	0	0	0	0	0	0	0	0	0	0.0312251	0.0346632	0.0346669	0.0243056	0	0.017372	0.0242064	0.0312413	0.0243555	0.0241063	0.0446122
Bacteria	Proteobacteria	Alphaproteobacteria	Caulobacterales	Caulobacteraceae	Phenylobacterium	CL00728_Phenylobacterium	0	0.00345507	0	0	0.00355961	0	0	0.0033873	0	0	0	0	0.00688705	0	0.00347246	0.00348651	0	0.0103513	0	0	0	0	0	0.00339443	0	0	0	0.00344341	0	0.00344329	0	0	0.0555112	0.0242643	0.0381335	0.00694444	0.00697739	0.0243208	0.0518708	0.0208275	0.0243555	0.0241063	0.00686342
Bacteria	Acidobacteria	Acidobacteria_Gp6	un_Acidobacteria_Gp6	un_Acidobacteria_Gp6	un_Acidobacteria_Gp6	CL00898_un_Acidobacteria_Gp6	0.0138351	0	0.0138017	0.0103089	0.00711921	0.0203853	0.0271527	0.00677461	0	0.00689061	0	0.0034303	0.0103306	0.0375066	0.00694493	0.0174325	0.00345197	0.0103513	0.00692161	0.00695652	0.027138	0.0169589	0.00340855	0.0339443	0.093403	0.0380215	0.0241446	0.017217	0.0137358	0.00688658	0.0481265	0.0345077	0.0138778	0.0138653	0.00346669	0	0.0139548	0.00694879	0.00345805	0.00347126	0	0.00344376	0
Bacteria	un_Bacteria	un_Bacteria	un_Bacteria	un_Bacteria	un_Bacteria	CL00879_un_Bacteria	0.0726342	0.0241855	0.0172521	0.0171815	0.00711921	0.00339755	0.0101823	0.0033873	0.09329	0.00689061	0.0206178	0.0171515	0.0137741	0.0262546	0.0277797	0.0278921	0.0172598	0.0655579	0.0553729	0.0486957	0.0101767	0.00339179	0	0	0.00345937	0	0.0206954	0.0103302	0.0171697	0.0172164	0.0206256	0.00345077	0.00346945	0.010399	0.00346669	0.0138889	0.0244209	0.00347439	0.0138322	0.013885	0	0.0103313	0.00343171
Bacteria	Actinobacteria	Actinobacteria	Micrococcales	Microbacteriaceae	Microbacterium	CL01044_Microbacterium	0.0345877	0.0932868	0.0517563	0.0377994	0.0106788	0.0271804	0.0169704	0.00677461	0.038007	0.0516796	0.0549809	0.0445939	0.0550964	0.0337559	0.0312522	0.0418381	0.0379716	0.0586571	0.0622945	0.013913	0.00339225	0.00678357	0	0.00339443	0.0138375	0.020739	0.0241446	0.017217	0.0343395	0.0413195	0.0378137	0.0138031	0	0	0	0.00347222	0	0	0	0.0104138	0	0	0
Bacteria	un_Bacteria	un_Bacteria	un_Bacteria	un_Bacteria	un_Bacteria	CL01068_un_Bacteria	0.0587991	0.0932868	0.0655579	0.0206178	0.00711921	0.00679509	0.0271527	0.00677461	0.038007	0.0344531	0.0343631	0.0205818	0.0206612	0	0.0138899	0.013946	0.0172598	0.0345042	0.017304	0.0173913	0.00339225	0.00339179	0.0068171	0	0.00691874	0.0518475	0.031043	0.017217	0.0103018	0.0688658	0.0275009	0.00690155	0.00346945	0	0	0.00347222	0.0034887	0.0138976	0	0.00347126	0	0.00688753	0
Bacteria	Bacteroidetes	Chitinophagia	Chitinophagales	Chitinophagaceae	un_Chitinophagaceae	CL01077_un_Chitinophagaceae	0.0172939	0.00345507	0.00690084	0.0103089	0.017798	0.0135902	0.0101823	0	0.0172759	0.0378984	0	0.0171515	0.0172176	0.0225039	0.0381971	0.0174325	0.0207118	0.0103513	0.0311473	0.0173913	0.00678449	0.0135671	0	0.00678887	0.0761061	0.020739	0.0931291	0.0137736	0.0309055	0.00688658	0.0412513	0.0276062	0.00346945	0.010399	0	0.03125	0.0174435	0.00347439	0	0.013885	0.0069587	0	0
Bacteria	Bacteroidetes	Cytophagia	Cytophagales	Hymenobacteraceae	Pontibacter	CL01150_Pontibacter	0	0	0	0	0	0	0	0	0.0172759	0.0930233	0.0137452	0	0.00344353	0	0.0173623	0.0697301	0.00690393	0.00690084	0.0242256	0	0	0	0	0	0.00691874	0.0103695	0.031043	0.0723116	0.0412074	0.00344329	0.00687521	0	0.0138778	0	0.0104001	0.0104167	0	0.0104232	0	0	0.0208761	0.0103313	0
Bacteria	Planctomycetes	Planctomycetacia	Pirellulales	un_Pirellulales	un_Pirellulales	CL00618_un_Pirellulales	0.0138351	0.00691013	0	0.0137452	0.00355961	0.00339755	0.00339409	0	0	0.00689061	0	0.0102909	0.0103306	0.00750131	0.0138899	0.00697301	0.0207118	0.00690084	0.00346081	0.00695652	0	0	0	0	0	0	0	0	0	0	0	0	0.0104084	0.0277306	0.0208001	0.0208333	0.0488418	0.0382183	0.00691611	0.0173563	0.059149	0.0275501	0.00343171
Bacteria	Firmicutes	Bacilli	Bacillales	Paenibacillaceae	Ammoniphilus	CL00554_Ammoniphilus	0.0345877	0.0483709	0.0276033	0.0343631	0.00711921	0.0135902	0	0.0101619	0.0621934	0.0826873	0.0549809	0.0514544	0.0929752	0.0450079	0.0138899	0.0732167	0.0552315	0.0621075	0.0311473	0.0765217	0.0101767	0	0	0	0.0518905	0.027652	0.04484	0.0619813	0.065245	0.0654225	0.0275009	0.0517616	0.0138778	0.00693265	0.0138667	0.0243056	0.0279096	0.0208464	0.0207483	0.0312413	0.0139174	0.0241063	0.0308854
Bacteria	Proteobacteria	Alphaproteobacteria	Sphingomonadales	Sphingomonadaceae	Sphingomonas	CL02472_Sphingomonas	0	0	0	0	0	0	0	0	0.00691037	0.00689061	0	0.0102909	0.0137741	0	0.00347246	0.00348651	0	0	0	0	0	0	0	0	0.0553499	0.041478	0.0517384	0.092972	0	0	0	0.00345077	0	0	0	0	0	0	0	0	0.00347935	0	0
Bacteria	Actinobacteria	un_Actinobacteria	un_Actinobacteria	un_Actinobacteria	un_Actinobacteria	CL00881_un_Actinobacteria	0.044964	0.00691013	0.0448554	0.0515446	0.00711921	0	0.0169704	0	0.0207311	0.0413437	0.0652899	0.0137212	0.0413223	0.0300053	0.045142	0.0801897	0.0552315	0.0517563	0.0415297	0.0208696	0.00678449	0.0101754	0.00340855	0	0.00345937	0.0034565	0.0137969	0.0103302	0.0206037	0.0929688	0.0240633	0.0345077	0.0069389	0.0138653	0	0.00347222	0.0104661	0.00694879	0.0138322	0.0173563	0.00347935	0.0137751	0.0205903
Bacteria	un_Bacteria	un_Bacteria	un_Bacteria	un_Bacteria	un_Bacteria	CL00614_un_Bacteria	0.0864693	0.0276405	0.0276033	0.0309268	0.00355961	0.0203853	0.0135763	0.0033873	0.0898348	0.0310078	0.0343631	0.092618	0.0206612	0.0487585	0.0555594	0.0488111	0.0310677	0.0897109	0.0726769	0.0869565	0.0101767	0.00339179	0.0170427	0	0.0172968	0.006913	0.0206954	0.00688682	0.0377734	0.0275463	0.0412513	0.0103523	0	0.0346632	0.00693337	0.0243056	0.0523304	0.00347439	0.0276644	0.0173563	0	0.0137751	0.00343171
Bacteria	Proteobacteria	Betaproteobacteria	Burkholderiales	Comamonadaceae	Variovorax	CL01232_Variovorax	0	0	0	0.00343631	0.00355961	0	0.00339409	0.0101619	0	0.0137812	0.00687262	0.0034303	0	0.00375066	0.0104174	0	0	0.00345042	0	0	0.013569	0.00339179	0.0920308	0.0441276	0	0.0034565	0.0137969	0	0	0	0	0.0138031	0	0	0	0	0	0	0	0.00347126	0	0.00344376	0
Bacteria	Firmicutes	Bacilli	Bacillales	Paenibacillaceae	Paenibacillus	CL00808_Paenibacillus	0	0	0	0.00343631	0.0106788	0.0917338	0.0543054	0.0575842	0	0.0137812	0	0	0.00344353	0	0	0	0	0.00345042	0	0.00347826	0.0474914	0.0339179	0.0238598	0.0916497	0	0	0.00689845	0	0	0.0137732	0	0.0103523	0	0	0.00693337	0	0	0	0.00691611	0	0	0	0
Bacteria	Proteobacteria	Alphaproteobacteria	Rhizobiales	un_Rhizobiales	un_Rhizobiales	CL00636_un_Rhizobiales	0.0138351	0.0103652	0.00690084	0.00687262	0.0142384	0.00679509	0.00339409	0.0033873	0.0207311	0	0.0103089	0	0.00688705	0.0262546	0.00694493	0.00348651	0.00345197	0.00345042	0.017304	0.013913	0.00678449	0	0.0102256	0.0135777	0.0311343	0.0241955	0.0137969	0.0241039	0.00343395	0.0172164	0.00687521	0	0.0451029	0.0173316	0.0208001	0.0138889	0.0907061	0.0312695	0.0103742	0.0312413	0.0104381	0.0275501	0.0274537
Bacteria	Actinobacteria	un_Actinobacteria	un_Actinobacteria	un_Actinobacteria	un_Actinobacteria	CL00762_un_Actinobacteria	0	0	0	0	0	0	0	0	0	0	0	0	0	0	0	0	0	0	0	0	0	0	0	0	0	0	0	0	0	0	0	0	0.0555112	0.0242643	0.065867	0.03125	0.00697739	0.00694879	0.0138322	0.0242988	0.0904631	0.0275501	0.0274537
Bacteria	Actinobacteria	Actinobacteria	Pseudonocardiales	Pseudonocardiaceae	un_Pseudonocardiaceae	CL01064_un_Pseudonocardiaceae	0	0	0	0	0	0	0	0.0033873	0	0	0	0	0	0	0	0	0	0	0	0	0	0	0	0	0	0	0	0	0	0	0	0	0	0.0589275	0	0	0.0313983	0	0.00345805	0	0.0904631	0.00344376	0
Bacteria	Actinobacteria	Acidimicrobiia	Acidimicrobiales	Ilumatobacteraceae	un_Ilumatobacteraceae	CL00496_un_Ilumatobacteraceae	0.00345877	0.00345507	0	0	0.00355961	0	0	0	0.0138207	0	0	0.0102909	0	0	0.00347246	0	0.00690393	0.00690084	0.00346081	0.00347826	0	0	0	0	0	0.0172825	0.00344923	0.00688682	0.0206037	0	0.00343761	0	0.0416334	0.0762591	0.0138667	0.0208333	0.00697739	0.0382183	0.0311225	0.0416551	0.0208761	0.0344376	0.0377488
Bacteria	Firmicutes	Bacilli	Bacillales	Alicyclobacillaceae	Tumebacillus	CL00795_Tumebacillus	0.00345877	0.00345507	0	0.0137452	0	0	0	0.0033873	0	0.00344531	0.0137452	0	0	0.00375066	0	0	0.00690393	0	0.00346081	0	0	0	0	0	0.00345937	0.020739	0.00344923	0	0.00343395	0	0	0	0.0589807	0.0207979	0.0450669	0.0277778	0.00697739	0.017372	0.0587869	0.0208275	0.0243555	0.0275501	0.0446122
Bacteria	Armatimonadetes	Armatimonadetes_gp4	un_Armatimonadetes_gp4	un_Armatimonadetes_gp4	un_Armatimonadetes_gp4	CL00633_un_Armatimonadetes_gp4	0	0	0.00345042	0.0103089	0	0	0.0135763	0.00677461	0.0691037	0.0137812	0	0.0034303	0.0206612	0	0.0208348	0.00348651	0.0103559	0.0138017	0	0.0904348	0	0.00339179	0.00340855	0	0.00345937	0.0587605	0.00344923	0	0.0412074	0.0172164	0.0103128	0.0172539	0.0416334	0.0415959	0.0589336	0.03125	0.0209322	0.017372	0.0172903	0.0312413	0.0278348	0.0137751	0.0171585
Bacteria	un_Bacteria	un_Bacteria	un_Bacteria	un_Bacteria	un_Bacteria	CL00797_un_Bacteria	0	0	0	0	0	0	0	0.0033873	0	0	0	0	0	0	0	0	0	0	0	0	0.00678449	0	0	0	0	0	0	0	0	0.00344329	0.0137504	0	0.0138778	0.0381296	0.0346669	0.0138889	0.0174435	0.0277951	0.0311225	0.0208275	0.0417522	0.0172188	0.0205903
Bacteria	Proteobacteria	Gammaproteobacteria	un_Gammaproteobacteria	un_Gammaproteobacteria	Acidibacter	CL00753_Acidibacter	0.00691754	0	0.0241529	0.0103089	0	0	0.0101823	0.0169365	0.0138207	0.0241171	0.0206178	0.058315	0.0516529	0.011252	0.090284	0.0174325	0.00345197	0	0	0.0104348	0.00678449	0.00678357	0.00340855	0.0101833	0.0345937	0.013826	0.0724338	0.0413209	0.0480753	0.00688658	0.0309385	0.00345077	0.0069389	0.0173316	0.0208001	0.0138889	0.0279096	0.00347439	0.0103742	0.0173563	0.00347935	0.0172188	0.0308854
Bacteria	un_Bacteria	un_Bacteria	un_Bacteria	un_Bacteria	un_Bacteria	CL00685_un_Bacteria	0	0	0	0	0	0	0	0	0.0172759	0	0	0	0	0	0.0104174	0	0	0	0	0	0	0	0	0	0	0	0	0	0	0.00688658	0	0	0.0902057	0.0346632	0.0208001	0.0659722	0.0488418	0.0729623	0.0345805	0.0242988	0.0313142	0.0309939	0.0205903
Bacteria	Actinobacteria	Actinobacteria	un_Actinobacteria	un_Actinobacteria	un_Actinobacteria	CL00885_un_Actinobacteria	0.00691754	0	0	0	0	0	0	0	0	0	0	0	0.00344353	0	0	0	0.00690393	0	0.00346081	0	0	0	0	0	0	0	0	0.00688682	0.00343395	0	0	0	0.0902057	0.010399	0.0138667	0.0277778	0.00697739	0.0138976	0.00691611	0.00694252	0.0278348	0.0309939	0.0205903
Bacteria	Firmicutes	Bacilli	Bacillales	Bacillaceae	Mesobacillus	CL00549_Mesobacillus	0.00345877	0	0	0.0103089	0	0.00339755	0	0	0.0103656	0.00344531	0	0.0034303	0.00344353	0.0150026	0	0.00348651	0.0103559	0.00345042	0.00346081	0	0	0	0	0	0.00345937	0.0034565	0	0.00688682	0	0.0172164	0.0137504	0.0103523	0.0589807	0.0381296	0.0901338	0.0520833	0.0209322	0.0416927	0.0587869	0.0555401	0.0417522	0.0344376	0.0480439
Bacteria	Proteobacteria	Betaproteobacteria	un_Betaproteobacteria	un_Betaproteobacteria	un_Betaproteobacteria	CL01304_un_Betaproteobacteria	0	0	0	0	0	0	0	0	0	0	0	0	0	0	0.00347246	0	0	0.00345042	0	0	0	0	0	0	0	0	0	0	0	0	0	0	0.0069389	0.010399	0.0381335	0.0138889	0.0104661	0.0104232	0.0103742	0.0173563	0.0104381	0.0137751	0.0343171
Bacteria	Proteobacteria	Alphaproteobacteria	Sphingomonadales	Sphingomonadaceae	Sphingomonas	CL00678_Sphingomonas	0.00691754	0	0	0	0	0	0	0.0033873	0	0	0	0	0	0.00375066	0	0.00348651	0.0172598	0	0	0	0.00339225	0	0	0.00339443	0	0	0.0103477	0.00344341	0.0068679	0	0	0.00345077	0.0451029	0.0485285	0.0104001	0.0138889	0.034887	0.0104232	0.0138322	0.013885	0.0243555	0.0344376	0.00343171
Bacteria	Verrucomicrobia	Verrucomicrobia_Subdiv3	un_Verrucomicrobia_Subdiv3	un_Verrucomicrobia_Subdiv3	un_Verrucomicrobia_Subdiv3	CL00702_un_Verrucomicrobia_Subdiv3	0.00345877	0	0.00345042	0	0	0	0	0	0	0	0	0	0	0	0.00347246	0	0	0.00345042	0	0	0	0	0	0	0	0	0	0	0.00343395	0	0	0	0.038164	0.0242643	0.0416002	0.0173611	0.00697739	0.0347439	0.0345805	0.0312413	0.0347935	0.072319	0.0102951
Bacteria	un_Bacteria	un_Bacteria	un_Bacteria	un_Bacteria	un_Bacteria	CL00447_un_Bacteria	0.0484228	0.0380057	0.0172521	0.0481083	0.00355961	0	0.00678817	0.0135492	0.0138207	0.0275624	0.0206178	0.0171515	0.0172176	0.0525092	0.0486145	0.0244056	0.0138079	0.0517563	0.089981	0.0452174	0.0237457	0.00339179	0	0	0.0172968	0.055304	0.0275938	0.0895286	0.0446413	0.0172164	0.0309385	0.0172539	0.0485723	0.0415959	0.0242668	0.0381944	0.0732626	0.0625391	0.0172903	0.0277701	0.0452316	0.0688753	0.00686342
Bacteria	Proteobacteria	Deltaproteobacteria	un_Deltaproteobacteria	un_Deltaproteobacteria	un_Deltaproteobacteria	CL02347_un_Deltaproteobacteria	0.00691754	0.00345507	0.00345042	0.0171815	0.00355961	0	0.00339409	0	0	0	0	0	0	0.00375066	0	0	0.0414236	0.0103513	0.089981	0.0347826	0	0	0.00340855	0	0	0	0	0	0	0	0	0	0	0	0.00346669	0	0	0	0	0.0104138	0	0	0.00343171
Bacteria	Actinobacteria	un_Actinobacteria	un_Actinobacteria	un_Actinobacteria	un_Actinobacteria	CL00472_un_Actinobacteria	0.0103763	0	0.00690084	0.0206178	0	0	0	0	0	0.00689061	0	0	0.0275482	0.0150026	0.00694493	0.00348651	0	0.00345042	0	0.00347826	0	0	0.00340855	0	0.00691874	0	0	0.00344341	0.0171697	0.00688658	0	0	0.0485723	0.0554612	0.0381335	0.0625	0.0209322	0.0625391	0.0484128	0.0242988	0.0417522	0.0275501	0.0137268
Bacteria	Proteobacteria	Alphaproteobacteria	Rhizobiales	un_Rhizobiales	un_Rhizobiales	CL00521_un_Rhizobiales	0.0345877	0.0103652	0.0207025	0.0309268	0.00355961	0.0101926	0.00678817	0.0135492	0.0310967	0.00689061	0.00687262	0.0137212	0.0103306	0.0487585	0.0243072	0	0.0345197	0.0310538	0.00692161	0.0243478	0.00339225	0.0101754	0.0170427	0.0169722	0	0.013826	0.00344923	0	0.0171697	0	0.0446889	0.0207046	0.0485723	0.0242643	0.0242668	0.0243056	0.0662852	0.0138976	0.0242064	0.0381838	0.0313142	0.0206626	0.0171585
Bacteria	Proteobacteria	Betaproteobacteria	Burkholderiales	Oxalobacteraceae	un_Oxalobacteraceae	CL02096_un_Oxalobacteraceae	0.00345877	0.0103652	0	0	0	0	0	0	0	0.00344531	0	0	0.00344353	0	0.00347246	0.0104595	0.0103559	0	0.0138432	0	0	0.00339179	0.0068171	0	0.0622687	0.089869	0.04484	0.0103302	0.0206037	0	0.0137504	0.0103523	0	0	0	0	0	0	0	0	0	0	0
Bacteria	Proteobacteria	Alphaproteobacteria	Rhizobiales	Methylobacteriaceae	Microvirga	CL00519_Microvirga	0.0311289	0.0449159	0.0379546	0.0481083	0.0106788	0.00339755	0.0237586	0.0304857	0.00691037	0	0.0206178	0.0034303	0.0275482	0.00750131	0.0104174	0.020919	0.0897511	0.0276033	0.0484513	0.0243478	0.0508837	0.0339179	0.0340855	0.0509165	0	0.013826	0.00689845	0.0137736	0.0446413	0.0413195	0.0103128	0.0517616	0.0069389	0.0173316	0.0138667	0.0173611	0.034887	0.00694879	0.0138322	0.013885	0.0173968	0.0206626	0.0171585
Bacteria	Bacteroidetes	un_Bacteroidetes	un_Bacteroidetes	un_Bacteroidetes	un_Bacteroidetes	CL01000_un_Bacteroidetes	0.00345877	0.0103652	0	0	0.0106788	0.037373	0.0135763	0.0101619	0.0138207	0.0137812	0	0.0102909	0.0172176	0.0150026	0.0138899	0.0244056	0.0103559	0.0138017	0.00692161	0.0208696	0.0407069	0.0440932	0.0068171	0.0203666	0.065728	0.006913	0.0896799	0.0275473	0.0789808	0.00344329	0.0206256	0.0379585	0	0	0	0.00694444	0	0.00694879	0	0	0.0069587	0.00344376	0
Bacteria	Proteobacteria	Alphaproteobacteria	Rhizobiales	Methylobacteriaceae	un_Methylobacteriaceae	CL00689_un_Methylobacteriaceae	0.00345877	0.00345507	0	0	0	0.00679509	0	0	0	0.00344531	0	0	0	0.00375066	0	0	0.00345197	0	0	0	0	0	0	0	0	0	0	0.00344341	0.00343395	0	0	0	0.0867363	0.0589275	0.0242668	0.00694444	0.0383757	0.0208464	0.00345805	0.0208275	0.0173968	0.0206626	0.0411805
Bacteria	Proteobacteria	Alphaproteobacteria	Rhodobacterales	Rhodobacteraceae	Rubellimicrobium	CL00857_Rubellimicrobium	0	0	0	0.00343631	0	0	0	0	0	0	0	0	0	0	0	0	0	0	0	0	0	0	0	0	0	0	0	0	0	0	0	0	0.0346945	0.0311969	0.0381335	0.00347222	0.00697739	0.0208464	0.0138322	0.0104138	0.0173968	0.00344376	0.0343171
Bacteria	Actinobacteria	Actinobacteria	Micrococcales	Promicromonosporaceae	Promicromonospora	CL00474_Promicromonospora	0	0.0310956	0.0241529	0.00343631	0.0854305	0.0407706	0.0305468	0.0677461	0.038007	0	0.0240542	0.0034303	0.0895317	0.0150026	0.052087	0.0488111	0.0276157	0.00345042	0.0380689	0.0347826	0.00339225	0.0135671	0.0102256	0.00678887	0	0	0.0241446	0.0137736	0.0068679	0.0550926	0.0103128	0.00690155	0	0.0138653	0.00346669	0	0.00697739	0	0.00345805	0.00347126	0	0	0.0137268
Bacteria	Proteobacteria	Betaproteobacteria	Burkholderiales	Comamonadaceae	Variovorax	CL01289_Variovorax	0	0	0	0	0.00355961	0.00679509	0.00339409	0	0.0103656	0.0103359	0.00687262	0.00686059	0.00344353	0.00375066	0.00347246	0	0	0	0	0	0	0.00339179	0.0886223	0.0373388	0	0.0034565	0.00689845	0	0.0068679	0	0	0.0172539	0	0	0	0	0	0	0	0.00347126	0	0	0
Bacteria	Proteobacteria	Alphaproteobacteria	Rhizobiales	Hyphomicrobiaceae	un_Hyphomicrobiaceae	CL00877_un_Hyphomicrobiaceae	0.00345877	0	0.00690084	0.00343631	0.0106788	0.0169877	0.0237586	0.0270984	0	0	0	0.0034303	0.00344353	0	0.0138899	0.00697301	0	0.00690084	0.0242256	0.00347826	0.0508837	0.0508768	0.0102256	0.0882553	0.00691874	0.0103695	0	0	0.00343395	0	0.00343761	0	0	0	0	0.00347222	0.00697739	0	0	0	0	0.00344376	0
Bacteria	un_Bacteria	un_Bacteria	un_Bacteria	un_Bacteria	un_Bacteria	CL00630_un_Bacteria	0	0	0.00345042	0	0	0	0	0	0	0	0	0	0	0	0.00347246	0	0	0	0.00346081	0	0	0	0	0	0	0	0	0	0	0	0	0	0.038164	0.0346632	0.0242668	0.0347222	0.0488418	0.0208464	0.0172903	0.0312413	0.0173968	0.0137751	0.0343171
Bacteria	Proteobacteria	Alphaproteobacteria	Rhodospirillales	un_Rhodospirillales	un_Rhodospirillales	CL01425_un_Rhodospirillales	0	0	0	0	0	0	0	0	0	0	0	0	0	0	0	0	0	0	0	0	0	0	0	0	0	0	0	0	0	0	0	0	0.00346945	0.00346632	0	0	0.0139548	0.00694879	0.00691611	0.00347126	0.0104381	0.00344376	0
Bacteria	Chloroflexi	un_Chloroflexi	un_Chloroflexi	un_Chloroflexi	un_Chloroflexi	CL00463_un_Chloroflexi	0.00345877	0.00345507	0	0	0.00355961	0	0	0	0.00691037	0.0103359	0	0.00686059	0	0	0	0	0	0.00690084	0	0	0	0	0	0	0	0.0034565	0	0	0.0103018	0.00344329	0	0.00345077	0.0485723	0.0415959	0.0728004	0.03125	0.0174435	0.0625391	0.062245	0.0277701	0.0487109	0.0378814	0.0549073
Bacteria	Proteobacteria	Alphaproteobacteria	Rhizobiales	un_Rhizobiales	un_Rhizobiales	CL00512_un_Rhizobiales	0.00691754	0.0138203	0	0.00343631	0	0.00339755	0	0	0	0	0	0.0034303	0	0.00750131	0	0.00348651	0	0	0	0.00347826	0.00339225	0	0.0102256	0.0101833	0	0.0172825	0	0.00344341	0.0068679	0.00344329	0	0.00345077	0.0416334	0.0554612	0.0762671	0.0694444	0.0313983	0.0521159	0.0345805	0.0555401	0.059149	0.0206626	0.0343171
Bacteria	Proteobacteria	Gammaproteobacteria	Nevskiales	Nevskiaceae	un_Nevskiaceae	CL01669_un_Nevskiaceae	0.00345877	0.0656463	0.0759092	0	0.00355961	0.00339755	0.00678817	0	0.00345519	0	0	0.0034303	0.0413223	0	0.0138899	0.00348651	0.0172598	0	0.0207648	0.0173913	0.00678449	0	0.00340855	0	0	0	0.00344923	0.0137736	0	0.00344329	0	0.00345077	0	0.0866581	0.00346669	0	0	0	0.00691611	0.013885	0	0	0
Bacteria	Proteobacteria	Gammaproteobacteria	Xanthomonadales	Xanthomonadaceae	Lysobacter	CL00570_Lysobacter	0.00345877	0.00691013	0	0.00687262	0	0	0	0	0	0	0.00687262	0	0	0	0.00347246	0	0.00345197	0.00345042	0	0.013913	0	0	0	0	0	0	0.00689845	0	0	0.00688658	0	0.00690155	0.0277556	0.0589275	0.0277335	0.0173611	0.08024	0.017372	0.0242064	0.013885	0.0313142	0.0137751	0.00343171
Bacteria	Proteobacteria	Alphaproteobacteria	Rhizobiales	Methylobacteriaceae	un_Methylobacteriaceae	CL00763_un_Methylobacteriaceae	0.0103763	0.00345507	0.00345042	0	0	0	0	0	0	0.00344531	0	0	0	0	0	0	0	0	0	0	0	0	0.00340855	0	0	0	0	0.00344341	0	0	0	0	0.0208167	0.0415959	0.0173334	0.0138889	0.0279096	0.00347439	0.0207483	0.0104138	0.0173968	0.0275501	0.0205903
Bacteria	un_Bacteria	un_Bacteria	un_Bacteria	un_Bacteria	un_Bacteria	CL00935_un_Bacteria	0.0311289	0	0.0241529	0.0412357	0	0	0.0135763	0.0033873	0.0621934	0.00344531	0	0.0411636	0.0344353	0.0187533	0.00694493	0.00697301	0.0517795	0.0103513	0.0865202	0.0243478	0	0	0	0.00339443	0.0242156	0.0241955	0.00344923	0.0413209	0.065245	0.0172164	0.0687521	0.0448601	0	0	0	0.0104167	0.0244209	0	0.00345805	0	0	0	0
Bacteria	Actinobacteria	Actinobacteria	Pseudonocardiales	Pseudonocardiaceae	Pseudonocardia	CL00971_Pseudonocardia	0.0311289	0.0207304	0.0207025	0.0206178	0.00355961	0.0169877	0.0271527	0.00677461	0.0172759	0.0344531	0.0343631	0.0205818	0.0309917	0.0637612	0.0312522	0.0313786	0.0448756	0.0138017	0.0865202	0.0208696	0.0203535	0.0203507	0.0068171	0	0.0311343	0.034565	0.0241446	0.017217	0.0068679	0.0103299	0.00343761	0.0241554	0	0.010399	0	0	0.0104661	0.00347439	0.00345805	0.00694252	0	0.00688753	0.0171585
Bacteria	Verrucomicrobia	un_Verrucomicrobia	un_Verrucomicrobia	un_Verrucomicrobia	un_Verrucomicrobia	CL01566_un_Verrucomicrobia	0	0	0	0	0	0	0	0	0	0	0	0	0	0	0	0	0	0	0	0	0	0	0	0	0	0	0	0	0	0	0	0	0.0138778	0.010399	0.0173334	0	0	0.00694879	0.0138322	0	0.0104381	0.00344376	0.00686342
Bacteria	Planctomycetes	Planctomycetacia	Planctomycetales	Planctomycetaceae	un_Planctomycetaceae	CL01131_un_Planctomycetaceae	0.00691754	0.00691013	0.00345042	0.00343631	0	0.00339755	0.00339409	0.00677461	0.00345519	0.0172265	0	0.0102909	0.0137741	0.0187533	0.0104174	0.00348651	0.00345197	0	0	0	0.0203535	0.0101754	0.0068171	0.0407332	0.0864842	0.0172825	0.0206954	0.0482077	0	0.024103	0.00343761	0.0103523	0.00346945	0.0138653	0.00346669	0.00347222	0.0313983	0.00694879	0.00691611	0.0104138	0	0.00344376	0
Bacteria	Chloroflexi	un_Chloroflexi	un_Chloroflexi	un_Chloroflexi	un_Chloroflexi	CL01374_un_Chloroflexi	0.00691754	0.00345507	0.0103513	0.00343631	0	0.0271804	0.00339409	0	0.00345519	0.0103359	0.00687262	0.0034303	0.00344353	0.0262546	0.0347246	0.00348651	0.00690393	0	0.0207648	0	0.0101767	0.0169589	0	0.0339443	0.0864842	0.0241955	0.0103477	0.0550945	0.0309055	0.00344329	0.0137504	0.0276062	0	0	0.00346669	0.00347222	0.0034887	0	0.00345805	0	0	0.00344376	0
Bacteria	Actinobacteria	un_Actinobacteria	un_Actinobacteria	un_Actinobacteria	un_Actinobacteria	CL00915_un_Actinobacteria	0	0	0	0	0	0	0	0	0	0	0	0	0	0	0	0	0	0	0	0	0	0	0	0	0	0	0	0	0	0	0	0	0.0208167	0.010399	0.0450669	0.0104167	0	0.00347439	0.0138322	0.0277701	0.0835044	0.0172188	0.0137268
Bacteria	Proteobacteria	Alphaproteobacteria	Rhizobiales	Hyphomicrobiaceae	un_Hyphomicrobiaceae	CL00649_un_Hyphomicrobiaceae	0.0242114	0.0241855	0.0103513	0.00687262	0	0.00339755	0	0.0033873	0.0345519	0.0275624	0	0.0240121	0.0137741	0.0637612	0.0312522	0	0.00345197	0.0207025	0.017304	0.0173913	0.0169612	0.00339179	0.0136342	0.0101833	0.0345937	0.0864125	0.0344923	0.0413209	0.0274716	0.0206597	0.0137504	0.00690155	0.0208167	0.0381296	0.0277335	0.0208333	0.0383757	0.0347439	0.0103742	0.0173563	0.0278348	0.00688753	0.00686342
Bacteria	Bacteroidetes	Cytophagia	Cytophagales	Fulvivirgaceae	Ohtaekwangia	CL00581_Ohtaekwangia	0.00691754	0.0103652	0.0103513	0.0171815	0	0.0509632	0.0135763	0.0033873	0.0863797	0.0378984	0.0274905	0.0617453	0.0309917	0.0262546	0.045142	0.0697301	0	0	0	0	0	0.00339179	0	0	0	0	0.00344923	0.00344341	0.0103018	0.00344329	0.00343761	0	0.0208167	0.00693265	0.0138667	0.0416667	0.0244209	0.0138976	0.00345805	0.00347126	0.0487109	0.0447689	0.0137268
Bacteria	Proteobacteria	Alphaproteobacteria	Caulobacterales	Caulobacteraceae	Phenylobacterium	CL00851_Phenylobacterium	0.0691754	0.0172753	0.00345042	0.0171815	0.00355961	0.0475657	0.0746699	0.044035	0.00345519	0.0275624	0	0.0102909	0.0860882	0.011252	0.0798667	0.00697301	0.00690393	0.0345042	0	0.0452174	0	0	0.0102256	0	0.0103781	0	0	0.00344341	0	0.00688658	0	0.0138031	0.0104084	0	0.0104001	0.0138889	0.00697739	0.0104232	0.00691611	0.00347126	0	0.0275501	0.00686342
Bacteria	Proteobacteria	un_Proteobacteria	un_Proteobacteria	un_Proteobacteria	un_Proteobacteria	CL01513_un_Proteobacteria	0	0.00345507	0	0	0.00355961	0.00339755	0	0	0	0.0137812	0	0.0034303	0.0241047	0.0412572	0.0625043	0.013946	0	0.00345042	0	0	0.00339225	0	0	0	0	0	0.00344923	0.0860852	0.0377734	0.00688658	0.0103128	0.00345077	0	0.010399	0.0138667	0	0.0034887	0.00347439	0	0	0.0069587	0	0
Bacteria	Actinobacteria	Actinobacteria	Micromonosporales	Micromonosporaceae	Micromonospora	CL00560_Micromonospora	0.0622579	0.0621912	0.0690084	0.0584172	0.0284768	0.0135902	0.00678817	0.00677461	0.0414622	0.0620155	0.0618535	0.0754665	0.065427	0.0637612	0.0694493	0.0836762	0.0552315	0.0621075	0.0795985	0.0556522	0.013569	0.00339179	0.0068171	0.0169722	0.00691874	0.062217	0.0241446	0.0482077	0.0412074	0.0447628	0.0859402	0.0345077	0.0138778	0.0138653	0.0104001	0.0208333	0.0174435	0.0138976	0.0311225	0.013885	0.0069587	0.0137751	0.0205903
Bacteria	Actinobacteria	Actinobacteria	Micromonosporales	Micromonosporaceae	Asanoa	CL02824_Asanoa	0	0.00345507	0.00345042	0	0	0	0	0	0.00345519	0	0	0.0034303	0	0.00375066	0	0	0	0	0	0	0	0	0	0	0	0	0	0	0	0	0.0137504	0	0	0	0	0	0.0034887	0.00347439	0	0	0	0	0.0857927
Bacteria	Actinobacteria	Thermoleophilia	Solirubrobacterales	un_Solirubrobacterales	un_Solirubrobacterales	CL01074_un_Solirubrobacterales	0.0276702	0.0138203	0.0241529	0.0137452	0	0	0	0	0.038007	0.0620155	0.0240542	0.0857574	0.0172176	0.0225039	0.0173623	0.0104595	0.0207118	0.0207025	0.0311473	0.013913	0	0	0.00340855	0	0.00691874	0.020739	0	0.0103302	0.0068679	0.0137732	0.0275009	0.00345077	0	0.00346632	0	0.00694444	0.00697739	0.0208464	0.00345805	0.00694252	0.0104381	0.0206626	0.0102951
Bacteria	Bacteroidetes	Cytophagia	Cytophagales	un_Cytophagales	un_Cytophagales	CL00912_un_Cytophagales	0	0	0	0	0	0.00679509	0	0	0	0	0	0	0	0	0	0	0.00345197	0	0.00346081	0	0	0	0	0	0.0172968	0	0	0	0	0.00688658	0	0	0.0069389	0.0138653	0.0416002	0.0763889	0.0837287	0.0138976	0.0276644	0.0590114	0.0243555	0.0241063	0.00343171
Bacteria	Planctomycetes	Planctomycetacia	Planctomycetales	Gemmataceae	Gemmata	CL00661_Gemmata	0	0	0	0	0	0	0	0	0	0	0	0	0	0	0.00347246	0	0	0	0	0	0	0	0	0	0.0103781	0	0.00344923	0.0103302	0.0103018	0	0.00343761	0	0.0312251	0.0138653	0.0277335	0.0243056	0.034887	0.0521159	0.0207483	0.0381838	0.0382729	0.0206626	0.024022
Bacteria	Armatimonadetes	Armatimonadia	Armatimonadales	Armatimonadaceae	Armatimonas	CL00972_Armatimonas	0	0	0	0	0	0	0	0	0	0	0	0	0	0	0	0.00348651	0	0	0	0	0	0	0	0	0	0	0	0	0	0	0	0.00690155	0.0104084	0.0450622	0.00693337	0.0104167	0.0244209	0.00694879	0.0207483	0.0277701	0.0347935	0.00344376	0.00686342
Bacteria	Gemmatimonadetes	Gemmatimonadetes	Gemmatimonadales	Gemmatimonadaceae	un_Gemmatimonadaceae	CL00853_un_Gemmatimonadaceae	0	0	0	0	0	0	0	0	0	0	0	0	0	0	0	0.00697301	0	0	0	0	0	0	0	0	0	0.0034565	0.00344923	0	0	0	0	0	0.0069389	0.0138653	0.0173334	0.03125	0.0627965	0.0104232	0.00345805	0.0242988	0.0835044	0.0103313	0.0102951
Bacteria	Acidobacteria	Acidobacteria_Gp6	un_Acidobacteria_Gp6	un_Acidobacteria_Gp6	un_Acidobacteria_Gp6	CL00480_un_Acidobacteria_Gp6	0.0553403	0.0138203	0.0276033	0.0240542	0	0	0	0.0203238	0.0103656	0.00344531	0.0309268	0.0411636	0.00344353	0.011252	0.0381971	0.0174325	0.0138079	0.0172521	0.0484513	0.00347826	0	0	0.00340855	0.00678887	0.00691874	0.0241955	0.00689845	0.0137736	0.0068679	0.00344329	0.0206256	0.0172539	0.0589807	0.0450622	0.0173334	0.0659722	0.0488418	0.0243208	0.0311225	0.0242988	0.0347935	0.0172188	0.024022
Bacteria	Planctomycetes	Planctomycetacia	Pirellulales	un_Pirellulales	un_Pirellulales	CL00534_un_Pirellulales	0	0.00345507	0	0.0103089	0	0.00339755	0	0.0033873	0.00345519	0	0	0	0.00688705	0	0.00694493	0	0	0	0	0.00347826	0.00339225	0	0	0	0	0	0.00344923	0.00344341	0	0	0	0	0.069389	0.0519949	0.0416002	0.0520833	0.0732626	0.0521159	0.0345805	0.0485976	0.0139174	0.0275501	0.0205903
Bacteria	Firmicutes	Bacilli	Bacillales	Paenibacillaceae	Brevibacillus	CL00551_Brevibacillus	0.00345877	0.00691013	0.00345042	0	0	0	0	0	0.0172759	0.00689061	0	0.0034303	0.00688705	0	0.00347246	0	0.00345197	0.00345042	0.0103824	0	0.00339225	0	0	0	0.0103781	0	0	0.00344341	0	0	0.0206256	0.00690155	0.0659196	0.0277306	0.0832004	0.0833333	0.0383757	0.0416927	0.0449547	0.0208275	0.0347935	0.0413252	0.0549073
Bacteria	Acidobacteria	un_Acidobacteria	un_Acidobacteria	un_Acidobacteria	un_Acidobacteria	CL00600_un_Acidobacteria	0	0	0	0	0	0	0	0	0	0	0	0.00686059	0	0	0.00347246	0	0	0	0	0	0	0	0	0	0	0	0	0	0	0	0	0	0.0277556	0.0173316	0.00693337	0.0416667	0.0558191	0.0521159	0.00691611	0.00694252	0.0278348	0.0275501	0.0274537
Bacteria	Acidobacteria	Acidobacteria_Gp3	un_Acidobacteria_Gp3	un_Acidobacteria_Gp3	un_Acidobacteria_Gp3	CL00545_un_Acidobacteria_Gp3	0.0207526	0.00691013	0.0276033	0.0103089	0	0.00339755	0.00339409	0.00677461	0.0172759	0.0172265	0.0274905	0.0171515	0.0241047	0.0300053	0.0138899	0.0174325	0.0138079	0.0138017	0.0692161	0.0278261	0.00678449	0.0237425	0.0068171	0.00678887	0.0830249	0.0449345	0.0344923	0.0309907	0.0480753	0.0309896	0.0275009	0.0138031	0.0589807	0.0242643	0.0242668	0.0520833	0.0244209	0.0694879	0.0345805	0.0485976	0.0487109	0.0275501	0.0102951
Bacteria	Acidobacteria	Acidobacteria_Gp3	un_Acidobacteria_Gp3	un_Acidobacteria_Gp3	un_Acidobacteria_Gp3	CL00726_un_Acidobacteria_Gp3	0.00345877	0.00345507	0.00690084	0.00687262	0.017798	0.0135902	0.0237586	0.0169365	0.0276415	0.0241171	0.0309268	0.0102909	0.00688705	0.0262546	0.00694493	0.0104595	0	0.00690084	0.0242256	0.0278261	0.0339225	0.0373096	0.0170427	0.078072	0.0830249	0.0518475	0.0241446	0.0550945	0.068679	0.0103299	0.0481265	0.0138031	0.0312251	0.00693265	0	0.00694444	0.00697739	0.00347439	0.0207483	0.00694252	0.0069587	0	0.00343171
Bacteria	Armatimonadetes	Armatimonadetes_gp5	un_Armatimonadetes_gp5	un_Armatimonadetes_gp5	un_Armatimonadetes_gp5	CL02757_un_Armatimonadetes_gp5	0	0	0	0	0	0	0	0.0033873	0	0	0	0	0	0	0	0	0	0	0	0	0	0.00339179	0	0	0.0830249	0.0034565	0.0793322	0.00344341	0.0137358	0	0	0	0	0	0	0	0	0	0	0	0	0	0
Bacteria	un_Bacteria	un_Bacteria	un_Bacteria	un_Bacteria	un_Bacteria	CL01693_un_Bacteria	0	0.0829216	0	0.0274905	0	0	0	0.0135492	0.00345519	0	0	0	0	0.0300053	0.00347246	0	0.0586834	0.0138017	0.00346081	0.0626087	0	0	0.00340855	0	0.00345937	0.0034565	0	0	0	0.00344329	0	0.00345077	0	0	0	0.00694444	0	0	0.00691611	0	0	0.00688753	0
Bacteria	Proteobacteria	un_Proteobacteria	un_Proteobacteria	un_Proteobacteria	un_Proteobacteria	CL01123_un_Proteobacteria	0.0518816	0.0380057	0.0690084	0.0103089	0	0.00679509	0	0	0.0138207	0	0	0.0034303	0.0137741	0.00750131	0.00347246	0.00697301	0.0828472	0.0276033	0.0415297	0.066087	0.00339225	0	0	0	0.00691874	0	0	0.0103302	0.0103018	0.00688658	0	0	0.00346945	0.00693265	0.00693337	0.00347222	0.0209322	0.017372	0.00345805	0.00347126	0.0173968	0.0103313	0
Bacteria	un_Bacteria	un_Bacteria	un_Bacteria	un_Bacteria	un_Bacteria	CL00883_un_Bacteria	0	0	0	0	0	0	0	0	0.00345519	0	0	0	0	0	0.00347246	0	0	0.00690084	0	0	0	0	0	0	0	0	0	0	0	0	0	0.00345077	0.0173473	0.0138653	0.0208001	0.0104167	0	0.0208464	0.0242064	0.0624826	0.0313142	0.0172188	0.0411805
Bacteria	Proteobacteria	Deltaproteobacteria	Myxococcales	un_Myxococcales	un_Myxococcales	CL02446_un_Myxococcales	0	0	0	0	0.00355961	0	0	0	0.00345519	0	0	0.0102909	0	0	0	0	0	0	0	0.00347826	0.0101767	0.00339179	0	0	0	0	0.0827815	0	0	0.0585359	0.0103128	0	0	0	0	0.00347222	0	0	0	0	0	0	0
Bacteria	Firmicutes	Bacilli	Bacillales	un_Bacillales	un_Bacillales	CL00659_un_Bacillales	0	0	0	0	0	0.00339755	0	0	0	0	0	0	0	0.00375066	0	0	0.00345197	0	0.00346081	0	0.00339225	0	0	0	0	0	0	0	0	0.0137732	0	0.00345077	0.0485723	0.0381296	0.055467	0.0416667	0.0174435	0.0625391	0.065703	0.0416551	0.0521903	0.0516565	0.0514756
Bacteria	Actinobacteria	Acidimicrobiia	Acidimicrobiales	Iamiaceae	Actinomarinicola	CL00528_Actinomarinicola	0.0518816	0.0103652	0.0276033	0.0377994	0.0249172	0.0305779	0.0135763	0.044035	0.0172759	0.0275624	0.0171815	0.034303	0.0275482	0.0450079	0.0381971	0.0348651	0.0414236	0.0345042	0.0588337	0.0556522	0.0373147	0.0203507	0.0238598	0.0101833	0.065728	0.041478	0.0517384	0.0826418	0.0618111	0.0344329	0.0309385	0.0103523	0.00346945	0.0207979	0	0	0	0.00347439	0	0.00347126	0.0069587	0.0137751	0
Bacteria	Planctomycetes	Planctomycetacia	un_Planctomycetacia	un_Planctomycetacia	un_Planctomycetacia	CL00825_un_Planctomycetacia	0	0.0380057	0	0	0	0.00339755	0.00339409	0.0033873	0	0.00344531	0.0824714	0.0034303	0	0	0.00347246	0	0	0.0103513	0	0.0104348	0	0	0	0	0	0	0.00689845	0	0.0137358	0	0.00343761	0.00690155	0.0242862	0.0311969	0.0277335	0.0138889	0.0034887	0.00694879	0.0138322	0.0104138	0.0208761	0	0.024022
Bacteria	Planctomycetes	Planctomycetacia	Planctomycetales	un_Planctomycetales	un_Planctomycetales	CL00953_un_Planctomycetales	0.0276702	0.0276405	0.0103513	0.0309268	0.00355961	0.037373	0.00678817	0.0135492	0.0138207	0.00344531	0	0.0034303	0.0137741	0.0337559	0.00694493	0.00697301	0.0172598	0	0.0484513	0.066087	0.0169612	0.0135671	0.0306769	0.0814664	0.0172968	0.0794995	0	0.0241039	0.0068679	0.0275463	0	0.00690155	0	0	0	0	0.0034887	0	0	0	0.00347935	0	0
Bacteria	Proteobacteria	Deltaproteobacteria	Myxococcales	Polyangiaceae	un_Polyangiaceae	CL00831_un_Polyangiaceae	0	0.0103652	0	0	0.00711921	0.00679509	0.0169704	0.00677461	0	0	0.00343631	0.0034303	0.00688705	0.00375066	0.00694493	0.0104595	0.00345197	0.00690084	0.00692161	0	0.0169612	0.0814028	0.0749881	0.0814664	0.0242156	0	0.0379415	0.00688682	0.0171697	0.0103299	0.00687521	0.0172539	0	0	0	0.00347222	0.0034887	0.00347439	0	0	0	0	0
Bacteria	Bacteroidetes	Chitinophagia	Chitinophagales	Chitinophagaceae	Lacibacter	CL01287_Lacibacter	0.00345877	0	0	0	0	0.00679509	0	0	0.00345519	0.0137812	0	0	0	0	0.00347246	0	0.0138079	0	0	0.0486957	0.00339225	0	0	0	0.00691874	0	0.00344923	0	0	0	0	0	0.0138778	0.00346632	0.0138667	0.0347222	0.08024	0.0243208	0.0242064	0.0416551	0.0243555	0.0344376	0.00686342
Bacteria	Proteobacteria	Deltaproteobacteria	Myxococcales	un_Myxococcales	un_Myxococcales	CL00823_un_Myxococcales	0.0103763	0.00345507	0	0.0240542	0.00355961	0	0.00678817	0	0.0138207	0.0137812	0	0.00686059	0.0172176	0.0337559	0.0208348	0.0801897	0.00345197	0	0.0103824	0	0.00339225	0	0	0	0.00345937	0.020739	0.00689845	0.017217	0.0412074	0.0654225	0.0378137	0.0276062	0.0138778	0.010399	0.0173334	0.0208333	0.00697739	0.017372	0.00345805	0.013885	0.0104381	0.0172188	0.024022
Bacteria	Chloroflexi	un_Chloroflexi	un_Chloroflexi	un_Chloroflexi	un_Chloroflexi	CL00487_un_Chloroflexi	0	0	0	0	0	0	0	0	0.00691037	0	0	0	0	0	0.00347246	0	0.00345197	0.00345042	0	0	0	0	0.00340855	0	0	0	0.00344923	0	0	0	0	0.00345077	0.0416334	0.0519949	0.0728004	0.0486111	0.0313983	0.0208464	0.0380386	0.0347126	0.0347935	0.0275501	0.0205903
Bacteria	Gemmatimonadetes	Gemmatimonadetes	Gemmatimonadales	Gemmatimonadaceae	un_Gemmatimonadaceae	CL00923_un_Gemmatimonadaceae	0	0	0	0	0	0	0.00339409	0	0	0	0	0	0	0.00375066	0.00694493	0	0	0.00345042	0	0	0.00339225	0	0	0	0.0138375	0	0	0	0.0240376	0.00344329	0	0	0.0451029	0.0346632	0.0138667	0.0243056	0.0313983	0.0104232	0.0172903	0.0173563	0.0800251	0.0137751	0.00343171
Bacteria	Acidobacteria	Blastocatellia	Blastocatellales	Blastocatellaceae	Stenotrophobacter	CL00748_Stenotrophobacter	0	0	0	0	0	0	0	0	0	0	0	0	0	0	0	0	0	0.00345042	0	0	0.00339225	0	0	0	0	0	0	0	0	0	0	0.00345077	0.0346945	0.0173316	0.0138667	0.00694444	0.0104661	0.0104232	0.0207483	0.013885	0.0208761	0.0172188	0.00686342
Bacteria	Proteobacteria	Alphaproteobacteria	Rhizobiales	Hyphomicrobiaceae	Hyphomicrobium	CL00616_Hyphomicrobium	0.0311289	0.0207304	0.0172521	0.00343631	0	0	0.00678817	0.0101619	0.0103656	0.0275624	0	0.0137212	0.0206612	0.0487585	0.0312522	0.0244056	0.0172598	0.00690084	0.0276865	0.0382609	0.00339225	0.00678357	0.0136342	0.0407332	0.0415124	0.048391	0.0103477	0.0344341	0.0480753	0.0172164	0.0137504	0.00690155	0.0277556	0.0138653	0.0104001	0.0208333	0.0662852	0.0312695	0.0138322	0.0312413	0.0173968	0.0206626	0.0171585
Bacteria	Actinobacteria	Acidimicrobiia	Acidimicrobiales	Iamiaceae	Actinomarinicola	CL00383_Actinomarinicola	0.0172939	0.0172753	0.0345042	0.0171815	0.0106788	0.00679509	0.0135763	0.0101619	0.0103656	0.0206718	0.0343631	0.0411636	0.0275482	0.0262546	0.045142	0.0244056	0.0207118	0.0310538	0.0553729	0.0208696	0.0203535	0.00678357	0.0204513	0.0203666	0.0242156	0.055304	0.0344923	0.0413209	0.0549432	0.0447628	0.0550017	0.0241554	0.0277556	0.0346632	0.0485336	0.03125	0.0209322	0.0243208	0.0484128	0.0242988	0.0278348	0.0619877	0.0274537
Bacteria	Nitrospirae	Nitrospira	Nitrospirales	Nitrospiraceae	Nitrospira	CL00620_Nitrospira	0	0.0172753	0.00345042	0	0	0.00339755	0	0	0	0	0	0	0	0.00750131	0.00347246	0.00697301	0	0	0.00346081	0.013913	0.00678449	0	0	0	0	0	0	0	0.0171697	0	0	0.0207046	0.0277556	0.0554612	0.0312002	0.0381944	0.0279096	0.0555903	0.0345805	0.0173563	0.0661077	0.0447689	0.00686342
Bacteria	Planctomycetes	Planctomycetacia	Planctomycetales	Planctomycetaceae	un_Planctomycetaceae	CL01415_un_Planctomycetaceae	0	0.0103652	0	0	0.00355961	0.00339755	0	0	0.0138207	0	0	0	0	0.00750131	0	0.0104595	0.0138079	0	0.0138432	0.0104348	0.00339225	0	0	0	0.0795655	0.020739	0.0206954	0.017217	0.0274716	0	0.00343761	0.0345077	0.0069389	0.00346632	0.00346669	0.0138889	0.0209322	0.00694879	0	0.00347126	0.00347935	0	0.0102951
Bacteria	Proteobacteria	un_Proteobacteria	un_Proteobacteria	un_Proteobacteria	un_Proteobacteria	CL01285_un_Proteobacteria	0	0	0.00345042	0.00343631	0	0	0.00339409	0	0	0	0	0	0.00344353	0.00750131	0.00694493	0	0.0172598	0	0.00346081	0.00347826	0	0	0	0.00678887	0.0103781	0.013826	0.00344923	0.00688682	0.00343395	0	0.0103128	0	0.0069389	0.0207979	0.00693337	0.00694444	0.0139548	0.017372	0.0795352	0.013885	0.0139174	0.0137751	0
Bacteria	Proteobacteria	un_Proteobacteria	un_Proteobacteria	un_Proteobacteria	un_Proteobacteria	CL01066_un_Proteobacteria	0.0103763	0.0207304	0.0276033	0.0206178	0	0	0.00339409	0	0.0138207	0.0103359	0	0.00686059	0.0103306	0.0487585	0.0104174	0.00697301	0.0345197	0.041405	0.0346081	0.0208696	0.0101767	0	0.00340855	0	0.00345937	0.0794995	0.0275938	0.00344341	0.0274716	0.048206	0.0240633	0.0517616	0.0069389	0.010399	0.00346669	0.00347222	0	0.00694879	0.00345805	0.0173563	0.0069587	0.00344376	0.00686342
Bacteria	un_Bacteria	un_Bacteria	un_Bacteria	un_Bacteria	un_Bacteria	CL01609_un_Bacteria	0.0207526	0.0138203	0.00690084	0	0	0.00339755	0	0	0.00345519	0.00689061	0.0103089	0.0034303	0.00688705	0.00375066	0	0.00348651	0	0	0.0138432	0.0243478	0.013569	0.00678357	0.0068171	0.0203666	0.0415124	0.0794995	0.0206954	0.0241039	0.0137358	0.00688658	0.0137504	0	0	0	0	0	0.0034887	0	0	0	0	0	0
Bacteria	Bacteroidetes	Sphingobacteriia	Sphingobacteriales	Sphingobacteriaceae	un_Sphingobacteriaceae	CL00902_un_Sphingobacteriaceae	0	0.0794665	0.0276033	0.00687262	0.00711921	0	0	0	0.00345519	0.044789	0	0	0	0	0.0312522	0.0174325	0.0690393	0.0724588	0.0519121	0.0347826	0.00678449	0.00339179	0.0204513	0.00339443	0	0.0034565	0.0586369	0.00344341	0.0068679	0.0103299	0.017188	0.0655647	0	0	0.00346669	0.00694444	0	0.00347439	0	0.00694252	0.0069587	0.00344376	0.00343171
Bacteria	Firmicutes	Bacilli	Bacillales	Bacillaceae	un_Bacillaceae	CL00644_un_Bacillaceae	0.0103763	0.0241855	0.0172521	0	0.00355961	0.00339755	0	0	0.00345519	0.00689061	0.00343631	0.0102909	0.0103306	0.00375066	0	0.00348651	0.00690393	0.00345042	0	0.00347826	0	0.00339179	0.00340855	0.00339443	0.00345937	0	0.00344923	0.00344341	0.00343395	0.00688658	0	0.00345077	0.0173473	0.0242643	0.0173334	0.0451389	0.0313983	0.0521159	0.0449547	0.0555401	0.0452316	0.0482127	0.0617708
Bacteria	Proteobacteria	Deltaproteobacteria	Myxococcales	un_Myxococcales	un_Myxococcales	CL00719_un_Myxococcales	0	0	0	0	0	0	0	0	0	0	0	0	0	0	0.00347246	0	0	0	0	0.00347826	0	0	0	0	0	0	0	0	0	0	0	0	0.0173473	0.0519949	0.055467	0.0138889	0	0.0347439	0.065703	0.0208275	0.0208761	0.0378814	0.0102951
Bacteria	un_Bacteria	un_Bacteria	un_Bacteria	un_Bacteria	un_Bacteria	CL01223_un_Bacteria	0.0103763	0.0310956	0.0138017	0.0171815	0.0106788	0.00679509	0.0101823	0.00677461	0.0621934	0.0344531	0.0790351	0.0445939	0.0103306	0.0225039	0.0173623	0.0244056	0.0276157	0.041405	0.0207648	0.0208696	0.00339225	0.00339179	0.0102256	0.00678887	0.0449718	0.006913	0.04484	0.017217	0.0412074	0.0206597	0.0206256	0.0103523	0.00346945	0	0	0	0	0	0.00691611	0	0	0	0
Bacteria	Firmicutes	Bacilli	Bacillales	Bacillaceae	Mesobacillus	CL00664_Mesobacillus	0	0.00691013	0.00345042	0.00343631	0	0	0	0	0.00691037	0.00689061	0.0103089	0.0034303	0.00688705	0	0.00347246	0.00348651	0	0.0103513	0.00692161	0.00347826	0	0	0	0	0	0	0	0	0.00343395	0.0137732	0	0.00690155	0.0451029	0.0346632	0.0485336	0.0520833	0.0174435	0.0312695	0.0726191	0.0416551	0.0208761	0.0309939	0.0789293
Bacteria	Firmicutes	Bacilli	Bacillales	un_Bacillales	un_Bacillales	CL00933_un_Bacillales	0.00691754	0.00691013	0	0.00343631	0	0	0	0.0033873	0.0241863	0.00344531	0.0412357	0.00686059	0.00344353	0.00375066	0.00347246	0.00348651	0	0.00345042	0.0103824	0.0104348	0	0	0	0	0.00345937	0	0	0.00688682	0.00343395	0.00688658	0.00687521	0.00690155	0.0069389	0.010399	0.0277335	0.0104167	0.0209322	0.0104232	0.0138322	0.00694252	0.0069587	0.0275501	0.0789293
Bacteria	Proteobacteria	Alphaproteobacteria	Sneathiellales	Sneathiellaceae	Ferrovibrio	CL00515_Ferrovibrio	0.00345877	0.0172753	0.00345042	0.00343631	0.0320365	0.0781436	0.0644877	0.0270984	0.0207311	0	0.00343631	0.0102909	0.0172176	0.0300053	0.0173623	0.0488111	0.00345197	0.00690084	0.00346081	0.0208696	0.0678449	0.0610521	0.0340855	0.0678887	0.027675	0.034565	0.0172461	0.0275473	0.0343395	0.0172164	0.0240633	0.0138031	0.00346945	0.00346632	0.00693337	0.0104167	0.0593078	0.0243208	0.00691611	0.013885	0.0069587	0.0241063	0.00686342
Bacteria	un_Bacteria	un_Bacteria	un_Bacteria	un_Bacteria	un_Bacteria	CL01605_un_Bacteria	0	0	0.00345042	0	0.00711921	0.0781436	0.0237586	0	0	0.00344531	0	0	0	0	0	0	0	0	0	0.00695652	0.0712372	0	0	0	0	0	0	0	0	0.00344329	0.00343761	0	0	0	0.00693337	0.00347222	0	0.00694879	0.00345805	0	0	0.00344376	0
Bacteria	Planctomycetes	Planctomycetacia	Planctomycetales	Planctomycetaceae	un_Planctomycetaceae	CL01083_un_Planctomycetaceae	0	0.00691013	0.0103513	0.00687262	0	0.0203853	0.00339409	0.0237111	0.00691037	0.00689061	0.0309268	0.00686059	0.00688705	0.011252	0.0104174	0.013946	0.00345197	0.0172521	0.0519121	0.00695652	0.00678449	0.0135671	0.0204513	0.078072	0.0380531	0.0380215	0	0.0206604	0.0274716	0.00688658	0.0240633	0	0.0069389	0	0.00346669	0	0.0034887	0	0	0	0.00347935	0	0.00343171
Bacteria	Planctomycetes	Planctomycetacia	Pirellulales	un_Pirellulales	un_Pirellulales	CL01024_un_Pirellulales	0.0138351	0.0172753	0.0241529	0.00687262	0	0.0169877	0.078064	0.00677461	0.0138207	0.00344531	0	0.0034303	0.00688705	0.0187533	0.0486145	0	0.00690393	0	0.00346081	0.00695652	0	0.00339179	0	0	0.00691874	0	0	0.00688682	0	0	0	0.0103523	0.0069389	0.010399	0.0242668	0.0104167	0	0	0.0172903	0.00694252	0.00347935	0.00344376	0.00686342
Bacteria	Proteobacteria	Gammaproteobacteria	Xanthomonadales	Xanthomonadaceae	Pseudoxanthomonas	CL02139_Pseudoxanthomonas	0	0	0	0	0	0	0	0.00677461	0	0	0	0	0	0	0	0	0	0	0	0	0.0780216	0	0	0	0	0	0	0	0	0	0	0	0	0	0	0	0	0	0	0.00694252	0	0	0
Bacteria	Actinobacteria	Actinobacteria	Mycobacteriales	Nocardiaceae	Nocardia	CL00992_Nocardia	0	0.0172753	0.00345042	0.00687262	0	0	0.00339409	0	0.0345519	0	0	0	0.0103306	0.00375066	0.00347246	0.00348651	0.0241638	0.00345042	0	0.00347826	0.00339225	0	0	0	0	0	0	0	0	0	0	0	0.0069389	0.0242643	0.00693337	0.00694444	0.0767513	0.0486415	0.0242064	0.0242988	0.0173968	0.0137751	0.00686342
Bacteria	Verrucomicrobia	Verrucomicrobia_Subdiv3	un_Verrucomicrobia_Subdiv3	un_Verrucomicrobia_Subdiv3	un_Verrucomicrobia_Subdiv3	CL02488_un_Verrucomicrobia_Subdiv3	0	0	0	0	0	0.00339755	0	0	0.0103656	0.00344531	0	0	0	0	0	0	0	0	0	0	0	0	0	0	0	0	0	0	0	0.00688658	0	0	0.0069389	0.0381296	0	0.00347222	0.0767513	0.0243208	0.0138322	0.0277701	0	0.00344376	0
Bacteria	Proteobacteria	Alphaproteobacteria	Caulobacterales	Caulobacteraceae	Brevundimonas	CL00624_Brevundimonas	0	0.0103652	0.00345042	0	0	0.0101926	0	0	0.00345519	0	0	0	0	0.011252	0.00694493	0.00697301	0.0483275	0.0483058	0.0276865	0.0765217	0.00678449	0.00339179	0.0136342	0	0	0.0034565	0.00344923	0	0	0.00344329	0	0.00690155	0.0138778	0.0242643	0.00346669	0.0173611	0.0279096	0.0243208	0.0207483	0.0381838	0.0278348	0.0172188	0.00686342
Bacteria	Acidobacteria	Acidobacteria_Gp10	un_Acidobacteria_Gp10	un_Acidobacteria_Gp10	un_Acidobacteria_Gp10	CL00854_un_Acidobacteria_Gp10	0	0	0	0	0	0	0	0	0	0	0	0	0	0	0	0	0	0	0	0	0	0	0	0	0	0	0	0	0	0	0	0	0.038164	0.0242643	0.0277335	0.0138889	0.0488418	0.0486415	0.0207483	0.0208275	0.0487109	0.0275501	0.00343171
[truncated: 2,684 more rows]
[truncated: 23 more columns]

## Sheet: Protists
HC: Hyphosphere		RC: Rhizosphere							HC_1	HC_2	HC_3	HC_4	HC_5	HC_6	HC_7	HC_8	HC_9	HC_10	HC_11	HC_12	HC_13	HC_14	HC_15	HC_16	HC_17	HC_18	HC_19	HC_20	HC_21	HC_22	HC_23	HC_24	HC_25	HC_26	HC_27	HC_28	HC_29	HC_30	HC_31	HC_32	RC_1	RC_2	RC_3	RC_4	RC_5	RC_6	RC_7	RC_8	RC_9
[truncated: 747 more rows]
[truncated: 25 more columns]

[truncated: 1 more sheets: Fungi]
