# Supplementary material for: Nutrient-dependent cross-kingdom interactions in the hyphosphere of an arbuscular mycorrhizal fungus
Source: Front Microbiol. 2024 Jan 4;14:1284648. doi: 10.3389/fmicb.2023.1284648 (PMC10794670; doi:10.3389/fmicb.2023.1284648)
Supplement: Supplementary file 1 [file Data_Sheet_1.zip › Supplementary Material 4.XLSX]

## Sheet: List1
bacterial culture ID	pot ID	patch amendment	primary isolation media	identity (97% similarity or higher)	Phylum	Class
JJ01	26	phytate	phytate - solid	Paraburkholderia caribensis	Pseudomonadota
JJ02	27	phytate	phytate - solid	Pseudomonas monteilii	Pseudomonadota
JJ03	28	phytate	phytate - solid	Pseudomonas monteilii	Pseudomonadota
JJ05	26	phytate	phytate - solid	Streptomyces roseochromogenus	Actinomycetota
JJ06	28	phytate	phytate - solid	Pseudomonas monteilii	Pseudomonadota
JJ07	27	phytate	phytate - solid	Streptomyces roseochromogenus	Actinomycetota
JJ08	25	phytate	phytate - solid	Streptomyces roseochromogenus	Actinomycetota
JJ09	28	phytate	phytate - solid	Streptomyces canus	Actinomycetota
JJ10	28	phytate	phytate - solid	Streptomyces griseorubiginosus	Actinomycetota
JJ11	25	phytate	phytate - solid	Variovorax paradoxus	Pseudomonadota
JJ12	25	phytate	phytate - solid	Bosea sp.	Pseudomonadota
JJ13	25	phytate	phytate - solid	Bosea sp.	Pseudomonadota
JJ14	25	phytate	phytate - solid	Kribbella sp.	Actinomycetota
JJ15	27	phytate	phytate - solid	Pseudonocardia alni	Actinomycetota
JJ17	28	phytate	phytate - liquid	Enterobacter ludwigii	Pseudomonadota
JJ18	28	phytate	phytate - liquid	Enterobacter ludwigii	Pseudomonadota
JJ19	25	phytate	phytate - liquid	Paraburkholderia caribensis	Pseudomonadota
JJ20	26	phytate	phytate - liquid	Paraburkholderia caribensis	Pseudomonadota
JJ21	26	phytate	phytate - liquid	Variovorax sp.	Pseudomonadota
JJ22	25	phytate	phytate - liquid	Streptomyces griseorubiginosus	Actinomycetota
JJ23	25	phytate	phytate - liquid	Streptomyces griseorubiginosus	Actinomycetota
JJ24	27	phytate	phytate - liquid	Streptomyces roseochromogenus	Actinomycetota
JJ25	27	phytate	phytate - liquid	Streptomyces phaeopurpureus	Actinomycetota
JJ26	21	chitin	chitin - solid	Pseudomonas sp.	Pseudomonadota
JJ28	21	chitin	chitin - liquid	Mitsuaria sp.	Pseudomonadota
JJ29	21	chitin	chitin - liquid	Pseudoxanthomonas sp.	Pseudomonadota
JJ31	21	chitin	chitin - liquid	Sphingomonas sp.	Pseudomonadota
JJ32	21	chitin	chitin - liquid	Devosia insulae	Pseudomonadota
JJ33	21	chitin	chitin - liquid	Sphingomonas koreensis	Pseudomonadota
JJ34	21	chitin	chitin - liquid	Dyadobacter sp.	Bacteroidota
JJ35	22	chitin	chitin - liquid	Sphingomonas koreensis	Pseudomonadota
JJ36	22	chitin	chitin - liquid	Pseudomonas sp.	Pseudomonadota
JJ37	23	chitin	chitin - liquid	Pseudomonas sp.	Pseudomonadota
JJ38	23	chitin	chitin - liquid	Pseudomonas sp.	Pseudomonadota
JJ39	23	chitin	chitin - liquid	Sphingomonas koreensis	Pseudomonadota
JJ41	24	chitin	chitin - liquid	Bosea sp.	Pseudomonadota	Alphaproteobacteria
JJ43	24	chitin	chitin - liquid	Bosea sp.	Pseudomonadota
